# Supplementary material for: Exploring the occurrence of thioflavin-T-positive insulin amyloid aggregation intermediates
Source: PeerJ. 2021 Feb 10;9:e10918. doi: 10.7717/peerj.10918 (PMC7881721; doi:10.7717/peerj.10918)
Supplement: Supplemental Information 1 [file peerj-09-10918-s006.xlsx]

## Sheet: Normal
Em\Ex	440	441	442	443	444	445	446	447	448	449	450	451	452	453	454	455	456	457	458	459	460	461	462	463	464	465		Time
475	3.81987	4.04438	4.13641	4.37645	3.92789	3.92773	4.04128	4.06393	3.93306	3.67946	3.16582	3.30164	3.43115	3.53172	3.56006	2.98006	2.86224	2.82654	3.1002	2.70833	2.48691	2.27628	2.36059	2.273	1.75222	2.21603		0 min
476.06	4.07528	4.37782	4.30094	3.76772	4.04252	4.19377	4.19737	4.00516	4.1089	4.01725	3.88082	3.60875	3.70959	3.44484	4.07247	3.1071	3.44352	3.3436	3.10673	2.97583	2.65399	2.67317	2.60767	2.05708	2.20507	2.05335
476.96	4.14654	4.49779	4.38897	3.9654	4.14381	3.86795	4.10066	4.50748	4.06776	3.95649	3.72667	3.81036	3.50856	3.57993	4.20095	3.56661	3.53272	3.03652	3.12648	2.72102	2.79654	2.54153	2.43504	2.17616	1.94501	2.1819
478.03	4.47911	4.53469	4.27268	4.16766	4.06728	4.49289	4.20783	4.17939	4.19631	3.95081	3.72797	3.65817	3.59723	3.59265	3.8901	3.50628	3.38935	3.19326	3.10737	2.98155	3.03225	2.87678	2.72908	2.33141	2.13793	1.6371
478.93	4.33837	4.49728	4.65867	4.24415	4.37583	4.34133	4.33564	4.10204	4.04688	4.3183	3.97217	4.04576	4.02687	4.16923	4.02786	3.60687	3.76778	3.41068	3.23223	2.85305	2.7223	2.91723	2.60175	2.28859	2.03775	2.52196
480	4.43214	4.67469	4.20442	4.43659	4.49746	4.31735	4.21565	4.62098	4.37238	4.22088	4.24188	4.19296	4.1545	3.82475	3.99059	4.04773	3.67302	2.91527	3.38536	3.12837	2.95514	3.29647	2.49242	2.56343	2.4758	2.2876
481.06	4.50319	4.20742	4.6128	4.71064	4.37146	4.6007	4.37481	4.4998	4.08573	4.37863	4.05919	4.04387	4.07058	3.88208	4.35054	3.98222	3.52633	3.23725	3.58392	2.92119	2.73936	3.65062	2.93926	2.51153	2.13015	2.15452
481.96	4.85827	5.01118	4.3912	4.38477	4.51969	4.76801	4.52436	4.27094	4.59688	4.09342	4.37976	4.43888	4.02257	4.07577	4.26706	4.11803	4.17327	3.57104	3.18204	3.17809	2.92259	3.34948	2.47021	2.66729	2.43009	2.39337
483.03	4.7167	4.74822	4.59991	4.47444	4.50695	4.53342	4.28021	4.86653	4.38703	4.255	4.33994	4.4337	4.04502	3.76718	4.1889	4.24536	3.56057	3.40582	3.44123	3.04677	3.11086	3.67473	2.85027	2.5032	2.61262	2.13072
483.93	4.64825	4.61422	4.52074	4.57411	4.51278	4.49344	4.42238	4.67254	4.53471	4.5823	4.42891	4.24756	4.18916	4.11857	3.85022	4.26942	3.42676	3.7362	3.6363	3.42868	2.89885	3.40944	3.01936	2.35541	2.32625	2.19117
485	4.4649	4.80049	4.85778	4.66582	4.57644	4.58001	4.54978	4.69845	4.60989	4.39276	4.25795	4.58799	4.05333	4.41628	3.91312	4.02869	3.74734	3.42735	3.57997	3.35232	3.10951	3.55084	2.56605	2.33784	2.61636	2.05459
486.06	4.42764	4.71951	4.70144	4.68842	4.45024	4.59173	4.62648	4.8815	4.62877	4.51869	4.10361	4.57259	4.06226	4.09344	4.13016	3.56901	3.6419	3.64666	3.6984	3.49443	2.96632	3.35487	2.59762	2.54899	2.52921	1.97517
486.96	4.60007	4.79905	4.73628	4.63934	4.37918	4.72563	4.71982	4.44066	4.45676	4.25085	4.39164	4.45192	4.20701	4.12831	4.1331	3.9201	3.98897	3.77053	3.43754	3.35074	3.13714	3.64135	2.77258	2.88772	2.36656	2.41156
488.03	4.43199	4.74142	4.59411	4.43193	4.76046	4.4074	4.69214	5.13701	4.58076	4.47016	4.83066	4.54505	4.3783	4.20396	4.0645	3.81929	3.77186	3.53751	3.55155	3.27678	3.11855	3.04647	2.79482	2.46058	2.80785	2.36427
488.93	4.68203	4.68587	4.38066	4.52681	4.55548	4.63401	4.56632	4.8434	4.46748	4.28217	4.40787	4.74021	4.36427	4.19527	4.10633	3.88525	3.7948	3.87922	3.40743	3.47576	3.11471	3.23747	2.62961	2.77921	2.65936	2.32942
490	4.62519	4.6223	4.57939	4.3015	4.94275	4.48267	4.63075	4.5042	4.54796	4.45465	4.61241	4.65286	3.5811	4.30858	4.13503	3.72541	3.85432	3.70724	3.48259	3.68508	3.11107	3.05748	2.88076	2.82301	2.49594	2.26004
491.06	4.75517	4.79375	4.48818	4.54318	4.39158	4.53017	4.82632	4.76771	4.55631	4.05289	4.52875	4.44981	4.16829	4.08039	4.03405	3.87699	4.22632	4.01613	3.92875	3.52162	3.25573	2.91278	3.15001	2.74845	2.79805	2.26401
491.96	4.43689	5.23509	4.53964	4.45147	4.67917	4.47725	4.62998	4.44146	3.94455	4.42962	4.58615	4.60685	4.20205	4.42404	3.85039	3.87603	3.89175	3.46807	3.65673	3.36013	3.14452	3.25277	3.10868	2.7438	2.80877	2.47112
493.03	4.67954	4.63841	4.5925	4.43801	4.57729	4.54775	4.41252	4.36083	4.3772	4.65499	4.21655	4.64347	4.20005	4.08965	4.04691	3.62767	4.03451	3.69598	3.64381	3.4057	3.1492	3.22501	2.74698	2.96564	2.76874	2.25188
493.93	4.78401	4.63086	4.34701	4.76889	4.63046	4.52514	4.52048	4.65553	4.42903	4.3519	4.46852	4.30408	4.2399	4.04451	3.9167	4.15935	3.81885	3.52118	3.49441	3.53123	3.31065	2.74422	2.89111	2.68316	2.48319	2.10739
495	4.55132	4.59457	4.39152	4.33585	4.40835	4.47541	4.71451	4.48415	4.56315	4.49683	4.073	4.3049	4.14397	4.26419	4.04963	3.73828	3.66589	3.58911	3.67947	3.15638	3.03898	2.94563	2.74885	2.45406	2.65036	2.55374
496.06	4.70956	4.64505	4.63583	4.5597	4.44782	4.23052	4.24338	4.66287	4.36349	4.59966	4.16922	3.96696	3.99163	4.20683	4.01518	3.85332	3.83255	3.47557	3.59809	3.45802	3.14096	3.01934	2.87968	2.70569	2.52949	2.33031
496.96	4.4291	4.29988	4.55188	4.53344	4.46789	4.22139	4.38362	4.20765	4.66493	4.55982	4.57382	4.28086	4.44203	4.10629	4.05981	3.80268	3.86423	3.55764	3.61564	3.38728	3.28071	3.06158	2.8213	2.61072	2.47855	2.33654
498.03	4.44869	4.43007	4.3163	4.53751	4.32562	4.39693	4.57722	4.73434	4.19938	4.64569	4.58081	4.28272	4.0034	3.91011	3.9106	3.95152	3.93042	3.58055	3.55706	3.08523	2.88594	2.95382	2.76289	2.59485	2.37142	2.09492
498.93	4.19947	4.11069	4.25992	4.26372	4.56971	4.59	4.75398	4.57229	4.52178	4.84783	4.21447	4.1042	4.076	4.13674	3.98524	4.02811	3.77288	3.7475	3.45372	3.02874	3.00848	2.85091	2.69051	2.86841	2.3239	2.75518
500	4.57404	4.38496	4.51022	4.04519	4.54181	4.23112	4.27111	4.5902	4.2906	4.6626	4.26699	4.24158	3.95505	3.86654	3.76731	3.52884	3.87802	3.63636	3.5108	3.31863	2.90711	2.73823	2.68705	2.68934	2.54526	2.39103
475	3.44518	3.46286	3.13896	3.18666	3.23629	3.48542	3.63415	3.49655	3.46447	3.47788	3.28102	3.2848	3.10326	2.98146	2.9404	2.78683	2.82939	2.90183	2.54737	2.66039	2.575	2.13252	2.40359	1.98885	2.21851	2.12926		Time
476.06	3.40364	3.34393	3.54633	3.21606	3.55633	3.36445	3.38423	3.60198	3.53923	3.58067	3.33782	3.13913	3.10737	3.11757	2.99149	3.07595	2.94608	3.07683	2.82881	3.01317	2.47081	2.1074	2.24465	1.95545	1.95465	1.98442		5 min
476.96	3.44848	3.58516	3.69275	3.6575	3.34752	3.79974	3.79199	3.43261	3.64329	3.66892	3.75646	3.70615	3.44172	3.38722	3.12882	3.296	3.26434	2.93265	2.84546	2.82913	2.72476	2.53385	2.22636	2.14283	2.29446	1.77326
478.03	3.3828	3.66678	3.3722	3.51311	3.90551	3.9107	3.78094	3.8442	3.65744	3.70051	3.73759	3.29725	3.16776	3.66334	3.11592	3.53047	3.029	3.33322	2.83433	2.88573	2.73233	2.56511	2.77467	2.22805	2.05598	2.28474
478.93	3.59627	3.72794	3.61685	3.9252	3.54781	3.663	3.68991	3.65609	3.68324	3.69265	3.88855	3.76205	3.76681	3.60191	3.47579	3.51892	3.06305	3.09875	3.07261	2.90352	2.80653	2.76839	2.73339	2.31738	2.02763	2.46816
480	3.67179	3.60783	3.56598	3.77472	3.93031	4.02433	4.00477	4.15894	3.82387	3.77706	3.91466	3.66195	3.66872	3.66506	3.62174	3.6444	3.535	3.3782	3.01289	2.90895	2.89454	2.67863	2.56644	2.11325	1.99138	2.07481
481.06	3.71986	3.70216	3.58149	4.05519	3.88549	4.04639	4.147	3.68159	3.90943	3.71925	3.6391	3.85831	3.61891	3.74596	3.40572	3.66084	3.1672	3.23838	2.96258	3.01443	2.62172	2.75306	2.46193	2.16107	2.15936	2.34401
481.96	3.3997	3.78114	3.48718	3.9063	3.56476	3.89859	3.9107	4.06664	3.7777	3.93075	3.90652	3.67399	3.81036	3.63155	3.85672	3.28385	3.32765	3.15659	3.14429	2.91605	2.92122	2.75202	2.57042	2.10193	2.29697	2.16974
483.03	3.85321	3.75178	3.95858	3.82423	3.97866	4.08357	4.07355	3.79382	3.9604	3.82334	3.90218	4.17136	3.9617	3.68167	3.86469	3.87751	3.53498	3.2558	3.20946	3.23017	2.61542	3.01096	2.66133	2.42841	2.54343	2.34631
483.93	3.51396	3.76206	3.70435	3.82774	4.24792	4.15121	3.9597	4.01997	4.04651	4.24127	3.98867	4.11169	3.93878	3.71846	3.68656	3.66697	3.39891	3.28817	3.3273	3.07804	3.2919	2.90653	2.75071	2.2779	2.45315	2.38722
485	3.47267	3.99872	4.03028	3.93917	4.05952	4.08876	3.93234	3.99227	3.96982	3.94912	3.76275	3.85887	3.8505	4.05727	3.789	3.97583	3.33611	3.20383	3.13803	3.32768	2.90062	2.81341	2.68003	2.44742	2.62596	2.18989
486.06	3.6414	3.98256	3.84473	4.10012	3.75852	4.33933	4.01852	4.05214	4.08264	4.16859	3.9606	3.89849	3.96825	3.71079	3.84628	3.69929	3.30191	3.74766	3.51153	3.08132	3.15203	3.03994	2.90276	2.37827	2.50351	2.27603
486.96	3.91752	3.87026	3.92525	3.84887	3.9642	4.35797	4.23397	3.94485	4.04084	4.15511	3.80702	3.75517	3.74765	3.78835	3.4395	3.50883	3.78721	3.50083	3.17837	3.3229	2.93414	2.78883	2.61239	2.50494	2.42223	2.46755
488.03	3.70601	3.93951	3.83584	3.87359	4.02068	4.22692	4.09115	4.05301	4.13398	3.98692	3.84024	3.91116	4.06811	3.71655	3.9903	3.63643	3.29576	3.40041	3.39957	3.23671	3.24186	3.06739	2.5764	2.5203	2.41775	2.45792
488.93	3.56874	4.22981	3.94976	3.94901	3.91697	4.20045	4.40006	3.82903	4.06308	3.92484	3.96859	3.51734	4.07249	3.95095	3.77397	3.80327	3.72478	3.29448	3.38274	2.94578	3.08651	3.01476	2.66327	2.79152	2.47809	2.90561
490	3.85823	4.02828	3.85067	3.973	4.20188	4.48051	4.34101	4.01388	4.29935	3.93521	4.11829	3.89201	4.08596	3.80735	3.98598	3.7804	3.43382	3.34715	3.39169	3.51381	3.01481	3.13525	2.67131	2.68504	2.41374	2.89387
491.06	3.83835	3.79669	4.09218	4.26755	4.00417	4.16325	4.17785	4.01233	4.08144	3.9144	4.29442	3.59835	3.84528	3.71585	3.56091	3.60326	3.82139	3.62527	3.34561	3.12153	3.21164	3	2.9179	2.49629	2.28001	3.14833
491.96	3.70434	3.74659	3.886	3.92906	4.1421	4.01415	3.83612	3.86364	4.07	4.40293	3.80685	4.04267	4.34044	4.18383	3.76849	3.65972	3.69945	3.24431	3.27781	3.28002	2.95808	3.57342	2.82429	2.59846	2.33963	3.08603
493.03	3.98356	4.05771	3.78833	4.47786	3.88591	4.03589	3.90856	4.21875	4.09414	4.01441	4.14635	3.69107	3.92795	3.86346	3.76169	3.79037	3.79593	3.71999	3.53335	3.20676	3.34612	2.93662	2.78614	2.48395	2.53773	3.01199
493.93	3.61158	3.82629	3.74322	4.27479	4.22652	4.31142	4.05015	4.00422	4.18267	4.21616	3.98081	4.05386	3.68463	3.62619	3.76901	3.52072	3.54044	3.64027	3.61334	2.97526	2.97406	2.8713	2.89357	2.6922	2.76741	3.15736
495	3.98056	3.66196	3.75414	3.91684	3.99359	4.29344	4.06415	3.9889	4.08374	3.92672	3.97795	3.79003	4.00446	4.1852	3.58847	3.35296	3.70826	3.51351	3.17718	3.33087	2.99997	2.72697	2.8295	2.3756	2.61386	3.04859
496.06	3.72251	3.83549	3.639	4.17317	4.22439	3.97305	4.10237	4.00518	4.03544	4.13337	3.75501	4.08398	3.84921	3.87328	3.51593	3.59352	3.42297	3.67026	3.34673	3.38528	3.21264	2.83405	2.85335	2.52385	2.36971	2.82554
496.96	3.6241	4.02319	3.622	4.15928	3.80683	4.38618	4.03999	4.02272	3.567	3.9838	4.03141	3.91036	3.81255	3.77675	3.67868	3.76842	3.31332	3.5353	3.46375	3.30336	3.20364	2.9262	2.86092	2.62411	2.48307	2.8528
498.03	3.61243	3.86991	3.64339	4.28891	4.02298	4.09543	3.88595	4.12342	4.16845	3.72684	4.00233	3.76513	3.81331	3.86291	3.86699	3.88818	3.5988	3.32779	3.17495	3.17797	2.94901	2.8141	2.96272	2.95281	2.40467	2.4566
498.93	3.61866	3.5874	3.72946	4.41499	3.93946	3.99064	3.97579	3.8002	3.94732	4.2027	3.94078	3.92117	3.8052	4.0195	4.08398	3.6564	3.77777	3.50546	3.37381	3.4271	3.22639	2.69231	2.5147	2.29637	2.60572	2.71521
500	3.71872	3.40316	3.83151	4.39935	3.81734	4.05687	3.94448	4.01874	3.99476	3.93605	3.81075	3.96238	3.99806	3.82073	3.47013	3.64276	3.44487	3.09028	3.23953	3.3672	3.07158	2.77613	2.91724	2.22585	2.47611	2.40904
475	3.20398	3.41503	3.36233	3.4641	3.41005	3.61751	3.30708	3.2161	3.59132	4.05337	3.52223	3.2163	3.51053	3.01628	3.17598	3.13599	2.87058	3.17949	2.54514	2.55395	2.65491	2.15746	1.99382	2.04272	2.11898	1.87843		Time
476.06	3.28216	3.42382	3.38494	3.40762	3.51778	3.52595	3.53029	3.71943	3.72062	3.63003	3.48836	3.41764	3.29717	3.48329	3.35073	2.9562	2.91152	2.76798	2.8301	2.68544	2.62437	2.20612	2.03286	1.95104	1.91488	1.89739		10 min
476.96	3.20277	3.40161	3.47051	3.60493	3.73822	3.4976	3.75068	3.6459	4.11217	4.30824	3.64623	3.30679	3.42406	3.04859	3.4254	3.01751	3.04923	2.82768	2.90131	2.71884	2.83074	2.36979	1.83198	2.00222	2.18537	1.90673
478.03	3.36236	3.74074	3.30989	3.64634	3.74207	3.76664	3.68721	3.85746	4.14948	3.99676	3.61739	3.55285	3.42768	3.46127	3.41688	3.1903	3.20513	3.1831	2.77249	2.93085	3.08265	2.60207	2.35036	2.10178	2.05483	2.11346
478.93	3.42407	3.6089	3.67452	3.384	3.84533	3.93647	3.67005	3.76167	3.92554	4.07614	3.95273	3.72096	3.31533	3.54646	3.27178	3.62186	3.33574	2.9922	3.09282	2.83999	2.84238	2.63205	2.47243	2.07655	2.11716	1.84249
480	3.87103	3.64563	3.62356	3.92226	3.73444	4.00356	4.0599	3.90302	4.35301	4.2208	3.87678	3.90324	3.43963	3.44822	3.53838	3.59426	3.39952	3.25866	3.24246	2.83032	2.99341	2.47582	2.1875	2.50132	2.1654	2.14892
481.06	3.45959	3.92973	4.04805	3.71123	3.67669	3.62364	3.86086	3.85315	4.29726	4.29421	3.97234	4.08698	3.73218	3.80499	3.55477	3.5361	3.41686	3.21232	3.30991	2.93532	3.24159	2.5834	2.3639	2.21666	2.34669	2.05198
481.96	3.70353	3.97159	3.6715	3.77811	4.06644	3.74053	4.1362	4.12169	4.60035	4.02953	3.60358	4.00105	3.55316	4.08594	3.617	3.33113	3.76555	3.41079	3.14905	3.19322	3.26172	2.95602	2.55165	2.21425	2.34271	2.16042
483.03	3.71409	4.13057	3.48165	3.87615	3.99089	3.81086	4.16647	3.82913	4.46611	3.99666	3.97506	4.00736	4.07889	3.5389	3.87048	3.7931	3.47998	3.23706	3.51204	2.9306	3.39818	2.68817	2.22015	2.42632	2.35908	2.2821
483.93	3.64349	3.61994	3.80554	4.16291	3.99363	3.98107	3.94088	4.17303	4.55205	4.17521	4.03126	3.75276	3.87615	4.06687	4.15321	3.78001	3.41241	3.5202	3.03999	2.92716	3.27244	2.67635	2.59791	2.3949	2.3032	2.13023
485	3.81433	4.02966	3.59725	3.89394	3.84049	4.25988	3.82323	4.13391	5.05945	4.20986	4.22072	3.92987	4.04344	3.85158	3.72072	3.47839	3.85249	3.50095	3.45936	3.32603	3.39592	2.78146	2.55618	2.97746	2.4436	2.14221
486.06	3.61914	4.06904	4.11608	3.89381	4.09447	4.00533	4.23829	4.0312	4.66203	4.2826	3.98813	3.96602	4.34024	3.90613	3.86374	3.6425	3.58481	3.51485	3.57852	3.1753	3.48502	2.97172	2.86333	2.3348	2.54749	1.9695
486.96	3.64618	4.12611	3.78176	3.86166	4.18947	4.017	4.17966	3.8652	5.17074	3.99693	3.6836	4.12743	3.93223	3.79456	3.70973	3.98268	3.62826	3.35527	3.66087	3.26778	3.42925	2.93688	2.63107	2.65048	2.43138	2.20988
488.03	3.67332	4.08517	3.8865	4.16	3.88153	3.86109	4.39707	4.01616	5.2208	3.95159	4.1441	3.85429	3.9461	4.11227	3.98298	4.09895	3.7161	3.49838	3.31296	3.09101	3.25702	2.86367	2.70376	2.5051	2.44674	2.40602
488.93	3.66337	4.27071	4.02745	3.88319	4.02983	4.08654	3.96632	3.8958	5.46388	4.01037	4.23483	4.06827	3.9397	3.89156	3.67577	3.76832	3.43336	3.38335	3.77736	3.21268	3.47305	2.77544	2.78527	2.80502	2.2624	2.2873
490	3.72256	3.86499	3.8816	3.98106	3.96291	3.98242	4.10018	3.98433	5.34996	3.979	4.16039	4.0177	4.01819	3.61643	3.79669	4.05512	3.70922	3.63839	3.50174	3.43056	3.34543	2.82874	2.83616	2.50024	2.63477	1.92747
491.06	4.01637	3.77532	3.8495	3.875	3.92507	4.0017	4.04516	4.10355	5.04395	4.16254	3.97503	4.20529	4.31067	3.84247	3.96813	3.98857	4.09724	3.5895	3.4595	3.55693	3.17069	3.18821	2.56169	2.56739	2.4902	2.39725
491.96	3.85105	3.91638	3.89479	3.97	3.89065	4.05534	4.20554	3.88934	5.18148	4.09733	4.14328	3.83913	3.98192	3.95136	3.82485	4.14291	3.62379	3.30576	3.41152	3.16532	3.55899	2.92938	2.98113	2.39166	2.28619	2.24469
493.03	3.467	3.7997	3.86011	3.61304	4.00825	3.98117	3.82251	4.07366	5.07397	3.83259	3.95228	4.28493	4.08709	3.98293	3.7037	3.72903	4.09084	3.47998	3.35168	3.2799	3.516	2.99392	2.79126	2.47085	2.5584	2.165
493.93	3.84291	3.82271	3.69596	3.92272	4.19955	4.11424	4.01778	4.05292	5.26729	3.89779	3.95246	3.924	3.90166	4.00055	4.08042	4.06813	3.88286	3.62282	3.45734	3.48553	3.46202	3.07052	2.75662	2.49729	2.42597	2.42718
495	4.05375	3.7143	3.82076	3.95343	3.90898	3.97994	3.9606	4.00472	5.12987	3.98671	3.9414	3.69144	4.02007	3.76435	4.0309	3.91329	3.26096	3.40512	3.43803	3.30284	3.26262	2.86647	2.60894	2.83024	2.5009	2.03148
496.06	3.68201	3.70544	3.72966	3.76718	4.00702	4.35725	3.97566	4.04138	4.78982	4.12337	4.05289	3.76563	4.26386	3.62842	4.087	3.84517	3.58727	3.29394	3.28797	3.19654	3.3642	2.98189	2.72196	2.49837	2.46266	1.85822
496.96	3.62034	3.68242	3.58013	3.86561	4.01501	3.77613	4.03719	4.20824	4.90179	3.98002	4.18194	3.74746	3.99253	3.67255	3.88613	3.98737	3.70955	3.38639	3.26549	3.27161	3.35586	2.98016	2.72089	2.8214	2.51054	2.23462
498.03	4.00282	3.46711	3.52866	3.67537	3.9922	4.14278	3.93378	4.1303	5.22968	3.84828	4.06995	4.16035	4.09331	3.92253	3.66559	4.0488	3.52658	3.3701	3.43532	3.3656	3.03412	2.75095	2.79574	2.54661	2.87378	2.25628
498.93	3.54496	3.61265	3.48092	4.02031	3.79925	3.96463	4.0531	4.06258	4.88352	3.81816	3.95448	4.04491	3.86466	4.04471	3.67193	3.86784	3.32715	3.3826	3.24616	3.06476	3.21799	2.75465	2.64259	2.71426	2.30353	2.32867
500	3.5202	3.439	3.6596	4.13243	3.65605	3.82861	3.90597	4.05412	5.07608	4.04236	4.04109	4.13356	4.0454	3.80538	4.01871	3.27022	3.2682	3.55283	3.24537	3.21604	3.41668	2.83089	2.37701	2.40494	2.45038	2.18158
475	3.08737	2.80031	3.49705	3.23832	3.29729	3.41208	3.66868	3.32895	3.44589	3.31415	3.19669	3.38451	3.36139	3.10292	3.60042	2.73952	2.7669	2.97194	2.71707	2.74677	2.51268	2.48989	2.13825	2.12022	2.12612	1.81719		Time
476.06	3.34005	3.52688	3.24571	3.61661	3.57586	3.33415	3.76018	3.45506	3.58721	3.25175	3.17845	3.38146	3.43376	3.03316	3.21873	3.40537	3.19137	2.63644	2.6377	2.71331	2.53407	2.37526	2.36323	2.20931	1.79569	1.83275		15 min
476.96	3.30276	3.40027	3.39174	3.73451	3.82999	3.8117	3.59648	3.53742	3.41176	3.4685	3.58398	3.44159	3.54971	3.33147	3.21517	3.07861	2.86434	3.07048	2.87234	2.69627	2.55584	2.46996	2.12759	2.26618	2.34309	2.2471
478.03	3.55736	3.414	3.11314	3.60788	3.7987	3.76156	3.75679	3.90378	3.73581	3.69761	3.32131	3.71302	3.47847	3.32476	3.46623	3.3642	3.13281	2.69126	2.59458	2.71701	2.56212	2.67087	2.2283	2.22938	2.15258	2.20828
478.93	3.40327	3.539	3.50403	3.72648	3.75005	3.89162	3.63085	3.75477	3.90215	3.53768	3.62916	3.4662	3.47278	3.50279	3.24578	3.62224	3.23758	2.81075	2.99969	2.70319	3.10644	2.85019	2.42281	2.49284	2.26219	1.937
480	3.72675	3.63447	4.0133	3.6153	3.73028	3.99817	3.67126	3.8864	3.76275	3.87396	3.81015	3.90454	3.72508	3.8083	3.944	3.40535	3.28528	3.15545	3.10834	2.70851	2.82229	2.60417	2.44099	2.27452	2.08734	2.06348
481.06	3.41981	3.6496	3.46751	3.92676	3.96305	3.76926	3.87055	4.23121	3.70908	3.77128	3.62152	3.77578	3.89548	3.8422	3.50307	3.45738	3.18588	3.24851	3.5561	2.97908	2.76962	2.56821	2.87936	2.1942	2.19163	2.05783
481.96	3.84116	3.58977	3.61585	3.85127	3.70281	4.02417	3.96906	3.89355	3.99484	3.9998	3.46502	3.48187	3.9451	3.7516	3.88188	3.61132	3.40164	3.11609	3.08149	3.00747	2.72287	2.3548	2.47238	2.60544	2.06583	2.13662
483.03	3.48575	3.75319	3.71671	4.04142	3.61357	3.89055	4.16826	4.21533	3.9644	3.83247	3.90511	4.11412	3.93383	4.00605	3.67479	3.38638	3.45596	3.53479	3.16431	3.15279	3.1072	2.77361	2.57762	2.32102	2.44277	1.99312
483.93	3.88988	4.029	3.9068	3.72141	3.87833	3.88885	4.11286	4.17686	3.84181	4.15481	3.98134	3.98969	3.98977	3.96334	3.90094	3.51473	3.58899	3.25632	3.26415	3.28628	2.89997	2.57524	2.54911	2.36035	2.28975	2.53275
485	3.80715	3.81222	3.90237	3.69787	3.9364	4.09764	4.00172	4.26737	4.31965	3.76825	3.92109	3.94709	3.803	3.98927	3.89585	3.5385	3.56738	3.57327	3.21252	3.05614	3.04255	2.92976	2.67642	2.35743	2.19307	1.56648
486.06	3.85291	3.75095	3.80487	3.90903	4.19453	4.03951	4.02877	4.55989	3.66417	3.99573	3.81858	3.979	3.85088	4.28453	3.86921	3.46965	3.41793	3.62898	3.38521	3.36771	3.35487	2.79225	2.78552	2.17319	2.53568	2.09719
486.96	3.6009	3.68182	3.9987	4.0267	3.85759	3.81788	4.06281	4.41109	3.77599	3.84242	4.02053	4.2043	3.92721	4.01043	3.85335	3.75293	3.95237	3.42633	3.44239	2.9761	2.95033	2.96572	2.66476	2.14779	2.31979	2.38165
488.03	3.9572	3.97841	3.8306	4.04711	3.81339	4.06352	3.69343	3.85719	4.07283	3.96089	4.11664	3.93128	4.0362	4.57944	3.70269	3.70357	3.54784	3.65139	3.53396	3.17455	2.98703	2.76883	2.83541	2.49168	2.23718	2.29824
488.93	3.93423	4.0534	3.99869	3.83172	3.65889	4.13282	4.42018	4.16023	4.06254	4.21981	4.23461	3.82641	4.17291	3.92908	4.52181	4.01642	3.67443	3.41567	3.32477	3.52763	3.20167	2.6604	2.78391	2.57787	2.44284	2.21004
490	3.67897	3.75733	3.82369	3.95685	4.03297	3.92681	4.20985	4.18376	3.98808	4.04101	3.90673	4.1632	4.18536	4.25792	3.63718	3.70564	3.75952	3.41875	3.14946	3.41475	3.02747	3.22139	2.99238	2.67753	2.72341	2.50313
491.06	3.90277	3.75333	3.5679	3.83431	3.9856	3.83307	3.95613	3.94869	4.20655	4.05411	3.78436	4.05031	4.11845	3.86379	3.95538	3.82032	3.41496	3.65495	3.32084	3.29014	3.2994	3.09448	2.81427	2.6058	2.37478	2.10568
491.96	3.60911	3.95969	4.00542	3.89023	3.99788	3.79373	4.20609	4.14512	4.21453	3.82222	3.90455	3.90561	4.0479	4.06347	3.98779	3.71754	3.45362	3.63244	3.46274	3.55768	3.10451	3.07956	2.92308	2.30097	2.31212	2.53045
493.03	3.7022	3.65596	3.99413	4.05639	4.00059	4.15608	3.78526	4.00635	3.63641	4.15137	4.13122	4.1767	3.59779	3.91729	3.92163	3.89919	3.62919	3.36115	3.54141	3.05546	3.15621	2.89697	2.82917	2.59355	2.32396	1.96222
493.93	3.56367	3.71165	3.83542	4.2139	4.12409	4.26018	4.09189	3.81904	4.08505	4.10498	4.0562	3.95813	3.60083	4.1681	3.91798	3.80862	3.38032	3.67406	3.17517	3.3532	3.22239	2.67367	2.68596	2.76347	2.24705	2.13631
495	4.01785	3.51446	4.02788	3.85061	3.92179	4.15188	3.93562	3.94002	3.99597	3.84418	3.96229	4.14087	4.13268	4.24045	4.11565	4.12305	3.47502	3.63885	3.1694	3.27175	3.03841	2.83269	2.74346	2.74592	2.14977	2.25919
496.06	3.77358	3.67227	3.9447	3.94332	4.08575	3.79796	3.88338	3.85284	3.92604	4.02712	3.96123	3.80758	3.75325	3.81654	3.58139	3.60735	3.27415	3.40724	3.21035	3.38747	3.05796	2.83702	2.58012	2.67399	2.33541	2.29825
496.96	3.69343	3.70545	3.72761	3.88821	3.76098	4.2388	3.86614	4.15461	3.93436	3.82749	3.80831	4.07789	3.91463	3.82881	3.74641	3.65521	3.26401	3.07375	3.43188	3.62787	3.0545	2.91103	2.91262	2.34409	2.63676	2.39926
498.03	3.55319	3.79478	4.04504	4.00968	3.87615	3.88006	3.92466	3.96639	4.05801	4.00411	3.63291	3.8758	3.4686	4.14642	4.03483	3.43844	3.28806	3.91864	3.72008	3.3818	3.04235	2.82885	2.89901	2.46238	2.40012	2.17317
498.93	3.2691	3.65016	3.78282	3.71528	3.90126	3.77547	4.45442	3.93576	4.05608	3.87773	3.95185	4.0234	3.72511	4.07514	3.66081	3.47293	3.29492	3.5695	3.43349	3.32784	3.01409	2.63561	2.87729	2.64734	2.41589	2.37328
500	3.587	3.67534	3.90421	3.66857	3.70496	3.9723	3.69958	3.79198	3.78033	3.89712	3.96836	3.90653	3.60908	3.98733	3.94984	3.71674	3.37313	3.42783	3.24992	3.41212	3.00958	3.10461	2.86989	2.63035	2.28385	2.17144
475	3.09493	3.15403	3.32749	3.45468	3.21347	3.43502	3.62152	3.3692	3.51217	3.25687	3.39669	3.55209	3.17347	3.2181	2.86978	3.05425	2.77115	2.55541	2.84687	2.45214	2.47812	2.1772	2.35483	1.82413	1.99988	1.75352		Time
476.06	3.1278	3.48783	3.42306	3.61063	3.56478	3.49166	3.90732	3.64349	3.5431	3.42203	3.2916	3.43633	3.27917	3.44866	2.99067	3.05888	2.9247	2.83182	2.72504	2.59438	2.77628	2.40557	2.17208	2.01207	2.001	1.96846		20 min
476.96	3.22433	3.43522	3.2978	3.35301	3.54005	3.63266	3.85899	3.70063	3.27128	3.40076	3.45717	3.54885	3.21595	3.68846	3.14255	2.97782	3.26573	2.87223	2.95693	2.70904	2.9589	2.38499	2.26728	2.21564	1.92045	1.82222
478.03	3.19934	3.5964	3.63925	3.63706	3.75974	3.56653	3.68758	3.67888	3.49139	3.61088	3.41323	3.40918	3.18062	3.64592	3.26988	3.35414	3.11475	3.2796	2.69144	2.40624	2.7906	2.41429	2.35048	2.29089	2.34632	1.50584
478.93	3.27408	3.38786	3.76178	3.5851	3.73471	3.71455	4.18072	3.85681	3.81679	3.72188	3.58039	3.63963	3.43043	3.82514	3.74942	3.1311	3.03956	3.21737	2.84772	2.91518	2.52211	2.76412	2.56508	2.31653	2.4358	2.00359
480	3.5516	3.53348	3.83817	3.59006	3.59957	3.8688	3.75961	3.84146	4.04538	3.68777	3.793	3.84461	3.47316	3.98537	3.33695	3.2322	3.44811	3.0066	3.05303	3.08677	2.93446	2.66794	2.30258	2.05935	2.50445	2.35155
481.06	3.51447	3.63219	3.75417	3.6105	4.01781	4.01817	3.96588	3.86549	3.69959	4.11067	3.72924	3.92281	3.49477	4.3965	3.42034	3.44339	3.23585	3.13025	2.92737	2.95228	2.57709	2.64346	2.6639	2.30411	2.07962	2.23106
481.96	3.31716	3.71513	3.71559	3.7841	3.53393	4.15861	4.13942	3.98091	4.04033	3.98267	3.843	3.85723	3.95797	3.76303	3.63801	3.30412	3.40941	3.19997	3.25269	3.27347	2.84404	2.63759	2.71192	2.27096	2.09391	2.1043
483.03	3.52023	3.6282	3.79476	3.597	3.81562	4.23011	4.25965	4.11717	4.00655	3.53713	3.82951	3.75091	3.69346	3.70658	3.6183	3.24544	3.34269	3.41219	3.35801	2.88542	2.89445	2.90328	2.57225	2.30299	2.36142	2.15049
483.93	3.94561	3.61876	4.0501	3.68607	3.94571	4.09448	4.13839	3.81334	3.94207	3.87833	3.85444	4.11052	3.88892	3.87428	4.3038	3.5928	3.9445	3.19899	3.38813	3.33824	3.08613	3.05661	2.70408	2.46904	2.47578	2.28029
485	3.92538	3.87247	4.09884	3.91233	3.80233	4.08942	4.14657	4.15047	3.98879	4.26607	4.29895	4.17174	3.77618	4.05075	3.70558	3.67678	3.44846	3.52578	3.25973	3.26201	2.93191	2.78478	2.49948	2.47393	2.42074	2.33555
486.06	4.01531	3.65601	3.79803	3.77437	3.85642	4.0968	4.46289	3.91684	4.07128	3.92766	4.10585	3.91285	3.77087	4.06343	3.54016	3.76216	3.54978	3.44443	3.34899	3.17942	3.12186	2.79112	3.04287	2.33589	2.45621	2.36987
486.96	3.84217	3.78457	3.7462	4.23233	3.78546	4.11001	4.13179	3.93371	4.08257	4.32034	3.83147	3.65146	3.89027	3.61845	3.74198	3.91983	3.96053	3.79462	3.6068	3.60023	3.08015	2.81918	2.56515	2.53617	2.3012	2.1077
488.03	3.82695	3.83595	3.80836	3.90868	4.11984	4.32732	4.27866	4.10772	3.98961	4.17133	3.92894	3.98701	3.72372	4.04712	4.01713	3.77473	3.66244	3.38826	3.52796	3.35916	3.07492	2.80121	2.90473	2.74828	2.45177	2.41149
488.93	3.81941	3.98036	3.88867	4.01272	3.86669	4.31736	3.95027	3.92958	3.84323	3.87724	4.12775	4.23972	3.3987	3.62738	3.71451	4.06125	3.26642	3.1586	3.71035	3.05951	2.93472	2.91633	2.78308	2.67015	2.33937	2.14803
490	3.56664	3.94	3.84353	3.89328	3.71733	4.44084	4.40834	4.34379	4.08208	3.81946	4.16902	4.09473	3.68228	3.76056	3.83638	3.6787	3.40702	3.75505	3.41412	3.25928	3.0852	3.04932	2.80263	2.56794	2.18856	2.22403
491.06	3.72413	3.73002	3.87753	3.76439	3.76826	4.22788	4.21393	4.06848	4.08737	3.85732	4.18227	3.90176	3.79111	3.95496	3.8123	3.83891	3.58003	3.33906	3.563	3.41937	2.75282	3.21739	2.87211	2.53147	2.51404	2.19734
491.96	3.72002	4.01988	3.77223	3.79124	3.8616	4.27892	4.0877	4.27284	3.76899	4.20839	4.10743	4.00173	4.00139	4.07689	3.91255	3.68591	3.689	3.42545	3.07311	3.42356	3.06251	2.89008	2.48811	2.80598	2.24288	2.30159
493.03	3.81489	3.8692	3.91295	4.15783	3.65547	4.03309	3.76614	4.07727	4.27154	3.89336	4.13423	4.08707	3.91026	3.54783	3.61628	3.81686	3.66969	3.90917	3.3774	3.11493	2.98902	3.11958	2.84404	2.36342	2.24869	2.26119
493.93	3.70556	3.55552	3.71053	3.97556	3.96559	4.18261	4.08926	4.11358	4.1749	3.86119	3.90184	3.93707	3.70536	3.82182	4.00935	3.53407	3.28765	3.30686	3.30927	3.08169	3.1811	2.97167	2.72215	2.51437	2.42396	2.21539
495	3.6789	3.70162	3.82738	3.7351	3.90492	4.63437	3.90021	4.03642	3.96747	4.0356	4.02281	4.00665	3.65137	3.81122	3.73061	3.64989	3.46904	3.26392	3.39944	3.39972	2.96024	2.80613	2.95361	2.44395	2.70517	1.94719
496.06	3.61068	3.97617	3.75225	3.77513	4.0162	4.26958	3.81869	4.14228	3.922	4.11842	4.14304	4.1536	3.75038	3.91571	3.74299	3.60536	3.34963	3.34246	3.13747	3.41511	3.20329	2.81239	2.55999	2.60631	2.25616	1.86205
496.96	3.82628	3.70626	3.66535	3.81304	3.86649	4.48515	3.83173	4.06468	4.21627	4.03955	4.03793	3.78643	3.71069	3.76823	4.03957	3.877	3.52154	3.15072	3.6868	3.13137	3.20823	2.86293	2.90051	2.47666	2.17684	2.23757
498.03	3.84843	3.7754	3.73677	3.79227	4.09389	4.31147	3.88845	4.03913	4.07805	3.77924	3.85881	3.77369	3.93681	3.83967	3.74786	3.68916	3.42083	3.41805	3.3151	3.18909	3.12363	2.88123	2.9493	2.4863	2.80349	2.55303
498.93	3.7378	3.49699	3.6578	3.77151	4.03235	4.41158	4.00129	3.99123	4.09826	4.38631	3.95262	3.66794	3.69555	3.79656	3.54269	3.93374	3.49966	3.62184	3.38171	3.35045	3.00487	3.11221	2.79455	2.40419	2.43186	2.4739
500	3.66531	3.88612	4.0108	3.76773	3.94485	4.24563	3.98429	4.03769	3.72936	3.85816	3.68367	3.8842	4.15295	3.74763	3.74948	3.47282	3.4803	3.16087	3.28674	3.14227	3.30137	2.62226	2.50068	2.72957	2.2196	2.18037
475	3.14738	3.26829	3.4969	3.21731	3.5419	3.71682	3.49801	3.4297	3.5316	3.3924	3.4903	3.14607	3.3717	2.74791	3.09635	2.629	2.75085	3.09994	2.75334	2.60889	2.42119	2.14579	2.27861	1.98188	1.66964	1.70796		Time
476.06	3.31332	3.53438	3.04168	3.7386	3.79316	3.91221	3.69458	3.25689	3.62424	3.56691	3.64518	3.3675	3.46476	3.2004	3.20875	2.91303	3.18081	2.83088	3.11577	2.53844	2.4251	2.51524	2.28699	2.15645	2.20898	1.9661		25 min
476.96	3.40153	3.41952	3.43398	3.60622	3.59207	3.58021	3.97916	3.45537	3.87363	3.52866	3.61188	3.59668	3.5467	3.51914	3.26535	3.1101	3.00372	3.01955	2.52661	2.76905	2.5296	2.37552	2.48689	2.21031	2.01036	1.90689
478.03	3.28968	3.53795	3.41171	3.71183	3.85996	3.99474	3.7236	3.91213	3.76252	3.39511	3.41851	3.22839	3.18471	3.40157	3.44549	3.55971	3.29613	3.19781	3.05701	2.89111	2.69134	2.48591	2.52678	2.15959	2.23851	2.01528
478.93	3.09717	3.42228	3.74412	3.91995	4.07502	4.03796	3.6774	3.56995	3.56537	3.69991	3.90853	3.64947	3.47964	3.45048	3.34027	3.32694	3.16451	2.92113	2.88203	2.8265	2.69096	2.34355	2.20777	2.38884	2.08681	2.11374
480	3.58255	3.68582	3.61044	4.015	3.79275	4.12255	3.94995	3.71969	3.81256	3.95441	3.67705	3.68093	3.63505	3.37706	3.22177	3.59283	3.17609	3.07305	3.05128	2.86053	2.8564	2.66921	2.4395	2.19836	2.29556	2.14635
481.06	3.4981	3.59905	3.96477	4.08576	4.15484	3.57994	3.86784	4.14817	3.93098	3.91101	3.75059	3.71432	3.62274	3.41453	3.81073	2.99669	3.52391	2.92509	2.82499	3.25932	2.93448	2.6447	2.50723	2.35262	2.27061	1.95418
481.96	3.56837	3.47754	3.66361	3.9913	4.15702	4.33547	3.66363	3.96558	3.95689	3.90433	3.86819	3.76218	3.93664	3.74259	3.92219	3.47644	3.38469	3.35403	2.95085	3.1193	2.74611	2.79218	2.61663	2.26335	2.39309	1.98117
483.03	3.73183	3.5844	3.77403	4.11795	4.314	4.26345	3.69215	3.95801	3.72479	3.87356	3.86878	3.56664	3.69179	3.68974	3.67241	3.41872	3.51294	3.41239	3.06744	3.18744	3.07315	2.77095	2.66537	2.41033	2.35891	2.35802
483.93	3.7025	3.62135	3.84481	4.1634	3.97994	4.18859	4.16049	3.99693	4.25548	3.93225	3.93649	3.83678	3.67983	3.45716	4.14253	3.5906	3.90227	3.44758	3.32056	2.97908	3.15739	2.85079	2.92292	2.49156	2.36938	2.41741
485	3.74238	3.57461	4.08659	4.38698	4.15621	4.25084	3.9088	4.06124	3.83132	4.0647	3.97184	3.90069	3.84775	3.85983	3.70227	3.66371	3.34796	3.56272	3.39469	3.25403	3.15265	2.54973	2.68283	2.57277	2.41498	2.40713
486.06	3.69822	3.59661	3.96907	4.11178	4.20768	3.80105	3.91338	3.97725	4.12494	3.89002	3.94999	3.75882	3.98751	4.13459	3.73009	3.79565	3.52466	3.62828	3.5513	2.85	3.03933	2.76931	2.64335	2.59259	2.3886	2.17005
486.96	3.96535	3.80764	3.96967	4.34636	4.10323	4.02004	4.03558	3.81711	4.17117	4.04697	3.9737	3.99755	3.84362	3.85897	3.6714	3.61604	3.5547	3.57956	3.32313	2.91615	3.14347	2.67263	2.66547	2.38787	2.45125	1.91443
488.03	3.58575	3.94618	3.8798	3.96341	4.19617	4.14199	4.09368	3.92235	3.92294	3.98081	4.04429	3.90768	3.93985	3.5721	3.67653	3.72249	3.59268	3.54551	3.47874	3.01838	2.99037	2.72769	2.69851	2.72798	2.48885	2.1719
488.93	3.77103	3.97294	4.00326	4.33116	4.425	3.98736	4.14961	3.88628	3.68083	4.15502	3.81758	4.03009	3.91039	3.71129	3.70873	3.6419	3.69098	3.47644	3.48113	3.27623	3.08846	2.84011	2.72856	2.42006	2.6084	2.08373
490	3.60214	3.83939	3.9249	4.08324	4.47213	4.34536	4.12823	4.00866	3.85305	4.19699	4.11323	3.86691	4.11845	3.92868	3.83457	3.99939	3.39041	3.7732	3.26472	3.3494	2.99713	2.91632	2.69651	2.54083	2.34871	2.27677
491.06	3.52574	3.77969	4.07131	4.42085	4.32269	4.10065	3.94603	4.18131	4.14779	3.8638	3.6491	4.22275	4.04179	3.74688	4.05931	3.73777	3.58746	3.2735	3.528	3.43931	3.14858	3.04898	2.87933	2.33636	2.47497	2.30045
491.96	3.76229	3.83695	4.04001	4.15712	4.34671	4.01156	3.97406	3.81853	4.15592	4.0063	3.99994	3.86841	3.95286	4.10944	4.01925	3.74438	3.79793	3.17804	3.11363	2.99897	2.99694	3.11252	2.82864	2.56215	2.17391	1.98375
493.03	3.62101	3.8907	4.42674	4.10407	4.05856	4.12897	3.99384	4.01469	4.03102	3.97193	3.85455	4.08342	3.91559	3.68305	3.77025	3.61888	3.65419	3.39346	3.27947	3.62402	3.07688	3.04934	3.03975	2.53908	2.40571	2.2333
493.93	3.56638	3.79721	4.0414	4.54876	4.13024	3.99775	3.70107	4.16286	4.35431	3.82261	3.93498	4.18488	3.80716	3.99477	3.72275	3.8415	3.58634	3.60791	3.4562	3.29991	2.95659	3.20744	2.70123	2.65128	2.42049	2.13013
495	3.74716	3.55999	4.01119	4.38122	4.30879	4.03809	4.30227	3.90779	3.95589	4.08132	3.93773	4.06361	3.94898	3.99849	3.68135	3.81904	3.35582	3.24399	3.21796	3.46076	2.88525	2.89718	2.92711	2.64994	2.51941	2.32568
496.06	3.72797	3.80544	3.81523	4.32826	4.20209	3.885	3.80327	3.92777	4.13433	3.77961	3.88848	4.26356	3.56254	4.01725	3.85694	3.52794	3.37103	3.47204	3.25692	3.09804	3.14615	2.9253	2.84861	2.88306	2.26975	2.23411
496.96	3.69611	3.54381	3.91387	4.21042	4.3082	3.8676	4.28663	3.83123	4.07143	4.17098	3.83767	4.07029	3.56765	3.801	3.67769	3.54585	3.37602	3.40522	3.56735	3.34827	3.04059	2.91491	2.94678	2.71863	2.23088	2.01902
498.03	3.57139	3.48389	4.11199	4.61729	4.1787	3.85738	4.31418	3.85892	3.88774	3.7171	3.92151	4.31103	3.70862	3.96453	4.10602	3.79503	3.54089	3.63404	3.26741	3.13185	3.30421	2.84541	2.77311	2.71129	2.62362	2.14059
498.93	3.39086	3.81462	3.72079	4.30737	4.21822	3.76504	4.01671	3.81494	4.23693	3.56296	3.76633	3.87552	4.02975	3.7028	3.64057	3.51647	3.20563	3.06796	3.70727	3.21132	3.12878	2.9217	2.70546	2.39943	2.47368	2.46678
500	3.53867	3.45712	4.02124	4.18949	3.95997	3.88807	3.94818	4.04308	3.77884	3.73992	3.72995	3.76245	3.7743	4.01353	3.46066	3.76971	3.70803	3.27283	3.35887	3.11171	2.77682	2.99157	2.8284	2.23515	2.0234	2.28012
475	3.02265	3.28968	3.26128	3.26405	3.43821	3.26716	3.30297	3.58596	3.38089	3.22779	3.19418	3.30799	3.41753	3.1844	2.81792	2.95523	3.04888	2.74152	2.79786	2.56254	2.55672	2.42865	2.18465	2.27736	2.0592	1.82339		Time
476.06	3.26983	3.42302	3.47028	3.61984	3.23081	3.49018	3.40642	3.62959	3.40169	3.58648	3.3661	3.54847	3.24777	3.12475	3.23692	2.95341	3.06819	2.9482	2.93158	2.45834	2.78797	2.28366	2.17928	2.65509	1.99917	1.89593		30 min
476.96	3.52341	3.26577	3.33467	3.23315	3.40321	3.77464	3.60233	3.33762	3.49868	3.44387	3.57524	3.30779	3.45648	3.25634	3.295	2.95612	2.91367	3.08859	3.17311	2.96526	2.64036	2.40618	2.16681	2.65437	2.15661	1.76487
478.03	3.23865	3.25534	3.62175	3.67869	3.5884	3.76692	3.90045	3.43308	3.51865	3.57985	3.57892	3.42569	3.25121	3.58718	3.12772	3.14138	3.06007	3.02124	3.08718	2.84449	2.71675	2.43098	2.42786	2.71064	1.98993	1.92925
478.93	3.42179	3.61349	3.54229	3.67408	3.78042	3.78951	3.96197	3.7211	4.14883	3.75417	3.64435	3.60755	3.88265	3.63934	3.70409	3.14125	3.22625	3.3786	3.20251	2.81459	2.51984	2.38809	2.48226	2.72632	2.03563	2.03955
480	3.28232	3.39188	3.68697	3.66142	3.83799	3.56586	3.66201	3.78309	3.87133	3.77016	3.8433	3.46116	3.72199	3.74063	3.44072	3.48461	3.36983	3.23636	2.98035	3.0613	2.7441	2.97923	2.61454	2.79731	1.87511	1.84532
481.06	3.27623	3.88354	3.58327	3.74536	3.47508	3.87856	4.1379	3.8711	3.54503	3.92695	3.9298	3.45147	3.78066	3.67322	3.3382	3.35837	3.40871	2.95136	3.40424	3.30151	2.74263	2.5411	2.15185	3.09303	2.0512	1.86274
481.96	3.82933	3.62997	3.95291	3.5575	4.10727	3.98562	4.11733	3.95809	3.86951	3.83742	3.77797	3.72203	3.70904	3.42246	3.38752	3.54713	3.60017	3.38156	3.24249	3.00715	2.70426	2.64746	2.79181	3.18376	2.26834	1.91472
483.03	3.68339	3.84698	3.90321	4.34511	3.78377	4.1614	3.8867	3.84377	4.02346	3.96925	3.96303	4.23586	3.76812	3.89184	3.77423	3.43036	3.19946	3.72358	3.83208	3.24861	2.79433	2.88131	2.7893	3.07563	2.18692	2.03796
483.93	3.79024	3.79461	4.06118	4.00197	3.74578	3.92182	4.11523	4.06878	4.01298	4.08631	3.82841	4.17534	3.71499	3.97281	3.8908	3.55164	3.5326	3.23311	3.61757	3.22109	2.83154	2.83306	2.70468	3.0577	2.35323	1.9942
485	3.65314	3.67849	3.72055	4.23364	3.73338	3.9091	4.00742	3.97964	3.88446	3.9617	3.78009	4.18841	4.08403	3.76436	3.61293	3.86837	3.66518	3.43363	3.83948	3.14102	2.98076	2.98247	2.7001	3.00462	2.29715	2.21739
486.06	3.89306	3.67115	3.91947	4.23319	3.95767	3.86643	4.23623	4.00327	4.35142	4.04582	3.89258	4.12921	3.63914	3.91251	4.06802	3.45761	3.84054	3.38274	3.54043	3.37675	3.02791	2.8449	2.66109	2.85142	2.39959	1.97616
486.96	3.93879	3.71787	3.80338	4.12601	3.8841	3.86133	3.76766	4.23115	3.88959	3.95884	3.97606	3.84022	3.98122	4.0333	3.66056	3.79225	3.60674	3.3569	3.52745	3.38937	3.12606	2.80054	2.59865	3.11722	2.30737	2.2839
488.03	3.7932	3.79038	3.86732	4.30487	3.92124	3.83009	3.89021	3.98077	3.87359	4.03782	3.96779	4.20034	3.88611	4.18997	3.97931	3.84388	3.58802	3.43454	3.37448	2.99476	3.12843	2.99088	2.87075	3.07524	2.61542	2.5117
488.93	3.68692	3.67113	3.7417	4.11753	3.86442	4.17803	4.18153	4.21656	4.19604	4.1513	3.75761	4.10678	4.05456	3.71849	4.17139	3.7417	3.46731	3.12799	3.43294	3.36044	3.10702	2.80369	2.68463	2.8976	2.34474	2.32697
490	3.81941	3.892	3.79008	4.08681	4.05074	3.86838	4.186	4.11222	3.95334	4.05285	3.93423	4.02824	4.04601	4.01513	3.96607	3.5741	3.92501	3.63316	3.1919	3.44491	3.05833	2.80773	2.83559	3.20633	2.21435	2.32853
491.06	3.74823	3.6331	3.96007	4.02741	4.26175	4.10514	4.26977	3.79322	4.15207	4.02296	3.97314	4.01967	3.96873	3.72863	4.16415	3.94505	3.45709	3.5281	3.78094	3.34011	3.01112	2.8199	2.68745	2.67825	2.28173	2.24042
491.96	3.80318	3.66017	3.99959	4.21078	3.83636	4.16392	3.98335	4.19126	4.03989	3.82781	4.18478	4.24255	4.28329	3.78259	3.90107	3.70394	3.7742	3.77497	3.42521	3.16005	2.68599	2.70981	2.71551	2.88283	2.40679	2.0543
493.03	4.04258	3.88295	3.78696	4.29577	3.85211	3.92511	3.85683	4.1808	4.1308	3.89116	3.91669	3.6951	3.94545	3.97197	3.77129	3.6955	3.31367	3.12183	3.37244	3.25908	3.09413	2.67438	2.65417	2.84214	2.66389	2.24489
493.93	3.93926	3.6763	3.82714	4.10962	3.91445	3.8051	4.15675	4.21576	3.97676	4.18257	3.96072	3.82966	4.18561	3.83849	3.85463	3.7897	3.62692	3.51593	3.24106	3.11587	3.13864	2.9919	2.78265	3.11545	2.36624	2.74629
495	3.62593	3.82759	4.02992	4.24036	3.78072	3.85841	4.12082	3.94756	4.17241	4.01486	4.17187	3.97393	4.04044	4.02614	3.84377	3.52205	3.61023	3.54148	3.13947	3.08226	2.878	2.89459	2.80201	2.48512	2.58546	2.369
496.06	3.50258	3.79118	3.96415	4.21097	3.77154	3.84493	3.87668	3.84872	3.92095	4.1071	3.86921	4.11004	3.5847	3.8009	3.46136	3.62954	3.78647	3.46105	3.05825	3.15403	3.13306	2.89486	3.28519	2.78783	2.36728	2.13753
496.96	3.82088	3.8189	3.5865	4.20449	4.11587	3.89036	3.80142	4.08612	3.96443	4.11578	4.04991	4.13381	4.02777	4.18342	3.74656	3.38409	3.52302	3.35825	3.7782	3.33012	2.95791	3.03985	2.89046	2.73528	2.43304	2.11645
498.03	3.6456	3.4959	3.64763	4.43791	3.90136	4.18021	3.92677	3.7899	3.65915	3.81679	4.0625	3.91308	3.63126	4.05398	3.61098	3.50721	3.47045	3.73733	3.35855	3.09731	3.15012	2.7461	2.99295	2.63598	2.28089	2.15919
498.93	3.33237	3.65614	3.6253	3.93117	3.89868	3.75027	3.89316	3.73199	3.76104	3.89272	3.97518	3.67642	3.99277	3.74791	3.69022	3.67316	3.44475	3.30996	3.49051	3.15552	3.1697	2.82147	2.87796	2.83353	2.72513	2.41911
500	3.72287	3.50631	3.47817	4.24157	4.00891	3.79486	3.62013	3.90249	3.7172	3.96473	4.09277	3.841	3.87798	3.66508	3.68544	3.35889	3.45367	3.47075	3.28724	3.26514	3.04977	2.86624	2.93537	2.61934	2.48242	2.41699
475	3.10842	3.27537	3.26864	3.27639	3.11554	3.39946	3.65618	3.29314	3.16729	3.01853	3.20499	3.41032	3.00745	3.09272	3.1839	2.99718	2.88989	2.77964	2.66354	2.39752	2.4805	2.2074	1.95013	1.96086	1.73909	2.20717		Time
476.06	3.23239	3.18712	3.33509	3.15547	3.59017	3.46635	3.50544	3.50416	3.39958	3.66136	3.44351	3.39064	3.50736	3.29727	3.25181	2.86759	3.04628	2.92872	2.84458	2.25188	2.50478	2.31887	2.31691	2.21211	1.76569	1.6073		35 min
476.96	3.24447	3.53947	3.43315	3.32214	3.72196	3.38747	3.80095	3.37826	3.44397	3.60993	3.47717	3.68032	3.55061	3.22426	3.40302	3.26894	3.00757	2.81983	2.76915	2.64642	2.58521	2.39626	2.13971	2.14592	2.00381	1.73835
478.03	3.50179	3.30729	3.73795	3.5886	3.75022	3.56189	3.74871	3.60832	3.58701	3.51209	3.74411	3.47883	3.75327	3.46968	3.13053	3.065	3.14174	3.22176	2.94275	2.83365	2.81658	2.69456	2.23188	2.35261	1.89909	1.83571
478.93	3.46606	3.22976	3.54841	3.59451	4.05762	3.62981	4.05163	3.58108	3.55641	3.67737	3.59288	3.52729	3.52008	3.36387	3.57424	3.40292	3.19087	3.39241	2.90207	2.77261	2.99782	2.53417	2.60609	2.34898	1.77429	2.02397
480	3.34072	3.49956	3.47942	3.76476	4.00981	4.01805	3.63465	3.7126	3.90028	3.97477	3.59084	3.70259	3.48279	3.47059	3.26777	3.26087	3.38382	2.98855	3.27874	2.9316	3.0552	2.65198	2.47964	2.22485	2.24434	1.8099
481.06	3.68349	3.27361	3.5104	3.76041	4.23325	3.79354	3.92785	4.05917	3.7739	3.88689	3.85275	3.90007	3.84485	3.6239	3.52067	3.21902	3.12796	3.31016	3.05442	2.85649	2.77907	2.84668	2.71552	2.41935	2.11416	1.87836
481.96	3.49925	3.8488	3.62454	3.92403	4.03646	3.7138	4.10446	3.96393	4.00653	4.00326	4.03513	3.73468	3.7516	3.70815	3.5524	3.25824	3.17041	3.32001	3.08965	3.1972	2.85029	2.68817	2.56432	2.62627	2.09192	2.2107
483.03	3.64789	3.81723	3.62491	3.99985	4.5019	3.79941	4.00747	3.69176	3.90104	3.99655	3.97924	3.78476	3.97245	4.03899	3.87641	3.2713	3.1483	3.05142	3.33062	3.2007	2.74329	2.69901	2.53899	2.25334	2.12867	1.92678
483.93	3.67719	4.05023	3.67723	3.69633	4.71202	3.68508	4.26586	3.82108	3.82878	4.00298	3.62225	3.62616	3.73192	3.29141	3.58652	3.92908	3.42706	3.52352	3.2816	3.17837	2.89725	2.8009	2.48332	2.59438	2.28467	2.34472
485	3.4215	3.5458	3.99846	3.82687	4.7868	4.06962	3.90403	4.08323	4.41846	3.96864	3.95819	4.23242	4.03202	3.45789	3.61625	3.84995	3.35368	3.42835	3.35414	3.35795	3.14022	2.84096	2.84914	2.56705	2.59355	2.1174
486.06	3.66611	4.07059	3.75279	3.8996	4.61403	4.10164	4.00671	3.98425	4.13122	3.76906	4.35767	3.81952	4.16175	4.07784	4.21693	3.68606	3.67845	3.48916	3.30633	3.3421	3.09967	2.94136	2.82028	2.43894	2.47442	2.13441
486.96	3.82535	3.7779	4.03571	4.17696	4.80448	4.02623	3.9664	4.0181	3.59822	3.87212	3.89668	3.98722	4.10081	3.61543	3.50537	3.868	3.59796	3.56299	3.47455	3.17778	3.02588	3.07419	2.73098	2.46605	2.48608	2.09627
488.03	3.75829	3.81939	3.65261	3.95229	4.47824	4.06626	4.19582	3.81717	3.91659	4.09708	4.14652	4.27031	4.00447	3.91796	3.60103	3.91707	3.61303	3.39608	3.22667	2.91917	3.01657	3.0293	2.7577	2.38059	2.4215	2.20004
488.93	4.01016	4.00973	4.03269	3.83743	4.87305	3.87262	4.03698	3.87214	4.25126	3.89478	3.948	3.92051	3.91415	4.32352	3.99903	3.99168	3.70701	3.63642	3.3629	2.90698	3.23312	2.74187	2.75881	2.95382	2.58272	2.48862
490	3.46757	3.93107	3.96247	3.95644	4.206	3.98696	4.08608	4.28803	3.87839	4.11211	4.12289	4.04823	3.77417	3.57987	4.10731	3.54392	3.55022	3.36684	3.0303	3.18203	3.06254	3.04773	2.77996	2.36992	2.25592	2.14965
491.06	3.82063	3.81289	4.09747	3.90801	4.375	4.00735	3.91084	4.05011	3.90066	4.22222	4.10015	4.12893	4.08124	4.0035	4.03857	3.88907	3.23608	3.61029	3.56383	3.21504	3.07484	2.92678	2.57793	2.77874	2.65612	2.20947
491.96	3.95238	3.80623	3.98006	3.87882	4.54697	3.96144	4.01697	4.07633	4.05545	3.90063	3.75176	3.87062	3.83933	3.80071	3.47182	3.57389	3.52669	3.3041	3.37658	3.10339	3.18928	3.2656	2.71836	2.7404	2.30956	2.5688
493.03	3.53613	3.89866	3.75481	4.02715	4.30517	3.95875	4.11871	3.86236	4.06468	4.20937	4.23103	3.6607	3.83438	3.92809	4.18881	3.4865	3.48815	3.63456	3.51188	3.52734	3.29874	3.10236	2.88941	2.58039	2.486	2.54827
493.93	3.91119	3.62538	3.97111	3.67487	4.228	3.92176	4.25004	3.85246	4.02849	4.07286	3.99282	3.54062	3.70416	3.64958	3.74977	3.78654	3.86182	3.46456	3.37033	2.96356	2.63067	2.91474	2.67895	2.70548	2.37627	2.19707
495	3.64084	3.49851	3.80025	3.87423	3.73493	3.65533	4.10799	3.85644	3.86311	3.87753	4.15959	3.88225	3.81721	4.03337	3.54975	3.40483	3.82743	3.32473	3.61311	3.21528	3.01441	2.87779	2.69568	2.63244	2.55362	2.2269
496.06	3.69076	3.67376	3.65598	3.98529	4.17399	4.26147	4.18745	4.04402	3.93368	3.79024	3.89627	3.79764	4.10263	3.84554	3.94769	3.39538	3.7768	3.12202	3.11435	3.35617	3.58984	3.12002	2.648	2.58015	2.43113	2.10748
496.96	3.56836	3.66621	3.57819	3.99939	4.19399	4.01057	4.00889	4.01167	3.96811	4.05371	3.6657	3.82576	3.81631	3.85632	3.59169	3.57239	3.65784	3.4644	3.32838	3.15907	3.27205	2.85988	2.89811	2.58644	2.47224	2.25614
498.03	3.67029	3.69962	3.92927	3.91166	4.16585	3.83826	3.99908	3.85845	3.89387	4.0597	4.00856	3.65192	3.73065	3.80241	3.57554	4.02281	3.62627	3.52262	3.15002	3.05574	3.17029	2.81042	2.55509	2.80252	2.09256	2.49182
498.93	3.41801	3.63465	3.96616	3.61729	3.95955	4.12008	3.98341	3.96105	3.9163	4.03972	3.81887	3.88365	3.82853	3.53542	3.48921	3.49776	3.42292	3.30435	3.36353	3.10063	2.81422	3.11422	2.96777	2.88462	2.39827	2.21239
500	3.65245	3.79242	4.21158	3.85497	4.08889	3.83607	3.96589	3.84799	3.94487	3.67297	3.8745	3.97984	3.87038	3.73211	3.75752	3.50463	3.41055	3.42716	3.2967	3.0972	2.99088	2.91779	2.68732	2.4102	2.76266	2.10391
475	3.10402	3.43951	3.24738	3.64411	3.3145	3.49958	3.31811	3.36545	3.52566	3.38276	3.10496	3.32313	3.34649	3.1079	3.41903	3.00809	2.67626	2.40603	2.11128	2.73895	2.38724	2.23411	2.23929	1.99791	2.02648	1.451		Time
476.06	3.37863	3.23809	3.30371	3.35504	3.32961	3.45766	3.58533	3.51233	3.65575	3.39303	3.27808	3.54296	3.25464	3.14828	3.09182	2.76544	2.77451	2.69984	2.61984	2.48212	2.62771	2.34381	2.0058	2.04716	2.15223	1.95782		40 min
476.96	3.44526	3.42141	3.62051	3.53474	3.71807	3.52558	3.69874	3.62579	3.90597	3.52056	3.51277	3.6303	3.3398	3.34363	3.07941	3.10491	3.0033	3.22675	2.91344	2.87754	2.71191	2.52435	2.36109	1.96854	2.26107	1.89749
478.03	3.4237	3.5936	3.27649	3.274	3.58199	3.5617	3.62138	3.61609	3.9621	3.53205	3.42358	3.54092	3.48565	3.60211	3.43364	3.26581	3.12754	3.07326	2.9888	2.71874	2.86066	2.50774	2.20411	2.13227	2.16528	2.02895
478.93	3.51859	3.63641	3.47108	3.75721	3.59613	3.78682	3.93191	3.88259	3.9695	3.45742	3.8625	3.52712	3.44636	3.53254	3.17932	3.0577	2.85236	3.19478	3.04838	2.98771	2.63105	2.80989	2.35122	2.40043	2.18204	2.04305
480	3.86829	3.57229	3.45737	3.75672	3.64842	3.94194	4.01683	3.84659	4.11477	3.65425	3.73505	3.65748	3.86506	3.44154	3.65065	3.27981	3.23082	3.35649	3.09202	3.10114	2.90328	2.45304	2.47703	2.69983	1.92532	2.06941
481.06	3.55066	3.808	3.5313	3.94879	3.44979	3.69209	3.9031	4.08042	4.15875	4.08599	3.64474	4.19935	3.60912	3.69088	3.41271	3.43376	3.24851	3.44748	3.7359	2.72045	2.71748	2.64516	2.29592	2.22997	1.99988	2.18518
481.96	3.73067	4.02992	3.68435	3.69386	3.92488	3.76656	4.1527	4.07155	4.41201	3.9301	3.92017	3.69721	3.86227	3.75579	3.76181	3.61805	3.19416	3.1583	3.24182	3.30845	2.51885	2.61611	2.76753	2.54786	2.17752	2.2396
483.03	3.5727	3.8794	3.92865	3.6066	3.99491	3.95123	3.89162	4.00756	4.41349	3.78257	3.93684	3.88574	3.91622	3.66211	3.29327	3.87083	3.18221	3.54813	3.14014	3.12157	2.82503	2.57349	2.54186	2.35571	2.54725	2.36694
483.93	3.64625	3.99219	3.91371	3.89495	3.6403	3.87466	4.13968	3.86501	4.42978	3.69681	3.84961	3.98721	3.91921	3.76689	3.2892	3.3963	3.619	3.52513	3.39742	2.90005	3.18785	3.07556	2.73753	2.30938	2.11592	2.29463
485	3.81928	3.82186	3.94737	3.57578	3.99967	3.911	3.82725	4.00251	4.30213	4.1047	3.96167	4.12071	3.69142	3.7725	3.81913	3.63141	3.48897	3.40743	3.43599	3.22738	2.9845	2.83766	2.64068	2.33548	2.30876	2.08822
486.06	3.76415	3.51806	4.18785	3.58211	4.00229	4.00876	4.07679	4.10329	4.53702	4.07831	4.16987	4.01722	3.96281	3.78057	3.34526	3.7703	3.41444	3.55722	3.50797	3.15678	2.99905	2.65021	2.53845	2.59121	2.1921	2.11599
486.96	3.611	4.08126	3.86016	3.88003	4.02987	3.76976	3.76047	4.32202	4.16182	3.89534	3.9408	3.90113	3.97706	3.77592	3.65516	3.49741	3.43539	3.46775	3.45776	3.08642	3.22242	2.96144	2.25693	2.64896	2.50943	2.02906
488.03	4.01149	3.84056	3.80189	3.90559	3.86889	4.07344	4.02232	4.23709	4.45496	4.32238	3.75743	4.05174	3.7783	4.07195	3.82859	3.58102	3.66459	3.42495	3.46417	3.28927	2.77702	2.89234	2.75768	2.36117	2.19038	2.20336
488.93	3.86198	3.95267	3.82994	4.03615	3.90075	3.93161	4.20632	3.99009	4.35442	4.05937	4.00995	4.05676	3.87235	3.78817	3.71759	3.70995	3.63617	3.42578	3.14641	3.25762	2.84826	2.66518	2.9807	2.64814	2.5336	2.1855
490	3.74678	3.69541	3.93138	4.17704	4.24168	4.02083	4.16169	4.31233	4.27445	3.85891	4.07329	3.86302	4.21307	4.07213	3.66682	3.80787	3.92189	3.6149	3.48137	2.99438	3.25948	2.85933	2.81266	2.52666	2.09749	2.33991
491.06	4.03062	3.8257	3.94691	3.89414	4.03492	3.86238	3.86313	4.11302	3.86469	4.18977	3.84907	3.61006	3.72164	3.77036	3.76765	3.64362	3.58046	3.7812	3.39022	3.52135	3.1998	2.89189	2.95359	2.5248	2.29854	2.16001
491.96	3.6339	3.83437	3.87944	3.94772	3.84234	3.98101	4.25181	3.75949	4.09611	4.06993	3.9969	3.95503	4.06649	3.88221	3.90797	3.47839	3.81902	3.66795	3.35513	3.43282	3.19409	2.88643	2.74525	2.72249	2.53734	2.46855
493.03	3.92049	3.69042	3.88922	3.76248	3.83601	3.9416	4.03005	3.90602	4.16686	3.85818	4.17569	4.05256	4.07985	3.7262	3.83122	3.60446	3.81433	3.8946	3.68181	3.22279	3.00922	2.88002	2.82789	2.61973	2.76863	2.36644
493.93	3.68148	4.05107	3.48376	3.97698	4.07954	3.89294	4.37213	3.97888	4.01143	3.85614	3.946	4.18551	3.64747	3.80253	3.58871	3.52886	3.52968	3.74442	3.20753	3.34226	3.08189	3.06491	2.69915	2.80304	2.26412	2.27607
495	3.87168	3.82882	3.60089	3.7089	3.95237	3.86007	3.85081	3.96247	4.19992	4.24221	3.81186	3.78697	4.05636	3.918	3.68092	4.02013	3.62033	3.82176	3.64015	3.07071	3.12157	3.03086	2.76205	2.84338	2.45126	2.53718
496.06	3.60344	3.80792	3.56885	3.83459	4.09293	3.67413	4.08139	3.95184	4.01377	4.22222	4.26353	3.90581	4.09392	3.81525	4.05676	3.81096	3.4829	3.55828	3.53144	3.30661	3.13604	2.84211	3.02367	2.54752	2.38072	2.31157
496.96	3.48323	3.45268	3.75367	3.89977	3.95823	4.00209	4.02513	3.91284	4.13	3.80768	4.17088	3.96002	3.77639	4.01656	3.80524	3.73501	3.89086	3.48849	3.15411	3.19532	2.94862	3.20568	2.85366	2.67239	2.82445	2.15997
498.03	3.37358	3.5029	3.8236	3.77121	3.87014	3.92969	3.64004	3.89647	4.04023	4.1584	3.93209	3.91792	3.62094	3.63092	3.78078	3.73861	3.16327	3.57797	3.21363	3.08141	3.07805	3.02925	3.00494	2.6839	2.59666	1.98454
498.93	3.49265	3.88306	3.79961	3.77734	3.79987	3.98045	3.97913	3.90577	3.93999	4.18633	4.0442	3.63072	3.7193	3.85926	3.73543	3.77477	3.87811	3.60032	3.20503	2.96589	3.1276	2.94823	2.77119	2.53311	2.49296	2.22652
500	3.56302	3.69814	3.87996	3.72064	3.59735	3.63258	3.78638	3.76486	3.79311	4.04579	4.10925	3.75546	3.83562	3.67681	3.88343	3.78091	3.68419	3.51028	3.37911	3.28506	3.10899	2.77334	2.78031	2.3308	2.30214	2.31695
475	3.19167	3.20181	3.19773	3.33398	3.27018	3.45594	3.52897	3.0939	3.67512	3.36045	3.5682	3.30685	2.93246	2.7897	3.03455	3.01494	2.86902	2.60138	3.06804	2.58195	2.27273	2.37906	2.14862	1.98453	2.01988	2.03434		Time
476.06	3.48211	3.30587	3.42511	3.59529	3.31498	3.46302	3.64192	3.31981	3.68549	3.65671	3.17591	3.27753	3.50493	2.98273	3.14134	3.13769	2.75244	2.9755	2.88856	2.94932	2.57972	2.36257	2.17989	2.07465	2.2211	1.76847		45 min
476.96	3.39907	3.48011	3.5133	3.49113	3.46928	3.52109	3.62541	3.69156	3.50707	3.4073	3.41999	3.62154	3.55509	3.19033	3.21144	3.12548	2.87845	3.1107	3.08775	2.7205	2.64076	2.29292	2.44939	2.04097	1.99367	1.86791
478.03	3.37227	3.62476	3.85914	3.50013	3.73878	3.82023	3.71474	3.74316	3.62077	3.71541	3.59798	3.79999	3.74824	3.82149	3.54948	3.32011	2.98306	3.26499	2.9143	2.80453	2.72727	2.61548	2.37897	1.88186	1.92768	2.13142
478.93	3.77269	3.47403	3.43522	3.75569	3.59996	3.66471	3.5389	3.85431	3.70443	3.57529	3.74223	3.61305	3.43446	3.33044	3.09277	3.06837	3.08366	3.2631	2.67965	2.81615	2.56811	2.62744	2.34637	2.22275	2.20197	1.83713
480	3.6066	3.47185	3.64253	3.29535	3.60054	3.75151	3.96035	3.66002	3.81397	4.00694	3.78172	3.48752	3.4774	3.70945	3.25195	3.3265	3.15675	3.07431	3.45362	2.83593	2.76239	2.62146	2.4365	2.2	2.38942	2.35365
481.06	3.62297	3.63988	3.62589	3.81426	3.80581	3.74913	4.01866	3.85385	3.72795	3.95126	3.81327	3.58214	3.68778	3.67301	3.56603	3.34891	3.28535	3.41221	3.01167	2.83213	3.13456	2.35387	2.50363	2.29533	2.15259	2.18847
481.96	3.62528	3.78717	3.8316	3.92997	3.68532	3.86414	3.77512	3.73537	3.63627	4.15993	4.10223	3.53335	3.46958	3.28578	3.72156	3.58741	3.59828	3.25593	3.30187	2.87126	2.88569	2.59841	2.59112	2.4859	2.20833	1.89929
483.03	3.78759	3.40591	3.83688	3.70892	3.98622	3.72917	4.12766	4.01257	4.11402	3.73894	3.96988	3.82194	3.73702	3.74615	3.81624	3.23065	3.39741	2.94445	3.33205	3.20936	2.83405	2.80764	2.77462	2.39508	2.28489	2.03322
483.93	3.72922	3.91023	3.81479	3.70656	3.9609	3.99466	4.02692	3.68385	4.07475	4.04403	3.95172	3.97541	3.74981	3.99289	3.75385	3.46618	3.59094	3.45324	3.46082	3.36394	3.01266	2.78031	2.6551	2.62772	2.0367	2.17735
485	3.53081	3.5608	3.78878	3.68118	3.95064	3.91039	4.19743	4.11893	3.90587	3.94485	3.77858	3.96551	4.01665	3.67453	3.80395	3.47464	3.20709	3.50854	3.22515	3.09193	3.05945	2.8751	2.65192	2.42022	2.31804	2.18359
486.06	3.94303	3.64378	3.97214	3.8076	4.23766	3.78676	4.02972	4.34101	3.95862	3.90925	3.79629	3.81617	3.5081	3.97229	3.98892	3.98745	3.68249	3.65359	3.47052	3.40206	3.10569	2.95237	2.73195	2.65537	2.09393	2.28972
486.96	4.04632	3.6251	3.88557	3.98565	3.98193	4.15429	3.98249	4.10185	3.94404	4.08116	3.89984	4.38471	4.25926	3.96972	3.7455	3.47014	3.87045	3.5139	3.55243	3.26204	3.2733	3.05223	2.53782	2.61903	2.47575	2.0719
488.03	3.56527	3.6588	3.80762	4.13857	4.00575	3.87462	3.96709	4.41272	3.97059	3.97229	3.99127	4.02316	3.91011	3.94468	3.89987	3.64588	3.40171	4.0466	3.02105	3.44833	3.06932	2.64882	2.79028	2.7082	2.32797	2.28462
488.93	3.5451	3.94732	3.62446	4.02759	3.68235	3.86321	3.7336	4.16281	4.24618	4.0462	4.14409	4.17662	3.83967	3.89041	3.86039	3.79754	3.3386	3.7615	3.42152	3.38704	3.15437	3.14175	2.66128	2.42325	2.21067	2.24933
490	3.46033	3.93392	4.07013	4.04723	3.98948	3.69554	3.96403	3.9908	4.01149	3.95909	4.23498	4.19189	4.22393	3.81079	3.47667	3.89755	3.74319	3.67938	3.35679	3.33694	3.46214	2.75582	2.53112	2.85756	2.31877	2.26884
491.06	4.07322	3.89821	3.80394	3.90425	4.07887	3.84113	3.96159	3.86247	4.26583	3.99339	3.88066	3.91225	3.87222	4.06969	3.9104	3.8202	3.68576	3.75842	3.52008	2.94513	3.12281	2.9136	2.87161	2.75059	2.30236	2.16849
491.96	3.78606	3.77483	3.76492	3.75365	3.8146	3.93585	3.86445	4.09678	3.99377	3.94475	4.11409	4.13996	4.01581	4.02665	3.63157	3.8803	3.5435	4.13619	3.34706	3.41373	3.05483	3.22919	2.63022	2.68247	2.08005	2.35891
493.03	3.96975	3.89998	3.69853	3.88537	4.08853	4.00518	3.79564	3.83964	4.30993	3.83572	4.28132	4.0126	4.05333	3.87967	3.85694	3.53855	3.46807	3.75971	3.31757	3.35925	2.9029	2.95964	2.89776	2.53618	2.45523	2.67159
493.93	3.78344	3.84016	3.47857	4.02813	4.03008	3.83176	3.9389	4.18425	4.09984	4.16901	3.70376	3.86441	4.19852	3.97258	3.66266	3.4415	3.63829	3.9879	3.17298	3.26669	3.26194	3.08145	2.69528	2.63725	2.25693	2.23518
495	3.71832	3.98416	3.97402	4.08453	3.94509	3.79751	4.14803	3.83653	4.14358	3.97829	4.12767	3.94975	3.7759	3.5071	3.8876	3.75182	3.74063	3.71361	3.59629	3.10714	3.08345	2.9466	2.82007	2.82241	2.26606	2.08524
496.06	3.51265	3.78942	3.6544	3.75629	3.92704	3.59677	4.00043	4.10658	3.98299	3.97855	3.66967	3.95504	3.95553	3.7852	3.67344	3.77313	3.25721	3.98532	3.46925	3.43915	2.9612	2.95997	2.91123	2.63652	2.26673	2.55827
496.96	3.6429	3.95017	4.06538	3.74171	3.83174	3.98357	3.90428	3.90282	3.88213	4.08709	3.93793	3.95199	3.81501	3.63701	3.84023	3.61538	3.68755	3.81179	3.53558	3.22704	3.13309	3.07464	2.80691	2.49849	2.39436	2.70052
498.03	3.62884	3.64164	3.78355	3.87001	3.81387	3.82278	4.044	3.92217	4.08163	4.04325	3.86561	4.23854	3.93285	3.87768	3.93924	3.52917	3.61342	3.83135	3.23297	3.29286	3.08719	2.96136	2.83333	2.6313	2.5643	2.30787
498.93	3.59171	3.7067	3.80922	3.54102	3.80908	3.975	3.91515	4.07014	4.01267	3.98534	3.96158	3.83359	3.94316	3.65547	3.76821	3.87472	3.70357	3.58725	3.35126	2.96896	3.13456	2.94108	2.93878	2.56253	2.42723	2.38956
500	3.71357	3.85367	3.64481	3.87308	3.68264	3.78581	4.14655	3.88752	3.93151	3.84464	3.93522	3.68456	3.74713	3.7835	3.6197	3.48232	3.34873	3.69297	3.45388	3.32846	2.9655	2.7886	2.58075	2.58295	2.20776	2.66934
475	3.21717	3.25467	3.46902	3.28071	3.47988	3.54601	3.72707	3.50735	3.1799	3.28817	3.27096	3.09416	3.20293	3.10056	3.3387	3.01375	3.06544	2.75537	2.69975	2.70371	2.48392	2.00434	2.34285	1.84245	1.9589	2.08293		Time
476.06	3.41066	3.58058	3.38712	3.58474	3.33646	3.43781	3.86762	3.61494	3.40337	3.29179	3.48164	3.28743	3.09359	3.39429	3.21795	3.24554	3.06311	3.22978	2.53068	2.6552	2.73981	2.43404	2.35759	2.18692	2.28819	2.07128		50 min
476.96	3.28854	3.28586	3.47603	3.87087	3.56447	3.47593	3.90796	3.53476	3.52409	3.37039	3.55257	3.69579	3.36093	3.25398	3.28479	3.47256	3.0635	2.77205	2.60425	2.76824	2.7271	2.40256	2.44761	2.20791	2.30583	1.89792
478.03	3.31425	3.1844	3.49141	3.44802	3.80764	3.6924	4.06871	3.81187	3.6582	3.62637	3.74427	3.51166	3.57342	3.20072	3.18829	3.3749	3.23942	3.24063	2.94146	2.94657	2.68506	2.27712	2.35969	2.6263	2.17497	2.08382
478.93	3.69288	3.57097	3.60582	3.47502	3.54847	3.69782	3.97599	3.79598	3.65591	3.4969	3.56047	3.57669	3.59311	3.80793	3.419	3.63194	3.27143	3.06461	3.0438	3.09385	2.8084	2.70511	2.47059	2.00648	2.19704	1.99613
480	3.6136	3.71539	3.54864	3.4423	3.85919	3.79908	4.24415	3.81378	3.82862	3.65726	3.7031	3.44636	3.6572	3.24503	3.38719	3.62338	3.43044	2.82798	3.05038	2.9041	2.72577	2.69736	2.66055	2.08322	2.14961	1.84037
481.06	3.63777	3.77786	3.75999	3.38668	3.69427	3.93975	4.01845	3.77624	3.94015	3.68803	3.85037	3.53552	3.70414	3.52551	3.48983	3.49904	3.80075	3.27234	3.37008	2.93628	2.8707	2.84499	2.47877	2.30228	2.11925	2.03269
481.96	3.75982	3.78451	3.66144	3.77519	3.93811	3.5091	4.13302	3.99492	3.9963	3.94632	4.11782	3.55091	3.66724	3.59478	3.29123	3.75204	3.32154	3.20694	2.82436	2.8577	2.79543	2.81629	2.9091	2.39752	2.36707	1.97124
483.03	3.88308	3.41135	3.96103	4.05068	3.8634	3.94506	4.46387	3.96572	3.92007	3.77106	3.90542	4.20625	3.86554	3.7187	3.59137	3.90477	3.52058	3.35952	3.31299	2.99978	2.78591	2.83923	2.79947	2.43031	2.47014	2.12415
483.93	3.5872	3.56621	3.78962	3.8638	3.82336	4.28942	4.23598	3.75916	4.06791	4.00276	3.66572	3.73488	3.82815	3.75856	3.7004	3.63655	3.54759	3.6395	3.05712	3.14871	2.9508	2.7381	2.63652	2.73064	2.36286	1.9082
485	3.74549	3.68388	3.76884	3.76872	4.04005	4.0721	4.09406	3.97527	4.08839	4.05609	4.18404	3.8889	4.24406	4.07032	4.01087	3.75991	4.08445	3.36498	3.15681	3.09598	3.34848	2.80944	2.65659	2.73967	2.51303	1.83298
486.06	3.68118	3.85801	3.96007	4.05797	3.85916	4.14805	4.17527	4.0232	4.11632	4.08081	4.20992	3.83171	3.49311	3.50907	3.93007	3.88228	4.26149	3.37064	3.01905	3.10109	3.13755	2.84274	2.56334	2.49145	2.42208	2.24752
486.96	3.63092	3.49392	3.82407	3.89937	4.10554	3.89984	4.20506	4.06278	3.93351	4.19564	3.74153	3.72212	3.94487	3.79465	4.02147	3.95372	3.88502	3.72892	3.31379	3.1817	3.29984	2.93604	2.7163	2.66744	2.09537	2.04989
488.03	3.6565	3.80135	3.79669	3.83566	4.30686	3.93306	4.10727	3.97834	3.96018	3.69706	3.82635	4.33233	3.80731	3.97411	4.00805	3.92576	3.96402	3.67189	3.32638	3.15472	3.00847	2.76418	2.63644	2.39445	2.37464	2.48615
488.93	3.92262	4.01405	3.76623	3.7836	3.70769	3.8503	4.27451	4.23155	3.69761	3.8726	4.13714	4.34528	3.89961	3.95344	3.92747	3.77749	3.80696	3.52815	3.06909	3.18442	3.14222	2.95648	2.61534	2.63563	2.58743	2.15782
490	3.66092	4.06161	4.1993	3.82111	3.80967	4.31282	4.04902	4.34783	4.1079	4.27095	4.05127	3.9322	3.92182	4.12935	4.14686	3.72703	3.7734	3.49524	2.93369	2.86491	3.24611	2.99447	2.63861	2.68329	2.59241	2.34231
491.06	3.73668	4.01069	4.17253	3.98044	4.12609	3.82822	4.18862	3.93738	3.81402	3.9401	4.06673	4.11295	4.01194	3.52589	3.83752	4.10659	4.09101	3.50342	3.53683	3.14795	3.13469	2.65138	2.66307	2.77094	2.7048	2.26118
491.96	3.82749	3.58423	3.67479	3.86913	3.9444	4.15434	4.14802	3.89119	4.03939	4.17636	4.23578	4	3.94932	4.00213	3.84811	3.81745	3.57689	3.74507	3.19004	2.96184	3.20849	3.19943	2.79868	2.74479	2.55198	2.31017
493.03	3.61351	3.97568	3.74117	3.81945	3.85711	4.17974	3.86134	4.1734	3.99094	3.9564	4.15261	4.10464	3.89274	3.69127	3.76107	3.81783	3.78726	3.72476	3.22204	3.23042	3.15859	2.98111	2.96845	2.54855	2.27878	2.41284
493.93	3.83685	3.8075	3.63426	3.67996	3.82149	4.20762	3.93146	4.1118	3.86773	3.95726	3.62925	3.88914	4.068	3.99028	3.69257	3.9636	4.19836	3.60234	3.37148	3.15801	3.16401	3.08826	2.89209	2.66028	2.52561	2.22722
495	3.57217	3.8455	4.01224	3.93338	4.2955	4.10784	4.09302	4.0335	3.94302	4.10034	4.22021	3.81861	4.29584	3.92719	3.85078	3.66527	3.98599	3.39106	3.79648	3.37988	2.99952	3.12074	2.91346	2.73636	2.44224	2.46693
496.06	3.45481	3.68735	3.94779	4.16361	4.05654	3.97449	4.03703	3.70128	3.84278	3.90283	4.02441	4.10413	3.80926	3.83497	3.60551	3.55011	4.39678	3.81916	3.5897	3.54176	3.06949	2.93911	2.67375	2.71265	2.4972	2.39978
496.96	3.63318	3.60616	3.92492	3.61011	3.94827	4.22182	3.78763	4.04281	3.94421	3.81639	3.91133	3.74671	4.03226	3.60201	3.81374	3.79804	3.90732	3.71768	3.39445	3.02087	3.2134	3.0422	2.70524	2.65368	2.1213	2.09749
498.03	3.62191	3.68123	4.14659	4.17844	3.90611	4.16758	4.1519	3.78703	4.13917	3.99327	3.5779	3.89437	3.40447	3.97469	4.0372	3.82752	3.92839	3.40506	3.37682	3.29953	3.0581	2.87754	2.81383	2.66212	2.43073	2.27149
498.93	3.76918	3.73916	3.6854	3.88704	3.93537	4.13699	3.92579	3.96618	3.7798	3.82698	3.88067	3.55508	3.77358	3.82592	4.26653	3.87515	3.89633	3.13192	3.24296	3.16772	3.17756	2.76768	2.72933	2.52095	2.37243	2.25236
500	3.34076	3.54861	3.71489	3.66966	3.6462	4.10168	4.07219	3.62429	3.92688	3.55557	3.64423	3.69972	3.64278	3.6939	4.01274	3.81646	4.06045	3.63232	2.94768	3.04277	2.80482	2.96645	2.82171	2.41367	2.32572	2.37891
475	3.24436	3.10657	3.23735	3.45936	3.1368	3.41964	3.21506	3.4095	3.31101	3.39914	3.12702	3.22921	3.14431	3.09945	3.26026	2.99222	3.00078	2.82811	2.91268	2.50298	2.54115	2.58518	2.36937	2.12157	1.96275	1.87016		Time
476.06	3.18933	3.06071	3.43698	3.35805	3.53533	3.47281	3.46145	3.54262	3.2958	3.50799	3.43286	3.0533	3.06748	3.18987	3.30602	3.08747	2.9303	3.01691	2.59603	2.63149	2.36044	2.26972	2.43102	2.00895	2.04167	1.8997		55 min
476.96	3.4209	3.67254	3.34069	3.34347	3.74446	3.49616	3.60712	3.63753	3.48668	3.61154	3.41274	3.58919	3.13913	3.16756	3.17265	3.27166	3.26852	2.91731	2.93242	2.73895	2.65565	2.34987	2.17997	2.19723	2.17172	2.04332
478.03	3.39465	3.54059	3.57813	3.77456	3.73484	3.86223	3.40573	3.53291	3.64977	3.49525	3.48861	3.79135	3.35199	3.35361	3.38309	3.36733	3.32137	3.07419	2.86842	3.0098	2.94757	2.51565	2.5654	2.62611	2.10678	2.10724
478.93	3.49704	3.32773	3.60492	3.40111	3.465	3.65742	3.66095	3.47342	4.02497	3.85882	3.47905	3.74521	3.52257	3.41476	3.41749	3.17507	3.03162	2.95993	2.96096	2.78688	2.68927	2.50781	2.04701	2.40316	2.1993	2.20571
480	3.42145	3.7455	3.63105	3.71661	3.78788	3.79768	3.73436	3.63226	3.86865	3.902	4.05154	3.73037	3.4579	3.85326	3.59063	3.51619	3.41558	3.26485	2.94164	2.66373	2.71103	2.67048	2.54854	2.45316	2.04626	1.82516
481.06	3.86	3.56822	3.60908	3.72596	3.7569	3.96719	3.98225	3.96664	3.81845	4.03749	3.92264	3.60706	3.62086	3.69073	3.58151	3.89262	3.29989	3.23541	3.25876	2.85278	2.63766	2.62286	2.79111	2.28281	2.50843	2.17988
481.96	3.84425	3.76034	4.04501	3.91857	3.83703	3.89262	3.83888	3.6106	3.76866	3.94124	3.72918	3.85191	3.74026	3.88487	3.72679	3.74073	3.59021	3.15286	3.42853	3.0547	3.08642	2.79241	2.57391	2.52241	2.18537	2.22368
483.03	3.70542	3.96371	4.0665	3.77265	3.93816	3.87249	3.84497	4.11896	4.01764	3.70925	3.81685	3.5864	3.97152	3.79791	3.63507	3.77952	3.35014	3.48034	3.28612	2.7929	3.35581	2.55261	2.67965	2.24457	2.54167	2.00812
483.93	3.88336	3.70397	3.97984	3.74541	3.73	3.88188	3.8816	4.11498	3.99883	3.78185	3.98504	3.81081	3.97742	3.89722	3.63303	4.09935	3.48634	3.53781	3.2783	2.97434	3.15728	2.79357	2.70746	2.28315	2.44712	2.3104
485	4.02882	3.60567	3.9837	4.00967	4.10115	3.93719	4.10253	4.28453	4.23103	4.17498	3.87722	4.07233	3.91587	3.94855	3.99253	4.1866	3.20301	3.37071	3.28771	3.13245	2.95058	2.82117	2.86543	2.41637	2.72563	2.27657
486.06	3.8726	3.77071	4.21632	3.94506	4.00965	4.21705	3.93407	3.95309	4.27287	3.9976	4.04087	4.13695	4.17345	3.8469	3.99599	4.1602	3.49932	3.45441	3.12433	3.00725	3.22874	2.77513	2.77179	2.63004	2.69633	2.33025
486.96	4.1524	3.91101	4.28417	3.71391	4.12236	4.22396	3.86993	4.0523	4.05611	4.01433	4.06419	3.79477	4.25603	3.73374	3.90813	4.23663	3.63998	3.34426	3.39021	3.51029	2.91955	2.87418	2.75871	2.54019	2.52212	2.44947
488.03	3.90136	3.57701	4.00472	3.91616	3.82646	4.09934	3.92226	4.02544	3.84965	4.03696	3.83243	3.94985	3.96028	3.75172	4.00149	4.26251	3.57662	3.6252	3.5446	3.24459	3.56398	2.98968	2.67053	2.68577	2.71407	2.14452
488.93	3.99895	4.18712	4.01236	3.65503	4.18923	4.06311	4.17569	4.00838	4.02402	3.86791	4.05108	4.04595	3.9727	4.06718	4.04599	4.13913	3.68362	3.52309	3.36824	3.3863	2.90157	2.80103	2.87007	2.70158	2.62678	2.40399
490	3.91585	3.82998	4.18868	4.15638	3.86863	3.76459	3.98225	4.24338	4.37403	4.2043	4.0191	4.05759	3.89417	4.00327	3.73354	4.48892	3.4382	3.89263	3.34599	3.29043	3.13164	2.85971	2.71739	2.72288	2.82752	2.20994
491.06	3.78754	4.11862	4.05692	4.12007	3.86533	4.18196	3.88416	4.28952	3.9095	4.19797	3.75955	4.01983	3.81111	4.09164	3.62183	4.24198	3.88867	3.46413	3.1659	3.40457	3.32739	2.85769	2.70339	2.96036	2.68123	2.42136
491.96	3.99653	3.6615	3.87354	3.97718	3.93003	4.03725	4.01712	4.18945	4.05718	4.02773	3.95111	3.79723	3.9571	4.03296	3.92834	4.25427	3.498	3.51649	3.28957	3.37917	3.64528	2.97346	2.55783	2.41427	2.63888	2.35576
493.03	3.8449	3.65615	3.90993	3.9682	4.07205	3.95019	4.04541	3.91932	4.08253	4.07716	4.0982	3.84249	3.92356	3.79709	3.76043	4.30278	3.78678	3.42275	3.59431	3.10569	2.98699	2.66863	2.86409	2.89814	2.7993	2.70661
493.93	3.80844	3.82924	3.97229	3.90677	3.93367	4.15464	3.83347	3.92107	4.12883	4.48039	3.95098	4.07076	3.79735	4.07379	3.49475	4.39534	3.55365	3.62686	3.32567	3.51646	3.28648	3.14859	2.62874	2.54498	2.75719	2.27117
495	3.93217	3.55473	4.00845	3.83968	3.91423	3.67233	4.04478	4.26839	3.98188	3.94257	3.8199	3.79379	3.92163	3.83204	3.78721	4.05309	3.13809	3.27557	3.29934	3.28438	2.97444	2.82014	2.73366	2.44856	2.60748	2.36281
496.06	3.75809	3.55054	3.75128	3.68753	4.24818	3.9593	3.81939	4.02205	3.89126	3.94941	3.93877	3.726	3.88082	3.79109	3.93749	3.89952	3.39895	3.62028	3.26262	3.33488	2.96224	2.92697	2.85444	2.57694	2.48447	2.56785
496.96	3.6044	3.60026	4.07885	3.81482	3.65169	3.81156	3.90082	3.8333	4.19554	3.86816	4.06962	3.93958	3.91238	3.84246	3.87971	4.31678	3.56656	3.40093	3.47315	3.07002	3.24537	2.97668	2.87929	2.52059	2.35585	2.40433
498.03	3.62918	3.74723	3.86396	3.90708	3.74277	4.03226	3.65759	4.16012	3.95871	4.13523	3.9413	4.14779	3.93777	3.91779	3.84931	3.85481	3.6592	3.57387	3.41407	3.46124	3.00515	2.9896	2.89798	2.42967	2.50841	2.36079
498.93	3.70517	3.92395	3.77678	3.49646	3.89262	3.91873	3.67448	3.93671	3.89414	3.8189	4.1983	4.10974	3.8519	3.56852	3.9153	3.67117	3.57913	3.69807	3.25214	2.99575	2.98367	3.03878	2.62437	2.71454	2.53915	2.16833
500	3.40165	3.7142	3.70011	3.79835	3.81436	3.89138	3.87758	3.89037	3.97809	3.78793	3.74177	3.73084	4.00701	3.77316	3.43593	3.78467	3.8087	3.49155	3.16465	3.20087	2.99055	3.289	2.9459	2.26434	2.51814	2.39863
475	3.16824	3.17898	3.41607	3.83295	3.33402	3.73056	3.35437	3.34561	3.44854	3.44044	3.38855	3.37025	3.22166	3.35848	3.53305	3.04795	2.94181	2.55947	2.87205	2.84186	2.70994	2.37534	2.49249	2.07426	2.19552	1.9046		Time
476.06	3.37041	3.08209	3.44594	3.3782	3.39884	3.40416	3.65214	3.39329	3.54824	3.52961	3.37392	3.56807	3.47252	3.20689	3.10841	3.07458	3.17697	2.78989	2.74355	2.71264	2.49793	3.00601	2.5974	2.26877	2.01307	1.72857		60 min
476.96	3.30602	3.44394	3.50116	3.58873	3.51613	3.80489	3.93631	3.80119	3.52001	3.84735	3.69233	3.5295	3.48958	3.21644	3.2003	3.45434	3.31635	2.82783	2.93504	2.96351	2.52652	3.17125	2.368	2.08092	2.08671	2.07108
478.03	3.34759	3.49878	3.41327	3.60086	3.5518	3.56141	3.76181	3.70489	3.60034	3.66784	3.4919	3.47414	3.56644	3.3578	3.33674	3.16626	3.28513	2.88089	2.95496	2.80582	2.66309	2.81174	2.44076	2.03926	2.61853	1.9356
478.93	3.48792	3.385	3.57036	3.77372	3.53515	3.69773	4.03904	3.88202	3.93461	3.70303	3.54475	3.59511	3.74061	3.50573	3.85502	3.2045	3.38579	3.31458	3.49206	2.90351	2.81623	2.93858	2.28642	2.2098	2.20038	2.27127
480	3.63282	3.56395	3.63115	3.72876	3.5445	3.8611	3.7169	3.92992	3.86878	3.59434	3.82359	3.80206	3.64712	3.87722	3.49705	3.86277	3.42722	3.10687	3.29349	2.98438	2.70209	3.21093	2.4526	2.3362	2.21011	2.1428
481.06	3.438	3.61207	3.9424	3.68434	3.62033	3.92366	4.27745	3.93421	4.24772	4.00032	3.78513	3.82936	3.52528	3.84628	3.3774	3.61023	3.40721	3.51414	3.28427	3.25608	3.11595	3.40309	2.48905	2.59634	2.60487	2.55471
481.96	3.49137	3.57367	4.06911	3.78109	4.11393	3.93052	4.26813	3.87388	3.86274	3.94929	3.91793	3.87111	3.98801	3.90632	3.76438	3.62616	3.31672	3.46129	3.21123	3.10379	2.8604	3.34847	2.53872	2.40036	2.55971	2.20419
483.03	3.75831	3.75862	3.74443	3.97624	3.86008	3.86129	4.20459	4.08558	3.96909	3.66364	4.49949	3.94764	3.67453	4.02591	3.75921	3.83839	3.53168	3.48398	3.58751	3.20498	2.98342	3.21178	2.30552	2.8943	2.42383	2.25629
483.93	3.48563	3.70484	3.91924	3.9611	3.79013	4.03971	3.89252	4.49063	4.05232	4.20151	3.90381	3.9436	3.97443	3.8656	3.73856	3.5797	3.49903	3.60168	3.5612	3.39487	3.12246	3.14581	2.72439	2.64051	2.68945	2.12949
485	3.83713	3.82116	4.26125	3.6077	3.76648	4.25012	4.21302	3.93705	4.11138	4.12052	4.10413	3.81976	4.02964	4.0264	3.84633	3.62875	3.55896	3.6366	3.27828	3.16465	3.0065	3.2158	2.71621	2.63722	2.92295	2.20673
486.06	3.68522	3.79916	3.92147	3.83648	4.04458	3.96203	4.02461	4.01563	3.91983	3.76735	3.9932	3.97906	3.73243	3.99352	3.92509	3.70889	3.65412	3.57599	3.52667	3.38823	3.0581	3.27673	2.71583	2.74937	2.30554	2.33669
486.96	3.82597	4.00768	3.95924	4.10825	4.12718	3.66981	4.28133	4.21251	4.25001	3.77053	4.09767	4.07029	3.96525	3.78886	3.8304	3.90046	3.48718	3.8854	3.34997	3.30022	3.17327	3.25991	2.78598	2.42096	2.52427	2.44623
488.03	3.66379	3.72253	3.85154	3.71873	4.03236	4.05503	4.41566	4.37361	4.04561	4.02676	4.12687	4.02818	3.81949	4.28187	3.9165	3.49426	3.8326	3.50507	3.33428	3.51819	3.12391	3.21968	2.83401	2.55876	2.72224	2.37878
488.93	3.76184	3.86833	3.84842	4.02282	4.06962	4.36122	4.2302	4.12583	4.24561	3.87387	3.90119	4.15258	3.84156	3.93978	3.54263	3.83984	4.12943	3.90625	3.50444	3.55806	3.27026	3.01509	2.84292	2.69963	2.32242	2.25687
490	3.85636	3.97481	3.89896	3.92908	4.12502	4.09831	4.12766	3.98342	3.81485	4.03862	3.8977	3.7724	4.25251	4.05819	3.60892	3.43907	3.6264	3.35448	3.36648	3.40873	3.26759	3.01134	2.75177	2.6773	2.46909	2.11609
491.06	3.83818	3.84611	4.12752	3.9322	3.91194	4.09025	4.41544	4.34356	3.63375	3.88699	4.18964	3.98222	4.06984	3.89807	3.81728	3.80313	3.91605	3.71168	3.44196	3.52191	3.2396	3.28978	2.72193	2.76654	2.4504	2.59545
491.96	3.65567	4.05026	4.12138	4.12773	3.73969	3.85705	4.25338	4.13942	4.20686	4.16039	4.21165	4.18151	3.70352	3.8887	3.5687	3.87727	3.65262	3.57806	3.43739	3.731	2.97288	2.99771	2.87584	2.51552	2.50767	2.35047
493.03	3.90508	3.95759	4.09495	3.9053	4.08306	4.07472	4.10665	4.18646	4.01107	4.05706	3.91978	3.82146	4.01714	3.80852	3.84633	3.87188	3.6595	3.51268	3.24384	3.18319	3.19843	2.66271	2.79059	2.78922	2.45647	2.29149
493.93	3.63787	3.7798	3.66397	4.05276	4.13469	3.95859	3.98099	4.12851	4.17416	3.94094	4.03072	3.83903	4.07105	3.90429	3.95101	3.7711	3.6669	3.55958	3.62359	3.63625	3.28111	3.08726	2.78938	2.74369	2.3883	1.96704
495	3.59035	3.67226	3.88516	3.73029	3.96461	3.98959	4.05826	4.05003	4.20903	3.97007	4.00946	3.96912	3.97836	3.67087	3.76843	3.73627	3.8961	3.73926	3.33803	3.05969	2.8975	2.9837	2.69718	2.71532	2.70753	2.47433
496.06	3.92624	3.65337	3.70558	3.91052	3.93948	3.86029	4.09613	3.99798	4.13569	3.79371	3.96611	4.08864	3.76026	3.84525	3.72782	3.87213	3.61062	3.65051	3.34371	3.54534	3.09039	3.215	3.19952	2.49813	2.57645	2.36232
496.96	3.55524	3.68726	4.03912	3.79801	3.90793	4.00151	4.16223	4.06694	3.77277	3.9541	4.06301	3.78105	4.02957	3.96344	4.02178	3.42667	3.52633	3.45916	3.16867	3.28906	3.2179	3.03147	2.9204	2.53969	2.63075	2.28921
498.03	3.70828	3.90145	3.66064	3.68181	4.10634	3.85386	4.07643	4.15788	4.04021	4.04212	3.96754	3.88263	3.92242	3.68088	4.04166	3.60045	3.47405	3.22443	3.35295	3.40203	3.19256	2.88373	2.95742	2.865	2.31847	2.41347
498.93	3.71844	3.61931	3.86278	3.73625	4.04782	3.81585	3.97686	3.75631	3.95082	4.08995	4.07911	4.03336	4.23217	3.51673	3.71428	3.59768	3.85695	3.46229	3.15373	3.60988	3.37833	3.26462	2.7439	2.55704	2.16349	2.57583
500	3.65908	3.60001	3.68386	3.64798	3.70741	3.77278	4.00639	3.97951	4.13596	4.01015	3.96252	4.1336	3.9457	4.05403	3.66645	3.67673	3.5504	3.73402	3.4688	3.35928	3.1718	2.90968	3.05154	2.34979	2.44524	2.60932
475	2.99172	3.29363	3.57424	3.31454	3.28625	3.32303	3.44512	3.26998	3.64189	3.46116	3.49283	3.28025	3.13829	3.0595	3.07126	3.11845	2.86983	3.03159	2.84256	3.00335	2.72836	2.63848	2.02624	2.06467	1.9675	1.97571		Time
476.06	3.2204	3.56171	3.64511	3.61154	3.56183	3.56059	3.38491	3.57937	3.6934	3.36159	3.14786	3.62535	3.66714	3.39179	3.57432	3.10178	3.02814	2.89134	2.86456	2.86208	2.69807	2.31194	2.33408	2.34957	2.22965	2.11197		65 min
476.96	3.28678	3.29952	3.45693	3.55145	3.77358	3.85567	3.72252	3.56848	3.47911	3.64611	3.44832	3.46026	3.1432	3.48791	3.2477	3.27634	3.32904	2.81124	2.86496	2.8258	2.93161	2.42069	2.5467	2.3241	2.35443	2.14615
478.03	3.38991	3.32747	3.80987	3.54238	3.77826	3.85858	3.72555	3.69037	3.65275	3.69085	3.77674	3.56703	3.60572	3.62313	3.45121	3.17329	3.27074	3.11634	2.66995	2.8807	2.97212	2.48492	2.60543	2.36888	2.26611	2.19013
478.93	3.44739	3.41305	3.55962	3.75321	3.61727	3.97415	3.64627	3.57697	3.84485	3.77153	3.80107	3.78226	3.6406	3.65706	3.67641	3.38636	3.26278	3.12829	3.19657	3.05519	2.57125	2.85009	2.61537	2.46131	2.34478	2.80099
480	3.58952	3.50334	3.56722	3.80407	3.99224	4.22544	3.94743	3.62502	3.97796	3.84745	3.80457	3.5874	3.53779	3.6799	3.46808	3.38081	3.28353	3.33825	3.12433	3.07817	3.13021	3.05392	2.62751	2.52548	2.25494	2.15792
481.06	3.09686	3.64412	3.68791	3.63424	3.84615	4.19021	3.9981	3.88681	3.71957	3.85149	3.72385	3.71976	3.61933	3.87455	3.87701	3.47488	3.46207	3.61725	2.84597	2.93099	2.97332	2.6479	2.94975	2.57794	2.44828	2.42057
481.96	3.88083	3.8998	3.68432	3.7144	4.02548	4.21233	3.95794	3.87196	3.92086	4.10757	3.96621	4.15702	4.0169	3.49811	3.5403	3.31763	3.54515	3.48792	3.28578	3.1795	3.12844	2.72982	2.80126	2.34366	2.48972	2.60274
483.03	4.00183	3.75646	3.71645	3.36677	3.89389	4.02044	3.81116	4.17092	3.97005	3.79555	4.03755	3.87151	3.83068	3.94596	3.93901	3.74629	3.29299	3.81521	3.41352	3.35167	3.07615	2.84858	2.69069	2.49477	2.49659	2.69742
483.93	3.65283	3.93266	3.91569	3.97398	3.72439	4.02556	4.17727	4.13151	4.20106	3.92365	4.07287	3.71957	3.84533	3.98615	3.64689	3.74673	3.56702	3.68349	3.40263	3.49581	3.15581	3.00967	2.96922	2.52666	2.46747	2.6726
485	3.53183	3.76296	4.00362	3.89017	3.93413	3.809	3.98282	4.32108	4.00732	3.8742	4.00894	4.0835	4.218	3.91095	3.96448	3.79409	3.66534	3.22153	3.25161	3.31903	3.45759	3.04097	2.74499	2.65332	2.62735	2.7005
486.06	3.63452	3.84701	3.54741	4.03925	4.02501	3.77323	4.10873	4.12848	4.23451	4.39296	4.25828	3.99021	4.23202	4.07464	4.24731	3.66085	4.10484	3.52435	3.41934	3.21462	3.2076	2.91024	3.01576	2.64887	2.7202	2.58944
486.96	3.75577	4.02772	3.81578	3.77034	4.25154	4.165	3.99192	4.42934	3.95469	4.26349	4.27292	4.19358	3.86033	3.9893	4.03238	4.00774	3.52186	3.72974	3.78893	3.32342	3.31749	3.02672	3.12733	2.83815	2.82039	2.90408
488.03	3.83818	3.9969	3.9502	4.19453	4.0426	4.05603	4.31206	4.04234	4.49991	3.8059	4.37601	4.1262	4.25189	3.91486	4.06707	4.15866	3.81447	3.72942	3.93553	3.50274	2.91757	3.09796	2.91284	2.51468	2.32739	2.76818
488.93	3.65411	4.09372	3.9229	4.22043	4.13264	3.96375	4.45343	4.36656	4.03253	4.06746	4.65059	3.84059	4.223	4.13313	4.11211	3.71257	3.69219	3.35102	4.02199	3.54892	3.44547	3.08293	3.04827	2.73014	2.60364	2.90862
490	3.80366	4.15427	3.62613	3.96727	4.00851	4.07223	4.06172	4.09088	4.18593	4.13492	4.3833	4.1216	3.83033	4.04575	4.30968	3.99129	3.30062	3.76762	3.61306	3.15919	3.11386	3.09623	2.84895	2.88154	2.80178	2.66661
491.06	4.02138	4.10601	4.12886	4.02821	4.00692	4.16715	4.01233	4.15352	4.12071	3.93733	4.38584	4.04155	4.13216	3.98732	4.21078	3.69419	3.81163	3.43979	3.27895	3.43836	3.16977	3.01866	3.17025	2.71158	2.4549	2.96236
491.96	3.88097	4.06225	3.98486	4.12605	4.02616	3.97633	4.30773	4.17354	4.07714	3.9599	4.79716	4.0299	4.09305	3.94073	4.19919	4.06213	3.75635	3.54404	3.4851	3.55081	3.3946	3.04048	3.11526	2.70576	2.92681	2.96038
493.03	3.36982	4.71148	3.68341	4.13345	3.74911	3.88779	4.22716	3.92886	3.8802	4.3811	4.6025	4.18762	4.39564	3.83433	4.08674	3.69267	3.65359	3.85296	3.4111	3.3868	3.42654	3.30109	3.04947	2.84814	2.70913	3.01785
493.93	3.78547	4.07455	3.62902	3.93338	3.77127	3.99945	4.22096	4.01611	4.01906	4.3578	4.37031	4.04017	4.24735	3.7729	4.04027	3.7718	3.8625	3.68931	3.7824	3.2714	3.13928	2.85095	3.08983	3.09786	2.7382	2.68652
495	3.73756	4.25266	3.6925	3.79998	3.98689	4.25816	4.17908	3.79559	3.97638	4.14275	4.51496	4.00236	3.50845	4.29834	3.96233	3.95447	3.69618	3.81526	3.82599	3.44541	3.345	3.30073	3.0261	2.79058	2.92324	3.23377
496.06	3.88225	4.15514	3.76425	3.79262	3.74823	4.13822	4.15711	4.01637	4.04497	3.97717	4.2746	3.96142	4.12497	4.16947	3.78656	3.70242	3.54749	3.52433	3.61367	3.18307	3.0815	3.23054	3.19805	3.01391	2.7844	2.80415
496.96	3.66198	4.26069	3.78503	3.91534	4.02864	3.74944	3.8117	3.85752	4.04289	3.9348	4.42136	3.63499	3.99368	3.77269	3.99333	3.81975	3.40716	3.71182	3.4376	3.09022	3.20605	3.03058	2.9172	2.80828	2.67905	3.06468
498.03	3.56681	4.23277	3.93365	4.0151	3.89012	4.08315	3.80981	3.96761	4.04689	3.99041	4.28392	4.10617	3.85022	3.91861	4.0319	4.20047	3.57739	3.43765	3.68693	3.15977	3.42177	3.27447	2.79176	2.8995	2.57764	3.06365
498.93	3.72294	4.28706	3.74752	3.90909	4.03775	3.89434	3.84056	3.93232	3.89254	3.89796	4.05753	3.90764	3.76442	4.01938	3.93223	3.75953	3.66123	3.41161	3.36532	3.31871	3.13278	2.91476	2.83922	2.90498	2.42582	2.87177
500	3.4363	4.22242	3.66435	3.76063	4.10604	3.8514	3.87882	3.96989	3.80839	3.98327	4.18459	3.79141	3.53299	4.13842	3.50603	3.67289	3.60602	3.52446	3.60223	3.42647	3.18419	3.15572	3.16285	2.82943	2.64214	2.73938
475	3.23907	3.32629	3.31441	3.08668	3.40486	3.27003	3.48949	3.55295	3.3409	3.25567	3.49786	3.25608	3.45093	3.11241	3.24857	3.30185	3.32803	2.9461	3.02549	3.01829	2.64069	2.61709	2.6147	2.16862	2.01823	2.22532		Time
476.06	3.2604	3.8429	3.41612	3.41556	3.47832	3.70283	3.46037	3.87192	3.79295	3.60299	3.43123	3.28971	3.12079	3.18466	3.40567	3.21332	3.36066	3.04863	2.94562	2.93506	2.54874	2.65894	2.41438	2.2816	2.44329	2.091		70 min
476.96	3.38979	3.3525	3.55068	3.53449	3.5225	3.48591	3.66897	3.76339	3.36692	3.765	3.34548	3.5648	3.45896	3.39239	3.38834	3.38695	3.33065	3.45699	3.25738	3.0334	3.01799	2.51663	2.67917	2.26262	1.98767	1.77434
478.03	3.20849	3.26421	3.6235	3.62526	3.55922	3.5763	3.87783	4.04448	3.8119	3.72253	3.86685	3.71726	3.6545	3.88937	3.69611	3.4261	3.52339	2.94516	3.08978	3.21167	2.68896	2.87347	2.56712	2.32647	2.2611	1.85012
478.93	3.36306	3.62359	3.64245	3.91385	3.9135	3.76771	3.9766	4.454	3.64642	3.66665	3.93348	3.81445	3.71244	3.40779	3.14359	3.79507	3.49099	3.05903	3.10035	2.95712	2.99694	2.83903	2.61396	2.66525	2.315	1.86524
480	3.65147	3.58997	3.42228	3.90667	3.6266	3.78716	3.92487	4.06924	4.0921	3.69029	3.85962	3.5479	3.6372	4.09349	3.54991	3.87186	3.29085	3.57119	3.09819	3.20493	3.08574	2.94684	2.25832	2.74705	2.09159	1.97723
481.06	3.67913	3.68502	3.58705	3.73611	3.84371	3.97665	4.03736	4.13305	3.88354	3.84317	3.90909	4.07038	3.89649	3.64483	3.49095	3.52915	3.19711	3.4299	3.27795	3.05512	2.57131	3.03005	2.71437	2.32374	2.53687	2.05879
481.96	3.72922	3.71392	3.80048	3.73579	3.85223	3.80841	4.24031	3.94204	3.85986	4.07327	4.10524	4.13779	3.88558	3.78465	3.98242	3.44067	3.74659	3.47199	3.3293	3.3301	3.02019	3.1286	2.6455	2.64496	2.48327	2.0313
483.03	3.47264	3.84384	3.70966	3.8009	3.8579	4.19626	3.87249	4.18979	3.94415	3.69359	4.08192	3.72407	4.15049	4.02385	3.74455	4.35258	3.82107	3.49802	3.19458	3.44033	2.95914	2.86169	2.56338	2.64455	2.38535	2.33687
483.93	4.01806	3.96704	3.95386	3.83022	4.10722	3.90697	4.20557	3.96994	4.22518	3.58132	4.01229	3.89053	3.95491	3.6758	3.57854	4.11158	3.5323	3.43135	3.34239	3.11459	3.25084	2.96348	2.79916	2.69748	2.55443	2.31014
485	3.77619	3.72308	3.57864	3.82803	4.07481	4.38105	4.25229	4.10567	3.98138	4.04332	4.02956	4.21229	4.2443	3.90903	3.73943	4.19064	3.557	3.49849	3.25015	3.5092	2.75511	2.96018	2.89334	2.52311	2.43255	2.19727
486.06	3.81428	4.01148	3.88103	4.01277	3.94306	4.28151	3.95983	4.39472	4.30169	4.42831	4.58226	4.16176	4.21605	3.97052	3.99258	3.73868	3.70029	3.45408	3.75792	3.27249	3.09569	3.14833	2.43469	2.71256	2.52643	2.2011
486.96	3.655	3.91294	4.04402	4.02657	4.01314	3.85819	4.28506	4.37358	4.25452	4.25003	3.90404	4.21559	4.12885	4.15358	3.80432	3.82755	3.79578	3.61625	3.51497	2.96666	3.00515	2.94818	2.98528	2.49954	2.41308	2.39427
488.03	3.85478	3.87815	3.94874	3.91458	3.84269	4.28324	4.10759	4.1146	4.13605	4.09657	4.30523	4.12299	4.32004	3.99607	4.12536	4.36233	3.70015	3.64639	3.39949	3.28429	3.10507	2.91482	2.90887	2.8828	2.64452	2.30401
488.93	3.57414	3.83709	4.21749	3.67851	4.1895	3.82272	4.18534	4.10952	4.11915	4.12368	4.12518	4.14551	4.00975	3.98265	3.99993	4.10589	3.70263	3.85759	3.38988	3.56106	3.20785	3.1912	2.81265	2.92302	2.75661	2.19591
490	3.57116	3.91408	4.2584	4.23266	4.38434	4.07026	4.51295	4.24893	4.15443	3.90827	4.02714	4.32503	3.86586	3.95981	3.67678	4.1771	3.81489	3.69863	3.37324	3.23013	3.28812	2.95043	3.19426	2.76025	2.60292	2.76578
491.06	3.99199	3.79349	3.78329	3.67208	3.87401	4.14098	4.46136	3.95092	3.97439	3.80129	4.27243	4.19562	4.09014	4.18623	4.01258	3.68264	3.68179	3.3913	3.4346	3.33411	3.11112	3.00027	2.85132	2.48024	2.62556	2.35136
491.96	4.0395	3.98336	3.95049	3.99985	3.98161	4.09596	4.58142	3.99469	3.9012	4.35894	4.07736	4.22901	4.10484	3.71818	3.64008	4.11729	3.947	3.76543	3.94975	3.22418	3.39106	3.06703	3.09088	2.43313	2.25274	2.23863
493.03	3.86662	3.71459	3.81267	4.02903	3.83207	4.12715	4.11809	4.28082	4.18663	3.98867	4.26439	3.94711	4.02596	3.99252	3.96184	4.08946	3.69564	3.85831	3.14699	3.52774	3.24424	3.09249	2.93718	2.74834	2.46869	2.40752
493.93	4.00831	3.75213	3.75794	3.9995	3.96806	4.12441	4.37347	4.08951	4.10327	3.95262	3.82499	3.88375	4.01834	4.05253	3.87395	4.19806	3.7668	3.86757	3.30325	3.33496	3.40061	3.02569	2.90577	2.87087	2.48948	2.36679
495	3.57042	4.08753	4.12255	3.56344	4.05618	4.04577	4.55562	4.08269	4.09511	4.24611	3.88699	3.91819	3.85173	3.9628	3.82403	3.98631	3.92089	3.46222	3.55719	3.63309	3.40656	2.99479	3.11219	2.90184	2.4429	2.70044
496.06	3.73666	3.89813	3.91877	3.99533	3.93037	4.00133	4.31086	4.11103	4.1889	3.66244	3.91356	4.04561	3.77806	3.76237	3.72025	3.79818	3.70285	3.61555	3.39356	3.37427	3.00929	3.20005	2.88945	2.61997	2.77688	2.59209
496.96	3.86706	3.74496	3.92359	3.8637	3.96881	4.10022	4.45498	3.90756	4.1886	3.85505	3.98556	4.06419	3.91317	4.09577	3.66715	3.89126	3.48129	3.47175	3.67951	3.47877	3.21741	3.00672	2.99177	2.958	2.67047	2.40894
498.03	3.56931	3.60843	3.64827	3.97524	3.91313	3.9611	4.86931	3.89177	3.84053	3.9185	3.97848	4.17461	3.97216	3.7603	4.02178	3.82841	3.60346	3.46015	3.62677	3.58533	3.29243	3.10519	2.84808	2.98182	2.32157	2.35669
498.93	3.9012	3.76673	3.94644	4.26693	3.93747	4.15407	4.61107	4.07129	4.0961	4.11528	3.80598	3.97676	4.01388	3.64238	3.65781	3.7205	3.88512	3.46312	3.70552	3.67553	3.15031	3.2371	3.03259	2.75955	2.78135	2.18742
500	3.58362	3.79328	3.81361	3.88252	3.77148	3.80785	4.2568	4.00344	4.04201	4.07224	3.84426	4.06615	3.9709	3.57824	3.84723	3.81762	3.34828	3.53588	3.33657	3.47014	3.21641	2.87786	2.72467	2.86061	2.40754	2.59624
475	3.55412	3.30403	3.57962	3.67415	3.57272	3.42049	3.49335	3.5056	3.54627	3.44753	3.54921	3.44514	3.28734	3.4943	3.12769	3.18682	3.0131	3.20205	2.79727	2.94013	2.61613	2.41804	2.41121	2.06561	2.28564	1.83544		Time
476.06	3.38396	3.36435	3.4861	3.54686	3.4998	3.69723	3.61462	3.77734	3.65701	3.40915	3.55656	3.41546	3.35878	4.16479	3.55494	3.33191	3.12002	2.95453	3.03636	3.16517	2.84684	3.10223	2.28615	2.53017	2.32765	2.31695		75 min
476.96	3.42543	3.61807	3.70366	3.75799	3.82452	3.8664	3.71555	3.65617	3.5527	3.87296	3.75264	3.68753	3.88556	3.73274	3.40363	3.35755	3.31891	3.20279	2.78719	2.89494	3.01729	2.86446	2.25758	2.29125	2.45947	1.97465
478.03	3.35197	3.57722	3.5203	3.47732	4.03666	3.73482	3.76107	3.90073	3.8058	3.72253	3.8308	3.62884	3.62968	3.99608	3.70283	3.34636	3.49808	3.13707	3.00105	2.99343	2.79469	2.98467	2.53113	2.54249	2.35955	2.10139
478.93	3.56381	3.76764	3.84335	3.98722	3.7238	3.9456	4.06302	3.75283	3.90334	3.896	4.07802	3.71274	3.75985	4.05618	3.78633	3.82051	3.31849	3.3553	3.09142	3.29817	2.90466	2.8873	2.56196	2.34933	2.54117	1.86478
480	3.72569	3.60382	3.46212	3.56792	3.91978	3.89443	3.8955	3.85097	3.92306	3.9497	3.99183	4.00255	4.0767	3.74163	3.6371	3.61892	3.5169	3.40584	3.06797	3.2868	2.86753	3.24157	3.15581	2.65602	2.72706	2.11157
481.06	3.74077	3.56394	3.57464	3.66332	3.79169	3.99725	4.05073	4.24787	4.12155	4.2255	4.08859	4.06774	4.00847	4.11847	3.88094	3.63757	3.85845	3.50504	3.51405	3.3531	3.05935	3.06859	2.9313	2.8403	2.4185	2.28795
481.96	3.7132	3.81049	3.57846	3.8474	4.02604	4.11902	4.24569	4.31698	3.94892	4.16517	4.11024	4.24378	3.85785	4.20241	3.86094	3.597	3.57562	3.39732	3.48393	3.0845	3.12878	3.52794	2.90009	2.73854	2.25061	2.36922
483.03	3.64635	3.67885	3.72957	3.87948	4.01274	4.16652	3.99959	4.25646	4.07351	4.05347	3.7612	4.31041	4.06813	4.32823	3.49547	3.9335	3.62702	3.6637	3.26489	3.15508	3.2071	3.15608	2.95041	2.66761	2.28207	2.24024
483.93	3.81758	3.89428	3.9132	3.91638	3.86496	4.12701	4.12793	3.96613	4.07478	4.01288	3.90243	3.69185	4.49944	4.36809	3.72409	3.99557	3.4774	3.65077	3.29809	3.45221	3.19151	3.13912	3.06581	2.47778	2.60873	2.22831
485	3.794	3.75459	3.90775	3.97448	3.97283	4.29189	4.04917	4.24982	4.05183	3.96788	4.39699	4.31749	4.16327	4.3543	3.98614	3.96982	3.55075	3.72724	3.25697	3.37874	3.74804	3.29665	2.77458	2.60706	2.55868	2.68177
486.06	4.00649	3.95296	4.09403	3.82043	4.02258	3.99752	4.26949	4.30564	4.10192	4.20252	4.41489	4.28256	3.92689	4.46224	3.79235	3.80566	3.77037	3.8262	3.60375	3.37075	3.02523	3.59171	2.69559	2.79958	2.55926	2.17495
486.96	3.66674	3.69202	4.19135	4.41299	3.90429	3.97079	4.06474	4.11996	4.2802	4.28699	4.3535	4.5961	3.97983	4.70647	3.76193	3.84559	3.68281	3.75165	3.62637	3.44377	3.61797	3.66113	2.98541	2.95559	2.71079	2.24858
488.03	3.92471	4.16947	3.91292	3.93042	4.07066	4.18282	4.38537	4.38819	4.02991	4.16466	4.09504	4.17838	4.11843	4.28419	4.1531	4.15793	4.04361	3.68128	3.49315	3.85716	3.42285	3.36437	2.84967	2.625	2.61056	2.29739
488.93	3.68435	3.53224	4.16586	3.98509	4.48101	4.2376	4.55962	4.08647	4.08917	4.2735	4.26961	3.89373	3.94542	4.10295	4.07604	3.70502	4.03849	3.66509	3.85664	3.8182	3.39726	3.67665	3.11195	2.7231	2.73531	2.28517
490	3.74536	3.76979	3.95675	3.97532	4.13037	4.30543	4.40258	4.45763	4.33631	4.2322	4.27506	4.12473	4.04044	4.43916	4.12882	3.91617	3.93277	3.75123	3.50111	3.44055	3.7181	3.28354	2.86214	2.87758	2.60761	2.38308
491.06	3.91038	4.04519	4.0796	4.06966	4.08713	4.1122	4.05465	4.34075	4.39088	4.1024	4.15295	3.9655	4.05607	4.23485	3.75355	4.07275	4.09145	3.88858	3.77168	3.39596	3.59903	3.39473	3.11322	2.78327	2.50325	2.38622
491.96	3.97992	3.83122	4.11788	4.18088	4.14791	4.16326	4.06217	4.33737	4.2216	4.06405	4.21528	4.53362	4.4075	4.23051	4.06933	3.81054	4.0357	3.2841	3.42899	3.36981	3.28294	3.22064	3.18741	2.96864	2.81124	2.83673
493.03	3.83637	3.84345	3.52552	4.2028	3.92416	4.15661	4.01545	4.36442	4.12945	4.2915	4.68027	3.98715	4.25868	4.33589	4.12135	3.96933	3.76437	3.89822	3.44039	3.6644	3.67459	3.14558	3.10544	2.76676	2.65543	2.62931
493.93	3.77636	3.77317	3.90349	4.25862	4.14314	4.10782	4.04762	4.20998	4.17968	4.1718	4.14915	4.16225	4.16721	4.20039	3.9353	4.20772	3.98535	3.87103	3.62715	3.35433	3.55246	3.32226	3.08127	2.68021	2.59958	2.61491
495	3.82088	3.85171	3.97645	4.07617	4.32552	4.28828	4.07052	3.94521	4.13435	3.97886	4.03082	3.96583	4.06599	3.79331	4.15309	3.99393	3.86922	3.70533	3.48331	3.56066	3.36023	3.08179	2.69733	2.95732	2.60845	2.74392
496.06	3.96966	3.66065	3.88395	4.01552	3.8538	4.0815	4.27896	4.31034	4.11337	4.2594	3.84408	4.52389	3.98369	3.52398	3.82119	3.73056	3.78356	3.66845	3.2518	3.56539	3.32942	3.1514	3.01852	3.03267	2.68967	2.75571
496.96	3.77007	4.01428	4.0866	3.83382	4.3016	4.05176	3.99617	4.08001	4.06591	4.12299	4.06655	4.21134	4.35208	4.15215	3.85569	3.88892	4.07298	3.70981	3.76155	3.29698	3.40022	3.14903	3.19355	2.85662	2.60665	2.30147
498.03	3.70334	3.81205	3.80944	3.89124	4.12819	3.92798	3.81051	4.07675	3.7989	4.10602	3.73829	4.16351	4.24545	4.52111	3.85878	3.50254	3.62096	3.58306	3.46596	3.60402	3.39219	3.2603	3.12321	2.47342	2.62843	2.31653
498.93	3.74279	3.62022	3.81385	4.17418	3.9643	4.0593	4.18009	3.99578	4.01543	3.66165	4.0263	4.01169	3.89813	3.8963	3.64411	3.81555	3.5888	3.6472	3.73256	3.25188	3.512	3.49645	3.00762	2.50957	2.68402	2.54327
500	3.8333	3.57406	3.5645	4.13798	4.25161	4.03393	3.89115	4.01132	4.14573	4.21688	4.06703	4.09028	3.80656	3.84553	3.84229	3.80069	3.66086	3.61512	3.43045	3.54344	3.37943	3.11491	2.65002	3.11903	2.58789	2.53537
475	3.48548	3.59837	3.4571	3.73958	3.52557	3.54341	3.89679	3.60749	3.37185	3.52812	3.544	3.5976	3.11854	3.20548	3.50549	3.39392	3.18471	3.03129	2.9143	3.00695	2.64344	2.5774	2.77128	2.54152	2.51096	2.62104		Time
476.06	3.37981	3.36013	3.40971	3.54656	3.74702	3.55693	3.47385	3.83997	3.6017	3.55304	3.83153	3.72295	3.67995	3.63846	3.35795	3.42977	3.34814	3.07948	3.13863	2.93242	2.80333	2.86399	2.49978	2.43902	2.33279	2.5988		80 min
476.96	3.32088	3.93685	3.6041	3.83604	3.80238	3.71752	3.82021	3.60165	3.93285	3.84101	3.72892	3.55866	3.71052	3.71553	3.39914	3.15663	3.20098	3.17682	3.02559	2.96366	3.39789	2.95441	2.82133	2.74594	2.42064	2.39365
478.03	3.57801	3.462	3.7472	4.0647	4.0607	3.92722	3.80531	3.71513	3.81488	3.97192	3.65322	3.51901	3.90756	3.41781	4.07107	3.74279	3.28791	3.30356	3.3299	3.33023	3.25188	3.14785	2.91449	2.73729	2.64334	2.30507
478.93	3.53547	3.81763	3.78931	3.95101	3.66255	3.88886	4.12043	4.15452	3.98228	3.8544	3.6157	3.93075	3.78406	3.929	3.45131	3.91227	3.42138	3.42272	3.43188	3.29972	2.93712	3.28811	2.95888	2.91494	2.27728	2.73967
480	3.61508	3.67142	3.83373	4.01311	3.79732	3.93746	4.09899	3.78971	4.18431	4.19494	3.83028	4.12896	3.50512	3.98419	3.95257	4.06044	3.70298	3.7478	3.26632	3.47786	2.96046	3.29894	2.91971	3.09672	2.31382	2.6504
481.06	3.66922	3.60957	3.89547	4.04686	3.70686	4.22001	4.28681	4.0568	4.23234	4.32716	4.06547	4.10493	4.20846	4.04459	3.84401	3.51025	3.80922	3.22678	3.55578	3.41957	3.44521	3.22978	2.89811	3.08899	2.99728	2.76125
481.96	4.06039	4.04274	3.65148	4.20302	3.93303	4.33247	4.30404	4.04833	4.17085	4.00729	4.01064	4.13963	4.2382	4.07413	3.72255	3.40226	3.62313	3.54237	3.48079	3.75696	3.39561	2.8426	3.00647	2.68683	2.64062	3.04008
483.03	3.69664	4.02068	3.90406	3.97519	3.82357	4.19793	4.32604	4.23752	4.38243	4.0967	4.106	4.2671	4.17681	4.24237	3.8761	3.78807	4.12899	3.75186	3.70265	3.38966	3.37534	3.78148	3.32485	3.09614	2.73671	3.18609
483.93	3.86285	3.8015	3.85336	3.93406	4.0057	4.21178	4.54296	4.05538	4.18931	4.11942	4.30792	4.02567	3.96987	4.31027	3.85119	3.66406	3.8	3.82995	3.95817	3.34629	3.41072	3.53335	2.82236	3.21641	2.98325	2.82782
485	3.74396	4.01472	4.14172	4.13613	4.14523	4.20953	4.37142	4.18221	4.43906	4.61043	4.12025	4.33932	4.19039	4.33906	4.2648	4.10627	3.80637	3.97775	3.48241	3.5736	3.82418	3.50951	3.17782	2.89441	2.54424	3.31354
486.06	3.89336	3.92858	4.11462	4.21685	4.42913	4.36399	4.27377	4.46893	4.21105	4.45478	4.0655	4.16085	4.29418	4.21461	3.79245	4.19426	4.05797	3.6994	3.7246	3.36171	3.25054	3.56956	3.34541	3.01205	2.82222	2.6207
486.96	4.1524	3.86602	3.95262	4.553	4.26369	4.30388	4.11329	4.22266	4.18756	4.01738	4.45224	4.13283	4.06334	4.42231	4.2511	4.0385	3.94615	3.94732	3.54561	3.54771	3.37346	3.74706	3.31586	2.89722	3.14403	2.86325
488.03	4.25558	3.9833	3.88452	4.33382	3.87527	4.19718	4.16144	4.58438	3.9515	3.86345	4.1643	4.39533	4.10417	3.99131	4.39414	3.78136	4.35833	4.24326	3.74349	3.83172	3.46783	4.02189	3.03889	3.11427	3.11045	2.91103
488.93	4.08327	4.21974	4.05155	4.36321	4.16635	4.47198	4.59791	4.44786	4.24707	4.21465	4.18809	4.35928	4.09437	4.55018	4.43052	4.1002	4.30883	3.57556	3.64402	3.57243	3.29831	3.7832	3.2022	2.93796	2.88326	2.83898
490	3.65238	3.76909	4.07006	4.33887	4.45996	4.05967	4.55892	4.34006	4.14771	4.38982	4.28296	4.01441	4.15588	4.25441	4.12976	4.00924	3.89419	3.87156	3.65274	3.74823	3.53535	3.57831	3.0205	3.07488	3.22932	3.14503
491.06	4.16021	4.13906	4.14687	4.40996	4.21103	4.28327	4.19944	3.98979	4.22258	4.36681	4.33441	3.77402	4.28127	4.36532	3.82396	4.14571	3.97105	3.78934	3.85443	3.60395	3.67147	3.70684	3.23851	3.22984	3.06967	2.74399
491.96	3.88277	3.84438	3.97249	4.4763	4.36224	4.18036	4.46457	4.21199	4.06571	4.37157	4.49234	4.3673	4.04692	4.20635	4.06047	4.39758	3.87259	4.10214	3.58382	3.79729	3.65026	4.21961	3.07857	3.10466	2.84197	3.21099
493.03	4.08015	4.09254	3.99635	4.15346	4.20598	4.30573	4.13483	4.23145	4.16627	4.37338	4.66422	4.42197	4.31868	4.29071	4.16385	4.01736	4.17373	3.88362	3.88455	3.53606	3.79253	3.89746	3.5298	3.11647	2.8426	2.55412
493.93	3.81604	3.90607	4.17275	4.18654	4.23976	4.24449	4.1707	3.96485	4.32302	4.37898	4.3281	4.36391	4.11894	4.28652	4.41752	4.15334	3.85135	3.9871	3.60955	3.79648	3.98319	4.0376	3.14186	3.26153	2.97225	2.73717
495	3.84246	4.09978	4.04806	4.24859	4.11116	4.48768	4.42784	4.41443	4.19758	4.17452	4.16453	4.48174	4.3327	4.21101	4.08256	3.98865	3.80575	3.79947	3.61822	3.78249	3.58461	3.99247	3.12385	2.81092	3.28103	2.7933
496.06	3.79355	4.01692	4.00645	4.23434	4.01865	4.28979	3.9353	4.39262	4.16923	4.06791	3.88957	4.80007	4.30839	3.8192	4.18919	4.23919	3.78088	3.82357	4.06384	3.63064	3.68701	3.9072	3.39917	3.25151	3.26883	2.85765
496.96	3.82132	3.81711	3.67229	4.06142	4.29993	4.23437	4.30577	4.39667	4.61496	4.16997	4.17319	4.10009	4.1966	4.12262	4.04702	3.71285	3.6931	3.76914	3.78113	3.63571	3.46313	3.63147	3.27604	3.04849	2.78568	2.84008
498.03	3.96215	4.04736	3.79616	4.22295	3.84953	4.12632	4.29594	4.03515	4.16845	4.0805	4.52885	4.08083	4.1817	3.89873	3.88653	4.1776	3.82742	4.04439	3.63335	3.87174	3.43533	3.39381	3.15245	3.01778	2.88662	2.6989
498.93	3.56124	3.94169	3.85242	4.03645	4.00114	4.14883	3.90232	4.14396	4.22355	4.11867	4.22876	4.24462	4.20042	4.02991	4.11085	4.01218	3.72234	4.03016	3.75701	3.76598	3.25996	3.66158	3.14804	3.10666	2.76773	2.8766
500	3.76255	3.74409	3.90944	4.0377	4.06715	4.41577	4.15681	4.43251	4.13948	4.06402	4.06089	3.90209	4.21595	3.8689	3.8968	3.72077	4.18395	3.84874	3.43805	3.82291	3.46746	3.37854	3.45996	2.90891	2.97386	2.89558
475	3.30427	3.34563	3.47881	3.62827	3.41426	3.9336	3.55278	3.62576	3.99923	3.59102	3.64286	3.62071	3.7086	3.62472	3.82949	3.22176	3.41147	3.19078	3.05774	2.97772	3.03788	2.90286	3.03603	2.51706	2.59801	2.16563		Time
476.06	3.29071	3.42162	3.5662	3.93538	3.92459	3.96995	3.99307	3.59682	4.31045	3.96485	3.92081	3.86418	3.60794	3.78234	3.61203	3.27975	3.20929	3.15261	3.10884	3.2729	3.03384	2.85584	2.82851	2.47858	2.1957	2.21504		85 min
476.96	3.6263	3.58512	3.66888	3.91067	4.09892	3.93996	4.3187	3.84347	4.12705	3.87996	3.70772	3.67865	3.56067	3.7235	3.95661	3.32049	3.4062	3.3001	3.25229	3.24928	2.98016	3.03064	3.2392	2.80497	2.48574	2.50843
478.03	3.70404	3.87347	3.77424	3.72509	4.04853	4.08075	4.15698	3.94607	4.33382	3.94436	3.77956	3.98994	3.63129	3.82529	3.91539	3.26083	3.6086	3.59491	3.34903	3.14837	3.30499	2.89883	3.22432	2.78446	2.58403	2.47138
478.93	3.63822	3.96902	3.60758	3.72706	4.2171	3.82686	4.36231	4.1721	4.39341	4.18382	3.93019	3.86662	4.02621	3.92781	3.67975	3.68062	3.59459	3.75043	3.35881	3.41413	3.1346	2.9984	3.26324	2.83024	2.7337	2.53346
480	3.63515	3.94665	3.72142	4.11775	3.99536	4.10499	4.27225	4.37487	4.43848	4.05254	4.24265	4.07183	3.81821	3.92858	4.3479	3.7161	3.62308	3.66048	3.62876	3.39113	2.98341	2.9872	3.4535	2.9751	2.61848	2.37983
481.06	3.78641	4.01068	3.90982	3.96756	4.68307	4.64676	4.50872	4.14862	4.72113	3.82765	4.33495	4.28262	3.87782	4.2514	4.02261	3.77882	4.15043	3.73748	3.33349	3.6017	3.32336	3.16322	3.08843	3.10691	2.78669	2.37651
481.96	3.79899	4.14472	4.11316	4.13722	4.50869	4.1856	4.557	4.18898	4.36048	4.25599	4.04598	4.09365	4.30164	4.18333	4.41076	4.06898	4.07899	3.79471	3.66807	3.71912	3.20314	3.12216	3.20214	3.13986	2.71194	2.53882
483.03	4.06416	4.18415	4.05168	4.47189	4.2386	4.31367	4.14064	4.3196	4.4488	4.62072	4.3625	4.45045	4.57545	4.69738	4.0794	3.83748	4.13934	3.78172	3.81972	3.97617	3.30553	3.37565	3.40305	3.14589	2.92544	2.6029
483.93	4.06099	3.87498	4.14164	4.25865	4.50024	4.36939	4.36146	4.20201	4.48526	4.49213	4.16118	4.55001	4.24011	4.43232	4.58871	4.04591	3.91434	4.15881	3.93518	3.6319	3.56291	3.44726	3.31866	3.20902	2.96595	2.37625
485	4.15764	4.18574	4.13447	4.42038	4.77101	4.48584	4.7108	4.5464	4.90291	4.58634	4.43859	4.75371	4.21704	4.56607	4.43589	4.32113	3.75112	4.09966	3.63083	3.86628	3.61561	3.69922	3.3961	3.40297	3.14781	2.79342
486.06	3.99123	4.48447	4.19454	4.03548	4.36199	4.32121	4.46188	4.53935	4.61777	4.46645	4.56745	4.57266	4.14328	4.39665	4.35909	4.03415	4.05419	4.09942	3.74952	3.67659	3.6418	3.48008	3.43227	3.11761	3.02358	2.60957
486.96	3.78438	4.09181	4.31239	4.2468	4.49312	4.49843	4.67735	4.83689	4.68534	4.37166	4.61146	4.18768	4.41325	4.83092	4.05523	4.12875	4.10867	3.85531	4.18424	3.66679	3.68671	3.48284	3.3607	3.38241	2.85023	2.78075
488.03	4.13493	3.97667	4.26623	4.19742	4.57078	4.58186	4.23112	4.41014	4.56066	4.4762	4.44473	4.39774	4.14919	4.35034	4.06896	3.98341	4.05732	4.06379	3.57256	4.05933	3.76663	3.77133	3.46752	3.18686	3.05574	2.54651
488.93	4.02864	4.12395	4.05311	4.52805	4.47706	4.68338	4.79038	4.73308	4.65773	4.51504	4.54533	4.72313	4.33508	4.62737	3.95363	3.95927	4.02494	4.23053	3.97182	3.88003	3.36588	3.6643	3.38465	3.28495	3.0796	2.61683
490	3.88792	4.29679	4.24594	4.58614	4.54017	4.49361	4.55654	4.5784	4.90796	4.46966	4.27723	4.3192	4.59615	4.42646	4.49936	4.05578	4.12512	4.00931	3.70677	3.86864	3.75352	3.74094	3.60357	3.29183	3.22067	2.83651
491.06	4.06458	4.19094	4.14605	4.31741	4.27382	4.61354	4.50855	4.68752	4.58494	4.34344	4.48436	4.4103	4.58429	4.34811	4.19825	4.14924	3.96122	4.1364	3.80068	3.93175	3.48514	3.53949	3.59362	3.26638	2.96678	2.72908
491.96	3.98735	4.18778	3.94298	4.48111	4.6212	4.85171	4.15815	4.67544	4.65221	4.51241	4.29342	4.14028	4.31194	4.36707	4.12285	4.15853	4.19259	4.00292	4.26156	3.9085	3.76786	3.57804	3.27946	3.63022	3.47602	2.97429
493.03	3.93842	4.44541	4.23204	4.06703	4.34387	4.39915	4.54935	4.81305	4.3856	4.16951	4.69362	4.08243	4.62524	4.64075	4.19608	3.97264	4.12739	4.19044	4.03846	3.7933	3.76474	3.71402	3.54798	3.27354	3.19677	3.0162
493.93	3.85612	4.1015	4.16969	4.71243	4.41038	4.58586	4.31713	4.95568	4.48655	4.50949	4.46061	4.25129	4.45279	4.55093	4.06942	3.86161	4.161	3.72144	3.93037	3.81988	3.30263	3.68473	3.81976	2.97688	3.09288	2.7155
495	3.96802	4.22107	4.122	4.11375	4.3639	4.7914	4.4129	4.81037	4.57631	4.3566	4.30837	4.466	4.36537	4.45221	3.94052	4.13369	4.2933	3.64856	3.69458	3.84445	3.65612	3.46851	3.65115	2.99327	3.27368	2.73026
496.06	4.24282	4.03036	3.96691	4.45128	4.65557	4.51833	4.45047	4.76799	4.42646	4.2824	4.24411	4.46666	4.23928	4.62327	4.07464	3.67096	3.88475	4.09527	3.58345	3.48871	3.52375	3.57071	3.60694	3.3324	2.90515	3.0598
496.96	3.91559	3.83672	4.07883	4.33978	4.47965	4.70709	4.22815	4.57092	4.08746	4.66285	4.37505	4.41123	4.09345	4.43921	4.07029	4.28468	4.0906	3.71373	3.78878	3.44464	3.45251	3.40683	3.24391	3.04929	2.89623	2.50502
498.03	4.00949	4.153	4.05299	4.79342	4.31074	4.3401	4.43185	4.74459	4.47563	4.25219	4.11397	4.44546	4.48656	4.36466	4.16416	4.15608	4.0012	3.88449	3.68409	3.9849	3.51883	3.54036	3.2633	3.09124	3.27674	2.78946
498.93	3.92805	4.06082	4.04886	4.45457	4.20841	4.53279	4.14155	4.30605	4.33956	4.3776	4.48685	4.39961	4.36926	4.47301	4.14657	4.07293	4.27219	3.77119	3.73633	3.48213	3.38457	3.35056	3.49444	3.02651	3.00098	2.7682
500	3.95817	4.06146	3.93727	4.24868	4.33934	4.28543	4.45216	4.9019	4.77351	4.54612	4.12729	4.41501	4.09654	4.32586	3.95622	3.58531	4.00673	3.62474	3.6737	3.49261	3.30941	3.25644	3.39898	3.0908	2.88258	3.11235
475	3.79613	3.34849	3.46447	3.81489	3.67497	3.72057	3.63273	3.5155	3.79674	3.72637	3.72582	3.96232	3.31378	3.29967	3.42068	3.64753	3.80086	3.32894	3.493	3.41938	3.08016	3.03912	2.88492	2.69752	2.46538	2.60142		Time
476.06	3.80285	3.60608	3.77315	3.94013	3.71466	3.84564	3.91484	3.95215	3.89057	3.72916	3.68593	3.66619	3.45928	3.72051	3.64589	3.82029	3.89791	3.42624	3.33003	3.45014	3.31566	3.01988	2.96409	2.68464	2.46509	2.52671		90 min
476.96	3.73656	3.72303	3.77885	4.15899	4.06873	4.29518	3.9808	4.3566	3.70321	3.88823	3.81399	3.88636	4.03311	4.00779	4.11981	4.05518	3.72411	3.5536	3.61848	3.86125	3.14636	3.07625	2.99179	3.16576	2.37383	2.82263
478.03	4.13218	3.86105	3.99279	3.96188	3.952	4.06007	4.42427	4.19066	4.05834	4.15358	3.91429	3.92471	3.65541	3.93952	3.94767	4.09349	4.06504	3.72571	3.59432	3.40183	3.49176	3.18025	3.19728	3.1954	2.62883	2.55809
478.93	3.72444	4.01328	4.1395	4.12956	3.92539	4.05235	4.30813	4.05974	4.15287	4.14697	4.02565	3.99207	4.12223	4.05118	4.41909	3.87669	4.03191	3.67783	3.6221	3.64481	3.56058	3.52723	3.29573	3.30426	2.49187	2.71266
480	4.02602	4.01892	4.41221	4.17152	4.07358	4.28441	3.98309	4.31561	4.25427	4.3585	4.14794	4.1834	4.32711	4.13754	4.14866	4.27207	3.65072	3.90942	3.61532	3.80442	3.57161	3.53778	3.62562	3.40409	2.97274	3.00595
481.06	4.32613	3.95979	4.18262	3.88792	3.72634	4.20168	4.22967	4.25952	4.1853	4.27758	4.47295	4.4152	3.99948	4.04609	4.46794	4.49267	3.99437	3.86886	3.9388	3.92219	3.57569	3.5556	3.79753	3.18394	2.61092	3.04095
481.96	4.15252	4.18107	3.92493	4.02083	4.57371	4.27257	4.49571	4.4042	4.63948	4.47953	4.325	4.4254	3.96858	4.18793	4.6056	4.44784	4.20315	4.14511	4.01284	3.76633	3.77455	3.44924	3.51011	3.42047	2.78667	2.92594
483.03	4.39704	3.77789	3.92281	4.02307	4.2475	4.45714	4.47285	4.60465	4.44477	4.41806	4.58594	4.49265	4.33967	4.10531	4.14166	4.91456	4.14096	3.76167	3.69066	3.99018	3.46482	3.7452	3.90029	3.19603	2.97997	3.16142
483.93	4.32864	4.12616	4.11329	4.02744	4.17471	4.49521	4.41384	4.20411	4.40672	4.42507	4.45763	4.51372	4.47796	4.61308	4.44831	4.86762	4.33398	3.90219	4.13024	3.94275	4.24923	3.9646	3.7613	3.36085	3.06437	3.21768
485	4.01606	4.27126	4.02431	4.00098	4.42518	4.2869	4.27377	4.32376	4.56745	4.29157	4.42808	4.33994	4.50274	4.42603	4.57194	4.6087	4.35657	4.11793	4.01549	3.87311	4.12419	4.00701	3.70201	3.48757	3.05454	3.24754
486.06	4.13151	4.16753	4.13164	4.54793	4.59424	4.31911	4.83225	4.50456	4.39429	4.28779	4.48505	4.5434	4.55559	4.20956	4.51779	4.61771	4.46887	4.38381	4.37405	3.82234	3.96718	3.72575	4.13166	3.04446	3.13454	3.12439
486.96	4.09211	4.26791	3.91304	4.35508	4.59959	4.31119	4.85652	4.78997	4.44477	4.69942	4.73386	4.41628	4.54879	4.08852	4.63285	5.06218	4.25475	4.36704	3.62044	3.80996	3.84915	4.13529	3.64099	3.62258	2.77641	3.24322
488.03	4.43505	4.20351	4.22418	4.39237	4.40955	4.38092	4.73202	4.67512	4.47312	4.52872	4.43685	4.71583	4.57386	4.52111	4.50166	4.59439	4.10713	4.3014	4.10042	4.07171	3.80526	4.00676	3.94565	3.20138	3.27021	2.99553
488.93	4.329	4.28149	4.30291	4.32381	4.3114	4.30283	4.4486	4.55833	4.61968	4.63473	4.35484	4.33072	4.18851	4.38102	4.71713	4.49859	4.46206	4.3271	4.032	3.90695	4.00769	3.95187	3.77702	3.48959	3.04727	3.16469
490	4.52102	4.13808	4.25635	4.35829	4.33544	4.53584	4.58808	4.46388	4.44212	4.59257	4.70077	4.15415	4.78951	4.21381	4.7805	4.64787	4.55384	4.05616	4.2551	4.04242	3.95597	4.13652	3.63419	3.57248	2.96896	3.36585
491.06	4.32371	4.10382	4.26108	4.47151	4.34205	4.67844	4.65667	4.69285	4.37365	4.67591	4.67692	4.49693	4.54693	4.89369	4.52743	4.49202	4.28703	4.42901	4.40312	4.30711	3.8867	4.14196	3.91128	3.44329	3.20905	2.9862
491.96	4.4765	4.03484	4.11432	4.12836	4.33201	4.41895	4.42442	4.77491	4.34068	4.76388	4.29494	4.44438	4.43742	4.4009	4.52002	4.59491	4.40003	4.24874	4.05919	3.83302	4.27391	3.87561	3.40033	3.39412	3.46821	3.24366
493.03	3.90968	3.95286	4.26187	4.22514	4.51656	3.99477	4.28359	4.2733	4.30079	4.80498	4.64801	4.7757	4.43192	4.32051	4.71256	4.61725	4.33356	4.34533	4.13887	4.30223	3.73567	4.11536	3.81507	3.61117	3.21775	3.21502
493.93	4.31519	4.06195	3.89158	3.9673	4.10505	4.45287	4.3982	4.62577	4.57792	4.42009	4.66111	4.32643	4.55965	4.36855	4.2081	4.76354	4.48572	4.28172	4.23277	4.00993	3.74563	4.08039	3.65275	3.39957	3.28	3.23761
495	4.11872	4.21843	4.28082	4.04193	4.41828	4.75551	4.69334	4.44827	4.40189	4.73482	4.73425	4.32534	4.27882	4.35289	4.21563	4.89253	4.32253	4.47539	4.12982	4.51377	4.17817	4.15073	3.87002	3.29455	2.96888	3.24275
496.06	4.09262	4.2049	4.20114	4.50048	4.37057	4.56398	4.83223	4.79672	4.6389	4.44474	4.468	4.27108	4.19679	4.35274	4.37269	4.52706	4.16263	4.51661	4.48235	4.14206	3.85236	4.33769	3.51734	3.647	3.20886	3.243
496.96	4.27648	4.02727	4.15364	3.96968	4.36023	4.57256	4.53941	4.50092	4.49579	4.59667	4.50383	3.89668	4.36089	4.16867	4.53755	4.43216	4.24919	4.28975	4.27981	4.05596	3.94356	4.37731	3.74834	3.29234	3.15989	3.52342
498.03	4.13488	3.8551	4.05565	4.30072	4.39121	4.34225	4.74491	4.48725	4.5332	4.26775	4.33548	4.39388	4.21372	4.51903	4.50085	4.44383	4.34706	4.00874	3.93527	4.09007	3.82634	4.21765	3.74002	3.23065	3.27239	3.23712
498.93	4.13198	4.21792	4.30782	4.24351	4.31873	4.54391	4.41022	4.7206	4.32266	4.02252	4.33254	4.12159	4.38868	4.31205	4.16764	4.19525	4.0728	4.53342	4.21774	3.51478	3.92797	4.46995	3.59759	3.74476	2.95431	3.18112
500	4.0183	3.96806	4.13621	3.96189	4.31842	4.40363	4.40934	4.74233	4.18011	4.628	4.5245	4.04218	4.35252	4.28967	4.1553	4.39072	4.14634	4.4088	4.10198	3.70502	3.74387	4.29178	3.57963	3.06157	2.98676	3.11068
475	3.55248	3.81262	3.63051	3.68726	3.90243	3.7275	4.01398	4.02628	3.72143	3.9238	3.9708	3.73146	3.93931	3.96605	3.99364	4.01557	3.4769	3.2928	3.70923	3.60058	3.07788	3.02977	2.71831	2.84605	2.60475	2.67274		Time
476.06	3.82009	3.68634	3.69063	3.77084	4.48004	3.87987	3.81075	3.89669	3.86306	3.8467	4.13317	3.72447	4.18894	4.35674	3.98639	4.11734	3.79413	3.51674	3.51383	4.09806	3.18343	3.43887	2.89296	2.7277	2.82303	2.75287		95 min
476.96	3.91895	3.735	4.09279	3.93851	4.35964	3.99731	4.10566	4.15032	4.14928	4.17024	4.23847	4.1703	4.39655	4.26547	4.2024	3.98148	3.87986	3.783	3.85173	3.58604	3.36695	3.18754	2.75795	3.09832	2.51925	2.58926
478.03	3.48728	3.62182	4.13535	4.11607	4.02535	4.11602	4.1837	4.16598	4.35798	4.1995	4.06532	4.05007	4.22583	4.35074	3.90657	4.13955	3.95563	3.87269	3.95479	3.6423	3.47486	3.37333	3.29169	3.14422	3.16242	2.46523
478.93	4.16628	3.80849	4.20209	4.39394	4.14938	4.53618	4.25941	4.01606	4.42762	4.10672	4.23717	4.22636	3.91039	4.30114	4.38269	4.04582	4.15988	4.00033	4.34111	3.88449	3.4174	3.56962	3.00072	3.01266	2.78363	2.9673
480	4.10736	4.08043	4.25381	3.89969	4.40348	4.24384	4.29243	4.33443	4.35461	4.31662	4.7076	4.52218	4.52935	4.31048	4.16667	4.28484	4.07386	4.24708	4.33874	4.17873	3.71532	3.91188	3.39335	3.08275	2.94026	2.77169
481.06	3.93351	4.47291	3.99615	4.18925	4.46299	4.24477	4.57302	4.46536	4.84609	4.30461	4.38766	4.45913	4.55519	4.8438	4.16659	4.01541	4.08045	4.29585	4.16699	3.9713	3.71425	3.73359	3.29296	3.0695	3.1158	2.74841
481.96	4.47528	4.18652	4.4815	4.41281	4.16972	4.52869	4.43505	4.44835	4.73824	4.50026	4.62388	4.58759	4.71713	4.71941	4.53876	3.83989	4.10671	4.11675	4.31056	4.01897	3.87994	4.21371	3.33893	3.35076	3.33983	2.70956
483.03	4.25685	4.4951	4.16121	4.49105	4.74549	4.57472	4.49676	4.49149	4.86288	4.31696	4.54006	4.87749	4.72986	4.70335	4.3007	4.47711	4.18457	4.65879	4.66753	4.38218	3.84176	3.68599	3.07692	3.27619	3.2932	2.87314
483.93	4.19387	4.21274	4.36037	4.52462	4.57279	4.98982	4.70044	4.54856	4.45986	4.56249	4.81087	5.08102	5.3066	5.04014	4.44035	4.46627	4.23874	4.41134	4.41128	4.14365	3.66725	3.98064	3.64957	3.58051	3.18936	3.12473
485	4.02584	4.56902	4.4169	4.92551	4.59458	4.57274	4.78927	4.74531	4.52851	4.79564	4.60105	4.95558	4.95728	5.06699	4.75002	4.63519	4.68359	4.74057	4.55899	4.19849	3.84375	4.1758	3.65643	3.09933	3.08327	2.87055
486.06	4.44734	4.52124	4.49165	4.38532	4.62507	4.60923	4.56812	4.69219	4.86008	4.74576	4.6535	5.10827	4.84829	5.02652	4.74459	4.55363	4.49431	4.62611	4.8898	4.31262	3.81081	4.0716	3.49331	3.4146	3.21419	3.18301
486.96	4.56806	4.40823	4.65401	4.55437	4.62208	4.6016	4.75498	4.53506	4.63391	4.71138	4.64644	4.83385	5.15852	5.03647	4.64314	4.52848	4.46297	4.63137	4.52715	4.35129	3.77007	4.03648	3.58742	3.67506	3.41372	3.14835
488.03	4.13955	4.1298	4.30406	4.52433	4.55638	4.66337	4.83098	4.8304	4.75272	4.51886	4.75369	5.02362	5.03216	5.0019	4.72893	4.62366	4.65043	4.53134	4.7349	4.25369	4.07854	4.03949	3.68356	3.21165	3.30831	2.98293
488.93	4.31866	4.71746	4.52191	4.55241	4.77348	4.74004	4.5535	4.87873	4.7447	4.5733	4.37406	5.03674	4.93458	5.21257	4.66518	4.77078	4.87884	4.60264	4.86482	4.26316	3.50151	4.24067	3.45562	3.7426	3.51746	3.14348
490	4.26437	4.55143	4.33576	4.74123	4.59034	4.49522	4.79755	4.80461	4.47004	4.66423	4.81596	5.02758	4.9206	5.21804	4.61886	4.95856	4.65633	4.84146	5.01705	4.27448	4.29728	4.02929	3.73491	3.23642	3.39874	2.83933
491.06	4.30656	4.29831	4.58015	4.65873	4.63072	4.53442	4.76642	4.70735	4.71008	5.20884	4.77477	4.89423	5.10526	5.12922	4.85261	4.549	4.44815	4.97326	4.60719	4.60434	4.02619	4.15729	3.41071	3.82804	3.31252	3.17056
491.96	3.94827	4.21421	4.68128	4.78972	4.76611	4.85631	4.78039	5.00743	4.85492	4.73619	4.79346	4.9027	5.01354	4.76113	5.10488	4.52067	4.58684	4.94367	4.83448	4.35937	3.66818	4.3629	3.73265	3.59692	3.01235	2.95125
493.03	4.20606	4.47557	4.49565	4.66713	4.75613	4.41115	4.83265	4.74844	4.6739	4.84326	5.07464	4.79038	5.01341	4.90434	5.09776	4.92129	4.82036	4.72737	4.95075	4.04833	3.76396	4.3127	3.71238	3.33977	3.14298	2.83494
493.93	4.30048	4.38848	4.76958	4.44895	4.80039	4.65783	4.67216	4.57159	4.57018	4.51371	4.55481	4.75937	5.0436	5.09587	4.44717	4.30229	4.74831	4.65274	4.5507	4.54718	4.0717	4.4083	3.97518	3.55511	3.30329	2.83828
495	4.10131	4.25532	4.51277	4.37119	4.45203	4.60529	4.18003	4.67866	4.44206	4.64929	4.62358	4.62621	4.98773	5.10042	4.5733	4.33909	4.36407	4.60778	4.74391	4.23742	3.65688	4.32031	3.8798	3.37656	3.4193	3.04788
496.06	4.32213	4.39555	4.40382	4.46728	4.30871	4.70251	4.81058	4.49502	4.34071	4.82187	4.59878	4.81917	4.87669	4.56481	4.38695	4.44685	4.46747	4.45302	4.6964	4.05666	3.98773	4.18613	3.75875	3.69207	3.43341	2.75547
496.96	4.18494	4.46114	4.2758	4.63276	4.58194	4.82343	4.69552	4.67146	4.6378	4.46622	4.5278	4.85107	5.0927	4.58314	4.39131	4.63052	4.69058	5.09449	4.47374	4.69599	4.10328	3.95908	3.46508	3.55827	2.68179	3.20253
498.03	4.24933	4.13682	4.68859	4.56461	4.43462	4.49126	4.80514	4.64037	4.70624	4.48957	4.81046	4.82479	5.01041	4.86993	4.47133	4.80734	4.65795	4.61085	4.47631	4.26256	3.67485	4.05157	3.3269	3.6464	3.52586	3.06939
498.93	4.18652	4.31947	4.16902	4.7163	4.26125	4.60274	4.48676	4.73488	4.20501	4.72488	4.58219	4.99253	4.98491	4.73734	4.38982	4.43099	4.53357	4.35222	4.54695	3.97841	4.12038	4.05215	3.8885	3.46287	3.22067	3.06016
500	4.01852	3.86454	4.20543	4.77488	4.47522	4.65853	4.5244	4.72936	4.45437	4.78318	4.89287	4.86251	4.85962	4.43544	4.65029	4.13284	4.15235	4.43582	4.3903	3.80674	4.02255	3.74451	3.42642	3.4604	3.31555	3.40362
475	3.82677	4.01122	3.87232	3.89839	4.0785	3.7693	3.97595	4.16212	4.0121	3.82662	4.44569	4.16302	4.15228	4.21741	4.09673	3.95058	3.72681	3.99788	3.66463	4.07042	3.57043	3.40872	3.11758	3.01036	2.53258	3.02661		Time
476.06	4.13278	4.16052	4.05557	4.2473	4.24228	3.87926	4.07346	4.10764	4.12058	4.4717	4.38173	4.54819	4.49182	4.51851	4.24716	4.01394	3.91999	3.8457	3.62646	3.68152	3.70599	3.42866	3.57416	3.1446	2.60665	2.97657		100 min
476.96	3.77977	4.1458	4.18517	4.67946	4.34083	4.37733	4.41869	4.41225	4.29195	4.27706	4.54722	4.6038	4.51325	4.55132	4.18196	3.97942	4.2955	4.12628	3.59609	3.91999	3.99349	3.64532	3.31184	3.29278	3.17159	2.76279
478.03	4.00424	4.19438	4.25761	4.42771	4.54617	4.37071	4.32128	4.75777	4.43119	4.425	4.52445	4.44535	4.91483	4.69542	4.16584	4.23458	4.20573	4.1776	4.25959	4.21459	3.92532	3.84049	3.53066	3.18634	3.07717	3.3626
478.93	4.11127	4.1189	4.34691	4.78964	4.45863	4.32157	4.39628	4.28162	4.47942	4.56804	5.14452	4.51917	4.4329	4.70179	4.62971	3.78383	4.2011	4.15737	4.21504	4.11188	3.93644	4.06777	3.67069	3.44202	3.0208	3.12561
480	4.1027	4.21852	4.42136	4.88506	4.43783	4.60659	4.53528	4.64636	4.70905	4.54393	5.10004	4.84122	5.12477	4.78293	4.51437	4.2115	4.47435	4.64553	4.306	4.29938	3.8356	3.87188	3.7642	3.78452	3.5072	3.06533
481.06	4.155	4.43244	4.45758	4.63729	4.25383	4.55285	4.68595	4.55102	4.63497	4.66979	4.84874	5.02622	4.97159	4.81767	4.77914	4.83398	5.11168	3.97127	4.28685	4.43077	3.86546	3.79065	3.72352	3.27602	3.19574	2.79392
481.96	4.40977	4.19191	4.42726	4.73217	4.46115	4.36928	4.75605	5.05349	4.85096	4.5345	5.08272	4.9463	5.04431	4.85998	4.91642	4.16028	4.80648	4.33133	4.27553	4.67051	4.20566	3.98586	4.02645	3.18075	3.27486	3.23604
483.03	4.35952	4.58566	4.96743	5.20185	4.42407	4.8526	4.72683	4.52784	4.80224	4.4632	5.30365	5.46729	5.04595	5.00008	4.90581	4.98403	4.95993	4.63868	5.02116	4.8325	4.27776	4.18203	4.0745	3.62959	3.53651	3.66558
483.93	4.64597	4.48904	4.46206	4.89715	4.74298	4.81418	5.00825	4.74689	4.82074	4.76859	5.41126	5.34957	4.95156	5.25434	4.4317	4.66906	4.31958	4.60416	4.70893	4.56571	4.66447	4.01903	3.97542	3.95707	3.42802	3.40931
485	4.10054	4.63305	4.63177	4.94042	4.88254	4.8622	5.33669	5.08939	4.91369	4.92876	5.61163	5.19269	4.99876	4.8369	4.98289	4.64676	4.64956	4.6484	4.51907	4.60894	4.54177	4.14119	4.23301	3.78205	3.6999	3.96406
486.06	4.3939	4.37382	4.72776	4.76941	5.03626	4.80311	4.95845	4.97375	4.89822	5.17527	5.45557	5.60224	5.3715	4.98579	4.80423	4.94807	4.92251	4.21992	4.68097	5.08597	4.56804	4.07997	3.87373	3.58485	3.36305	3.6969
486.96	4.6723	4.66483	4.81343	4.90799	4.86955	4.81202	5.29421	4.73544	4.91925	5.30014	5.48511	5.78808	5.24487	5.45162	5.02232	4.8568	4.59452	5.13501	4.82472	4.81707	4.29942	4.05043	3.62711	3.75317	3.87533	3.69028
488.03	4.47651	4.72688	4.81893	4.87279	4.99052	4.76381	4.93735	4.85612	4.81881	5.50794	5.50215	5.66363	5.03537	5.58311	5.22985	4.7173	5.02975	4.65851	4.74355	4.75946	4.91271	4.18646	3.77283	3.7935	3.79445	4.01858
488.93	4.56726	4.71227	4.57499	5.04558	4.65083	4.82059	5.19369	5.17411	5.14046	5.35419	5.20684	6.03097	5.15054	4.91573	5.13595	4.77612	4.47139	5.0196	4.65032	4.45557	4.6005	4.29522	4.01069	4.03421	3.77389	3.57464
490	4.44211	4.47005	4.72051	4.83046	4.94605	4.90326	5.11059	5.15293	5.21759	5.19675	5.43301	5.49621	5.13766	5.48078	4.8895	4.86858	5.08283	5.19663	5.10283	4.68253	4.83953	4.47858	4.13539	4.01287	3.49196	3.78812
491.06	4.56605	4.63144	4.70511	5.37421	5.02236	5.16508	4.79351	5.09921	4.94806	5.03428	5.36341	5.56872	5.40649	5.27457	5.00502	5.09319	4.89408	4.62932	4.63461	4.55588	4.38036	4.33655	4.0374	3.97276	3.96096	3.73575
491.96	4.43542	4.6118	4.93258	4.94872	4.76083	4.87236	4.8185	5.10618	4.89288	5.40505	5.33068	5.29608	5.32582	4.91653	4.85756	4.60713	4.8214	4.59701	4.57721	4.62659	4.62293	4.16241	4.24475	3.83213	3.97911	3.65359
493.03	4.37483	4.53049	4.81377	4.78182	4.67518	4.9161	4.92611	4.78174	4.93915	5.14784	5.11009	5.6144	5.25677	5.11426	4.96327	5.01557	5.14535	4.86025	4.57808	4.71706	4.77979	4.53659	4.55821	3.68245	3.82674	3.78917
493.93	4.61012	4.59654	4.59524	5.11792	4.80769	4.9185	4.67322	4.68754	4.75584	5.23999	5.28436	5.37902	5.6335	5.24751	5.15568	4.81306	4.75239	5.01895	4.9153	5.02383	4.4396	4.69633	4.18281	3.93507	3.68833	3.38068
495	4.28414	4.85205	4.70851	4.57561	5.06317	4.71687	5.00428	4.57797	4.90007	4.83513	5.27446	5.13575	4.86614	4.65957	4.88597	5.10325	4.48891	4.72977	4.4971	4.67143	4.48083	4.15638	4.25328	3.91955	3.45889	3.56598
496.06	4.31402	4.58941	4.7873	4.93932	4.9234	4.74763	5.08038	4.8909	4.57277	4.85578	5.30936	4.79169	4.96154	5.16549	4.96347	4.84868	4.45812	4.37681	4.66637	4.61064	4.41996	4.14228	4.34028	3.57909	3.51061	3.90012
496.96	4.36485	4.65504	4.69363	4.98236	4.69478	4.76364	4.8163	4.89996	4.85666	4.89958	5.05657	5.33616	4.84369	4.91899	4.72837	4.83358	4.59916	4.73197	4.32137	4.54489	4.68012	4.41637	4.08253	3.7247	4.04583	3.71662
498.03	4.57229	4.51548	4.72638	4.80274	4.59318	4.68696	4.77524	4.66376	4.84945	5.14062	5.10003	4.96808	5.09185	5.00969	4.8357	5.11646	4.72509	4.76528	4.95469	4.30506	4.48319	4.50537	4.24651	3.78521	3.80045	3.51939
498.93	4.2537	4.87945	4.64421	4.99672	5.08388	4.61643	4.79539	4.8738	4.59835	5.21473	5.22832	5.02859	5.27629	5.39411	4.76516	5.23578	5.08967	4.78335	4.43246	4.40358	4.50142	4.13901	4.25044	3.79773	3.62022	3.53287
500	4.31571	4.3787	4.78927	4.5783	4.3403	4.40731	4.49709	4.77155	4.67866	4.95341	5.04383	5.0493	4.87369	5.09117	5.11654	4.82082	5.05983	4.89051	4.43507	4.5878	4.41774	4.47177	3.85948	3.85226	3.59262	3.67647
475	3.72045	3.93791	3.75327	4.15263	3.97781	4.15952	4.02947	4.48514	4.02506	4.38745	4.1815	4.0348	4.14099	4.33516	4.28991	3.96578	3.9563	4.79335	4.06945	4.12055	3.87745	3.84423	3.60618	3.33577	2.94783	2.94199		Time
476.06	3.88526	4.12986	4.14625	4.47817	4.3901	4.25122	4.17733	4.36692	4.31811	4.46616	4.33759	4.62181	4.14363	4.63098	4.31135	4.4827	4.53957	4.24615	4.32684	4.21307	4.18688	3.86566	3.88813	3.21222	3.04453	3.04143		105 min
476.96	4.25491	4.41844	4.09758	4.18626	4.56953	4.52603	4.46126	4.62543	4.49912	4.70102	4.43355	4.60397	4.77527	4.45475	4.61151	4.51041	4.61277	4.42099	4.36528	4.26921	4.09332	4.3626	4.00626	3.40173	3.30522	2.96522
478.03	4.19617	4.33753	4.49827	4.41346	4.44932	4.46041	4.78327	4.56014	4.51723	4.612	4.73215	4.80649	4.47475	4.89558	4.72496	4.46238	4.78445	4.41609	4.15939	4.37098	4.35092	3.72187	4.24636	3.75154	3.60541	3.23429
478.93	4.17126	4.36178	4.3932	4.55212	4.67382	4.57691	4.46223	4.6301	4.6693	5.05909	4.84959	4.93003	4.93758	4.7611	4.58005	5.15298	5.21274	4.8338	4.71888	5.07278	4.88819	4.15223	4.01351	3.93349	3.76741	3.51597
480	4.21023	4.48516	4.37699	4.7358	4.82163	4.50425	4.81786	4.6557	4.82634	4.96003	5.13533	5.27155	5.02738	4.94226	4.97032	5.53362	5.32804	5.0996	4.13092	5.04614	4.76443	4.45947	4.23226	3.62068	3.68065	3.23661
481.06	4.16775	4.57975	4.85484	4.65057	4.86005	5.01615	4.89407	5.17089	4.92051	5.27925	5.03891	5.0614	4.90462	5.32323	4.74769	5.04467	5.25972	5.06268	4.50945	5.09406	4.57698	4.50987	3.98943	4.26061	3.41645	3.415
481.96	4.21347	4.6432	4.6138	4.73029	4.85533	4.74939	4.91497	5.21963	4.84783	4.84912	5.37658	5.08632	5.16608	5.29211	5.00899	5.23516	5.44014	5.17659	4.82746	5.13124	4.71171	4.40956	3.87408	3.93937	3.51893	3.75272
483.03	4.31394	4.76106	4.97932	4.96256	5.09907	4.92634	5.18672	5.00319	5.53363	5.0486	5.04942	5.04724	5.08276	5.20956	5.57341	5.20185	5.54754	5.44655	4.97227	5.23333	5.39496	4.54041	4.40637	3.9709	3.56391	3.56674
483.93	4.5909	4.82029	4.82409	5.07431	5.35612	5.16901	5.04105	5.40102	5.04478	5.02337	5.20897	5.28689	5.10921	5.45928	5.55781	5.46553	5.56243	5.12168	5.05136	5.10929	5.29338	4.81791	4.36523	4.16455	4.20479	3.78683
485	4.35223	4.87064	5.01342	5.17882	5.18397	5.20092	5.26669	5.4311	5.14822	5.2959	5.44853	5.8836	5.16517	5.40402	5.41323	5.57463	5.941	4.95296	5.28978	5.56306	4.99743	4.48798	4.36054	3.72179	4.06143	3.75166
486.06	4.57924	4.75811	4.94346	5.15767	4.9959	5.03808	5.35386	5.33651	5.10436	5.2358	5.22034	5.09491	5.71402	5.17314	4.97452	5.6907	5.74211	5.27807	4.94537	5.3583	5.54333	4.85075	4.14179	3.996	3.91238	3.33304
486.96	4.47907	4.81874	5.14942	5.15828	4.84286	5.03632	5.23257	5.35552	5.71056	5.10667	5.42024	5.79822	5.07875	5.39243	5.41817	5.43585	5.99552	5.47652	5.26138	5.31931	5.10269	5.04026	4.32633	3.84556	3.79559	4.00636
488.03	4.58398	5.08287	4.71128	4.91913	5.09179	5.22806	5.23922	5.4901	5.30089	5.17301	5.54377	5.94322	5.4812	5.60099	5.39234	5.91454	5.72168	5.31699	5.90762	5.53323	5.41463	4.82005	4.20041	4.64303	3.92939	3.79477
488.93	4.91221	4.86866	5.02749	4.98415	5.21678	5.16796	5.20291	5.3639	5.45179	5.80384	5.55768	5.83266	5.13355	5.48244	5.71285	5.63488	5.72728	4.72837	5.09227	5.47271	5.40786	4.57731	4.29884	3.83933	4.03016	3.89283
490	4.84766	4.75964	5.1589	5.02025	5.30882	5.25662	4.87317	5.29181	5.18346	5.19695	5.23285	5.5701	5.5923	5.15325	5.72916	5.94614	5.26486	5.41346	5.16468	5.08966	5.49085	4.74017	4.45021	4.22368	3.9294	3.66601
491.06	4.47213	4.58775	4.9808	5.25886	5.27768	5.25287	5.12439	5.63062	5.41292	5.27173	5.69199	5.47974	5.40261	5.44481	5.33394	5.48763	5.46037	5.55176	5.28681	5.37052	5.44821	4.24833	4.60236	4.17126	3.95407	3.50292
491.96	4.76671	5.08469	5.25552	5.11811	5.14018	5.00532	5.11642	5.3835	5.22697	5.5642	5.66678	5.35239	5.49192	5.48424	5.52926	5.63498	5.59452	5.12586	5.38329	5.14853	4.75135	4.39032	4.32632	4.26455	3.68563	3.61064
493.03	4.53834	4.95519	4.85623	4.95494	5.23053	5.11209	5.39568	5.58388	5.13612	5.21676	5.45601	5.45148	5.25375	5.4246	5.0866	5.55009	5.54638	5.29194	5.09133	5.15146	5.32767	4.85907	4.03888	4.18356	4.1024	3.67685
493.93	4.59596	5.02625	5.28178	4.85812	5.32219	5.19055	5.08924	5.1639	5.20981	5.37478	5.24219	5.21774	5.4178	5.10735	5.36463	5.91305	5.45232	5.3164	5.3767	5.50947	5.56558	4.63159	4.47913	4.06813	3.59576	4.18971
495	4.50741	4.75178	5.14976	5.12782	5.0109	5.04666	5.14681	5.07865	5.15883	5.38597	5.48796	5.36261	5.14098	5.27978	5.20075	5.52794	5.65795	4.97118	5.4867	5.01854	5.00193	4.75745	4.085	4.308	3.88986	3.40136
496.06	4.72196	4.55341	4.78907	5.15958	4.77842	5.11049	4.81083	4.97518	5.3201	4.90819	5.13304	5.31376	5.14996	5.20097	5.15507	5.74123	5.22282	5.05618	5.04234	5.12198	5.15732	4.80532	4.15515	4.02964	3.90516	3.89434
496.96	4.79935	4.76098	4.70568	4.86331	4.9972	5.26283	5.09223	5.1396	5.13681	5.01659	5.26338	5.05097	5.38516	5.00702	4.93906	5.28484	5.47336	5.17287	5.24904	4.88489	5.07373	4.83484	4.11656	4.14533	4.24448	3.97952
498.03	4.46628	4.66752	5.19453	4.7656	4.72994	4.92152	5.10438	5.26686	4.99784	5.29956	5.02233	5.13487	5.45222	5.23542	5.31229	5.44919	4.98657	4.68732	5.4086	4.80059	5.45494	4.67141	4.44307	4.17238	3.83862	3.36052
498.93	4.23781	4.65024	4.63879	5.17518	5.05457	5.01629	4.9742	4.75373	4.95726	5.26837	5.39129	4.88346	5.40524	5.44722	5.07951	5.35811	5.26802	5.32611	4.85244	4.89844	4.69115	4.57258	4.43392	4.17475	3.73238	3.68295
500	4.40543	4.48516	4.97891	4.88557	4.82205	4.81959	4.92299	4.89345	4.94543	5.06797	5.51287	5.14783	5.07123	5.19824	5.06093	5.2429	5.02332	5.29412	5.2472	5.08056	4.94917	4.57119	4.1316	4.18756	3.83837	3.79027
475	3.87689	4.01854	4.0045	4.49501	4.12821	4.33602	4.48247	4.3839	4.42648	4.53116	4.448	4.33412	4.48795	4.16959	4.66858	4.37511	4.67038	4.51211	4.60286	4.25854	4.12385	3.93317	4.18417	3.86268	3.70409	3.38574		Time
476.06	3.85947	4.30291	4.26787	4.6109	4.49197	4.70286	4.70575	4.82433	4.92025	4.48236	4.74522	4.40689	4.96131	5.03457	4.61538	4.78983	4.68098	4.20598	4.69537	4.41517	3.91389	4.27038	4.02026	4.44943	3.63397	3.17562		110 min
476.96	4.10138	4.32467	4.38916	4.71067	4.73576	4.83086	5.08944	4.74391	4.70777	4.84665	4.61663	5.08773	4.86918	4.89788	4.4426	5.09442	4.95333	4.86833	5.08594	4.83871	4.52747	4.39613	4.45724	4.63206	4.0159	3.69612
478.03	4.37451	4.37411	4.49256	4.93911	4.88081	4.83178	5.04301	4.86454	5.00105	4.76427	5.14465	5.1201	5.1294	4.82755	5.21734	5.29375	5.19502	4.84543	5.17097	4.82676	4.42935	4.50465	4.77637	4.49765	4.09026	3.82216
478.93	4.43062	4.34109	4.2452	4.92926	4.68802	5.1227	5.45163	5.12881	5.0038	4.9959	5.36069	4.86351	5.45801	5.44985	5.28206	5.64626	5.50678	4.86213	5.51652	5.16471	4.8495	4.41885	4.82439	4.67528	4.25419	4.28621
480	4.60509	4.5937	4.75536	4.77081	4.74443	5.23631	5.51403	5.42943	5.0811	5.08955	5.45623	5.13087	5.04885	5.08622	5.31505	5.5327	5.29092	5.22864	5.68816	5.6609	5.20054	4.23791	4.73648	4.32846	4.43217	4.07704
481.06	4.60704	4.40685	5.04421	4.83909	5.16588	5.42512	5.23274	5.16535	5.3656	5.03245	5.19954	5.39795	5.33908	5.06445	5.04191	5.47974	5.4844	4.8276	5.64936	5.14294	4.84995	4.55095	4.54154	4.61996	4.17081	4.1571
481.96	4.50546	4.68015	5.00838	5.2303	5.11882	5.39562	5.45239	5.60371	5.15596	5.24785	5.34065	5.19858	5.66935	5.95926	5.45824	5.5354	6.12352	5.253	5.98348	5.39352	5.14151	5.22858	5.36781	5.07545	4.55978	4.09474
483.03	4.82875	4.9685	5.0563	4.88257	5.30973	5.24745	5.28996	5.39681	5.58914	5.53817	5.74986	5.8137	5.55824	5.52134	5.8672	5.91705	5.68973	5.49907	5.48353	5.92342	4.76856	5.03506	4.68107	4.92704	4.42442	4.90648
483.93	4.93468	4.89474	5.10038	5.21523	5.0069	5.0302	5.46886	5.16099	5.21972	5.59891	5.99285	5.5932	5.70838	5.70898	5.77691	6.03806	5.619	5.58806	6.04587	5.82716	5.33774	5.1189	4.97248	5.20188	4.49281	4.55885
485	4.50608	5.30438	5.04418	5.52059	5.05348	5.45748	5.46306	5.46664	5.52453	5.66613	5.7292	5.65478	6.11942	5.99561	5.55453	5.99429	5.42276	5.36404	6.26794	6.03076	5.1375	5.30136	4.89118	4.99891	4.75684	4.21014
486.06	4.90307	4.99893	5.38372	5.436	5.147	5.37209	5.66753	5.70179	5.68715	5.83611	6.03474	5.87365	5.85834	5.87302	5.33672	6.04686	5.89687	5.34001	5.71876	5.69107	5.29512	5.20687	5.22908	4.76225	4.73437	4.71885
486.96	4.85651	5.15949	5.11567	5.16574	5.11532	5.44575	5.78869	5.29338	5.66457	5.42917	5.72463	5.97279	5.88387	6.22837	5.53534	6.18185	5.71409	5.45595	5.81749	5.42235	5.07694	5.0063	5.50263	5.09405	4.74882	4.67646
488.03	4.985	5.19056	5.20808	5.17665	5.40534	5.46958	5.63017	5.4683	5.48242	5.7546	5.38157	5.80147	5.64023	6.27554	6.07003	5.78154	5.90024	5.2853	6.30888	5.5926	5.49868	5.10839	4.99025	5.00037	4.86812	4.4343
488.93	5.39433	5.41177	5.64022	5.16532	5.44113	5.47611	5.87165	5.73298	5.64849	5.85098	5.82781	6.01787	5.72914	6.1148	5.88128	5.9003	5.63048	5.83051	5.81262	5.47692	5.48619	5.25878	4.62222	4.97877	4.87632	4.36371
490	4.89917	5.22558	5.10282	5.36895	5.36702	5.39891	5.5624	5.37474	5.64684	5.78301	5.72891	6.00862	6.00653	6.15482	5.80471	6.17472	5.84151	5.46214	6.04982	5.80572	5.35879	5.54684	5.1093	5.47074	4.80036	4.756
491.06	4.84552	5.11659	5.29264	5.3346	5.30363	5.76649	5.85135	5.76074	5.38153	5.98692	5.82223	5.90566	5.84054	6.13548	5.98499	5.96327	5.59261	5.74551	6.07845	5.95635	5.47571	5.16875	5.23156	4.89181	4.45893	4.57605
491.96	4.92592	5.05811	5.17118	5.52697	5.33691	5.43666	5.98396	5.46309	5.77386	5.71146	6.08921	5.89713	5.75528	5.85157	5.31516	6.02204	5.29728	5.73588	6.04771	5.9664	5.38682	5.48545	4.77231	4.62663	4.72336	4.52586
493.03	5.15855	4.94522	5.151	5.02593	5.25129	5.34597	5.77427	5.65832	5.58716	5.60087	5.88531	6.01771	6.37709	5.54117	5.88158	5.92557	5.40059	5.37625	6.00766	5.71447	5.32525	5.61169	4.98245	5.19326	4.47294	4.46051
493.93	4.77811	5.28099	4.98327	5.5519	5.5658	5.60073	5.58034	5.64396	5.50294	5.8154	5.70568	5.67221	6.23541	6.23427	5.87836	6.35933	5.72466	5.3991	6.06119	5.78897	5.70579	5.9072	5.17898	4.88061	4.30242	4.36263
495	4.62215	4.92503	4.92569	5.387	5.42478	5.24292	5.77014	5.54955	5.67783	5.55447	5.61701	5.89793	5.8828	5.51791	5.67548	5.87636	5.6291	5.30253	6.0526	5.5487	5.68233	5.85137	4.87147	5.19018	4.75251	4.71006
496.06	4.69847	5.18883	5.38764	5.26573	5.50427	5.39038	5.74033	5.54059	5.56074	5.50415	5.73942	5.41268	6.01945	5.70899	5.58898	5.94101	5.66439	5.2382	5.71446	5.21075	5.42106	5.36725	5.0837	4.93908	4.38766	4.44646
496.96	4.92186	4.94816	5.17596	5.12139	5.20979	5.30544	6.09889	5.39204	5.1661	5.65605	5.83812	5.81197	5.74347	6.01266	5.58898	5.74151	5.54851	5.5051	5.89469	5.64243	5.38717	5.3955	4.95058	4.93759	4.65658	4.21557
498.03	5.06553	4.92209	5.02969	5.06619	5.37811	5.65976	5.73099	5.24285	5.45529	5.45541	5.6869	6.12081	5.78801	5.72414	5.1534	5.87346	5.27	5.4881	5.96647	5.20027	5.3085	5.72474	5.05902	4.56159	4.57966	4.21416
498.93	4.82504	4.60467	5.05907	5.07744	5.17945	5.17147	5.35151	5.46748	5.42367	5.47599	5.85639	5.69322	5.37263	5.61411	5.95352	5.6402	5.44239	5.46898	5.74055	5.32042	5.44728	5.64755	4.94001	4.75366	4.78897	4.28298
500	4.52367	4.77084	5.0912	4.82899	5.37957	5.54343	5.70673	5.28857	5.3436	5.44055	5.63682	5.60327	5.33765	5.59112	5.77173	5.46637	5.32126	5.49729	5.74483	4.98158	4.9452	5.66344	4.77668	4.86716	4.4325	3.81475
475	4.16305	4.37394	4.22136	4.22435	4.55598	5.00912	4.63174	4.87858	4.54296	4.73724	4.93787	4.57802	4.70773	4.51504	4.54473	5.60039	5.16913	4.27037	4.57867	4.22424	4.37973	4.27473	3.74168	4.10359	3.81505	3.39709		Time
476.06	4.54815	4.22847	4.22844	4.51046	4.61551	5.07195	4.83485	4.92399	4.80246	4.92788	4.69904	4.72763	4.35675	4.98983	5.27974	5.69433	4.93194	4.78913	4.19682	4.69839	4.27131	4.50248	4.21948	4.17038	4.00183	3.41485		115 min
476.96	4.3577	4.73484	4.75862	4.60463	4.66385	5.3962	4.90689	4.69584	4.99105	5.25354	5.42241	5.13424	5.2255	5.50167	4.95162	5.78692	5.05561	4.84191	4.7121	4.52314	4.39686	4.92325	4.53539	4.3458	3.90728	3.78109
478.03	4.56815	4.85967	4.39987	4.48789	4.84032	5.15885	5.14293	5.12632	5.3051	5.1722	5.20994	5.06647	5.34041	5.28621	5.15496	6.1694	5.26746	5.28855	4.51158	5.12798	4.53934	4.78826	4.49419	4.51778	4.1252	3.89154
478.93	4.63677	5.03416	4.58727	4.9372	4.77416	5.46024	5.14738	5.12682	5.08684	5.40771	5.38587	4.89244	5.61486	5.82676	5.76596	6.34374	5.25891	5.58807	4.99395	5.02832	4.77136	5.19271	4.70523	4.91318	4.1889	4.18956
480	4.72611	5.3498	4.72936	5.11235	5.27552	5.47252	5.39582	5.27093	5.34338	5.5933	5.70252	5.41889	5.50037	5.56436	5.87268	6.59387	5.74874	5.79203	5.32395	4.95366	4.80953	5.19139	4.78092	5.1057	4.34862	4.47698
481.06	4.76166	5.1305	5.00967	4.96321	5.74117	5.59174	6.01588	5.46082	5.33922	5.6239	5.84986	5.81574	5.60834	6.05141	5.78881	6.42832	6.08364	6.15313	5.38657	5.14087	5.0309	5.22181	4.67773	4.8695	4.56098	4.4255
481.96	4.95473	5.24001	5.0216	5.41447	5.13158	5.64267	5.54586	5.40891	5.52281	5.82529	5.83047	5.40307	5.63733	6.19734	5.35693	6.53733	6.16763	5.56078	5.4665	5.79842	5.21885	5.04843	4.70162	5.55123	4.50963	4.84183
483.03	4.87347	5.47693	4.79827	5.06638	5.51082	5.82767	5.48997	5.85358	5.79088	5.60855	5.96638	5.74102	5.99426	5.79912	6.26975	6.46368	6.41802	5.8759	5.46385	5.65626	5.05253	5.05221	5.15766	5.57521	4.83949	4.5506
483.93	4.86071	5.31412	5.03363	5.53368	5.4789	5.82327	5.41036	5.84739	5.75718	5.84268	5.59205	5.63994	5.85254	6.2494	6.0622	6.96211	6.07159	6.22061	5.6566	5.44526	5.36967	5.22921	5.15313	5.47283	4.83374	4.452
485	4.94929	5.22244	5.22145	5.49304	5.31522	5.65161	5.80766	5.47721	5.85661	6.22883	6.01029	5.47148	5.60048	6.29222	6.13497	7.4281	6.57144	5.83806	5.97664	5.39479	5.35141	5.45696	5.06351	5.50908	4.84659	4.45291
486.06	5.18485	5.55589	5.5159	5.55441	5.73135	6.0593	5.87634	6.02424	5.73262	5.82634	6.04364	6.40763	6.30715	6.34823	6.32098	7.44847	6.42626	5.8682	6.01347	5.27902	5.16901	5.3264	5.27419	5.57661	4.94814	4.59789
486.96	5.29186	5.40112	5.26904	5.54946	5.3002	5.95314	5.91063	5.74572	6.0281	5.72358	6.01919	6.33925	6.19355	6.48127	6.20211	6.95209	6.25472	6.29466	6.10074	5.52744	5.47113	5.53815	5.31558	5.86292	5.16288	4.91941
488.03	5.0955	5.63116	5.55834	5.58681	5.23153	5.75343	5.98315	5.90536	6.1522	6.129	5.72968	5.80301	6.0283	6.7045	5.99622	6.88	6.25547	6.12874	5.79504	5.66708	5.61617	5.3512	5.82767	5.34714	4.95148	5.10081
488.93	5.39705	5.46505	5.36802	5.34102	5.66236	5.91744	5.81063	5.84697	6.16537	5.97696	6.00476	6.1622	6.15498	6.31155	5.65286	6.72595	6.13963	5.5598	6.07507	5.81117	5.47185	5.11464	5.33267	5.20968	4.85928	5.06497
490	5.20487	5.54662	5.61495	5.35153	5.82057	5.656	6.14941	6.04197	5.98356	5.8544	5.90579	6.12361	6.19027	6.31063	6.32243	7.15367	6.21284	5.50996	6.29359	5.51335	5.62819	5.74775	5.32943	5.26238	5.05394	4.47418
491.06	5.31254	5.34766	5.64513	5.87012	5.6961	5.78417	6.09153	6.17097	6.19254	5.99274	5.81295	5.9897	6.40847	6.14593	6.3618	7.01844	6.23289	5.96398	5.65385	5.41012	5.50191	5.53487	5.33863	5.31447	5.06924	5.00454
491.96	5.14356	5.23939	5.38166	5.43514	5.76954	5.80956	5.87474	6.09853	6.11834	6.20833	6.19392	5.87958	6.51871	5.99135	6.32143	6.67727	5.84265	5.76655	5.90232	5.85005	5.56884	5.62913	5.06662	5.60771	5	4.74035
493.03	5.39637	5.69169	5.34993	5.23732	5.81052	5.72874	5.79367	5.94939	6.55548	5.95472	6.14757	6.0709	6.40849	5.94578	6.0907	6.70834	5.91116	5.74308	5.65155	5.95425	5.79978	5.23798	5.32562	5.10518	5.22421	4.34535
493.93	5.06257	5.58406	5.07781	5.3584	5.59827	5.78453	5.77031	6.00041	6.03449	5.79271	5.95715	6.00075	5.96201	5.85549	6.02189	6.52505	6.18661	5.94254	6.08473	6.04775	5.34188	5.32975	5.64762	5.54721	5.47306	4.3749
495	5.37634	5.25046	5.28584	5.49574	5.99686	5.55483	5.80405	5.67506	6.11454	6.10464	5.96082	5.72018	6.55132	5.9296	6.17558	6.3228	6.19014	5.93646	5.84666	5.73511	5.16947	5.03923	5.40282	5.27857	5.31695	4.59657
496.06	5.31297	5.35877	5.06556	5.22293	5.46039	5.88807	5.64813	5.59134	6.21291	5.49608	6.35661	5.74563	6.1253	6.18509	6.3687	6.50784	6.28288	5.78674	5.6433	5.79238	5.46482	5.33464	5.3197	5.28827	5.0309	4.39909
496.96	5.06971	5.245	5.00965	5.43794	5.66991	5.74904	5.7536	5.66093	6.19115	6.00003	6.18488	5.35634	5.94518	6.06975	6.45534	6.67582	6.23479	5.42795	5.75542	5.637	5.65589	4.89774	5.69114	5.40204	4.60754	4.33738
498.03	5.41792	5.09139	5.43559	5.09234	5.42672	5.59075	5.74378	5.8426	6.16325	6.05012	5.43701	5.53737	6.10219	5.97005	6.3995	6.23824	5.93795	5.50388	5.30265	5.47725	5.24387	5.5116	5.03011	5.3937	4.64567	4.80197
498.93	5.28798	5.27057	5.0579	5.04436	5.60628	5.54877	5.52723	5.74727	5.88265	5.84441	5.88729	5.94191	6.10944	5.51798	6.18969	6.0164	5.62281	5.38962	5.23595	5.42537	5.39803	5.31215	5.50743	4.8927	4.65646	4.85926
500	5.37856	5.08323	5.00118	5.24906	5.83523	5.05764	5.41702	5.71471	5.6919	5.74419	5.98779	5.45775	5.90692	5.48524	6.4571	6.05591	5.67911	5.72736	5.2322	5.04069	5.01199	5.524	5.13537	4.83577	4.56079	4.70548
475	4.62225	4.50059	4.69137	5.10561	4.99191	5.10984	4.76581	4.71201	4.9194	4.96017	4.71576	5.20857	5.32303	4.97536	5.31323	5.36886	5.48107	5.38903	5.06919	4.77422	4.94184	4.94458	4.41776	3.94662	4.12249	3.82877		Time
476.06	4.7552	4.84098	5.1413	5.25799	5.45474	5.14572	5.26447	5.03721	5.15464	5.06034	5.67574	5.36436	5.00215	5.07955	5.56643	5.42292	6.07258	6.02552	5.43233	5.27406	5.33567	5.16745	4.50622	4.27032	4.12683	4.43499		120 min
476.96	5.16438	4.96415	5.01238	5.64305	5.41983	5.08671	5.17621	5.35106	5.43763	5.43188	5.56932	5.71299	5.85061	5.34265	6.04152	5.63362	6.27361	5.97453	5.86619	5.4933	5.26795	5.40559	4.53272	4.23007	4.48189	4.06954
478.03	5.11053	5.19151	5.088	5.29437	5.7553	5.64122	5.95475	5.44234	5.76498	5.38932	5.86298	5.80547	6.25506	5.79673	5.92812	6.09555	6.62871	5.63093	6.05979	5.37601	5.72143	5.53724	5.00458	4.97474	4.5726	4.62265
478.93	5.1682	5.17352	5.16259	5.54227	5.7993	5.7731	5.8765	5.38929	5.77019	5.43269	5.63135	6.13358	5.93894	5.76095	6.0423	5.8977	6.32922	5.64509	6.32046	5.92492	5.99399	5.63831	5.04833	4.62303	4.62917	4.91757
480	5.31731	5.36479	5.73382	5.94138	5.70669	5.90115	5.75291	5.77609	5.79492	6.05627	5.95853	5.92432	6.09354	5.85191	6.19437	6.17604	6.86763	6.01243	6.70051	6.07789	6.12497	5.99236	4.79629	4.6609	4.89979	5.04895
481.06	5.26949	5.53992	5.75682	6.29567	6.03459	5.99764	5.86194	5.77291	6.02693	6.10094	6.19169	6.44319	6.49609	6.1604	6.4714	6.99032	6.81335	6.77693	6.27836	5.83574	6.03787	6.19756	5.36847	4.96251	5.01021	5.69134
481.96	5.68162	5.58434	5.86669	6.01339	5.87596	5.88195	5.83765	6.16969	6.15612	6.14803	6.21118	6.89545	6.65781	6.14901	6.36495	6.81107	6.90553	6.53083	6.26837	6.38722	5.9358	6.49935	5.4444	5.01124	4.99781	4.91426
483.03	5.46751	5.73036	5.69834	6.00615	6.0791	6.06903	6.22072	6.14406	6.22352	6.19077	6.02595	5.97488	6.8835	6.44323	7.10106	6.4204	6.98548	6.71031	6.91498	6.27261	6.3365	6.38755	5.61969	5.09821	4.85808	5.17331
483.93	5.90459	5.54406	6.31084	6.0795	6.42968	6.32817	6.27735	5.78822	6.12846	6.22381	6.46847	6.82555	6.87727	6.59355	6.67584	6.95317	7.09883	6.7629	6.57647	6.51809	6.00902	6.33568	5.73014	5.23461	5.12469	5.50604
485	5.65355	5.79398	6.11369	6.56059	6.53252	6.28488	6.24302	6.00207	6.39125	6.40497	6.09705	6.6196	6.86553	6.81503	6.96171	7.13782	7.10932	7.23596	6.60584	6.55981	6.31397	6.71695	5.34824	5.48676	5.07664	5.20063
486.06	5.93785	5.83615	5.71328	6.6921	6.05278	6.27406	6.4318	6.45868	6.7476	6.41992	5.99545	6.53565	6.76236	6.85856	6.79074	7.29143	7.80322	6.59556	6.71632	6.37856	5.87788	6.62439	5.88215	5.83739	4.94131	5.33641
486.96	5.91162	5.58625	5.7564	6.2412	6.24557	6.26093	6.33645	6.32533	6.68423	6.23564	6.3743	6.28689	6.57832	6.87872	7.12182	7.49881	6.74435	6.78828	7.0126	6.6505	6.12278	6.45638	5.85358	5.57252	5.18447	5.07668
488.03	5.94564	5.90911	6.09506	6.44717	6.34336	6.44787	6.09443	6.57813	6.43685	6.19632	6.31355	6.1395	7.31287	6.88547	6.86206	7.5604	7.36605	6.95029	7.01122	6.66374	6.71707	6.7866	5.86043	5.6412	5.19795	5.68934
488.93	6.15832	5.84781	5.73735	6.59075	6.07541	6.29951	6.18159	6.89688	6.7192	6.44308	6.45884	6.01245	6.8291	6.19801	7.26739	8.27372	7.28645	7.47753	7.47529	6.21566	6.57091	6.51955	5.8113	5.68704	5.45537	5.54116
490	5.66422	5.75625	6.06226	6.37572	6.42263	6.15071	6.44861	6.24108	6.48485	6.70575	6.27877	6.49738	6.37141	6.50739	6.68664	7.51892	6.92647	6.77212	7.3385	6.57251	6.16317	6.35105	5.76701	5.24193	5.33836	5.9253
491.06	6.01989	5.90634	5.94824	6.56162	6.17116	6.29855	6.24103	6.19051	6.84064	6.64028	6.42733	6.5584	6.68256	6.39203	7.05526	7.8029	7.34102	7.25493	7.39482	6.96438	6.47423	6.88554	5.96418	5.48783	5.24903	5.57237
491.96	5.96872	6.02434	6.03182	6.67606	6.19774	6.22855	6.43686	6.17031	6.68513	6.34937	6.73305	6.52326	6.40876	6.23142	6.63574	7.5733	7.05224	6.51471	7.04641	6.56269	6.55237	6.50178	5.41672	4.73907	5.37601	5.63234
493.03	6.03522	5.56079	5.99371	6.51496	6.1446	6.26317	6.58334	6.61433	6.42303	6.71591	6.23712	6.8866	6.5926	6.60614	6.29151	7.76533	6.81783	7.12076	7.15206	6.97692	6.17117	6.2481	5.83808	5.84151	5.59368	5.55344
493.93	5.74955	5.57674	5.91693	6.11171	6.12226	6.50742	6.12762	6.28601	6.55947	5.91515	6.63813	6.30953	6.63917	6.01665	6.39115	7.67561	7.21363	6.90706	6.86054	6.44379	6.78357	6.39832	5.79751	5.22895	5.19558	5.10741
495	5.81956	5.7714	5.78453	6.50966	6.28867	6.23887	6.15175	6.11103	6.58154	6.41151	6.65152	5.83275	6.44357	6.33498	6.55229	7.2627	7.03003	6.55126	7.13904	6.2083	5.6508	6.79653	5.7345	5.25541	5.19091	5.42479
496.06	5.65576	5.76832	5.84137	5.98526	6.02478	6.45161	6.18812	6.18834	6.63313	6.47223	6.05735	6.25919	6.38348	6.25675	6.65139	7.30522	7.05638	6.64598	6.88144	6.40966	6.29088	6.08289	5.7434	5.33191	5.15129	5.54106
496.96	5.60154	5.79546	6.24922	6.22468	5.95275	5.96411	6.43038	6.30452	6.5707	6.56895	6.59659	6.18458	6.59489	6.2812	6.34182	7.4325	6.27876	6.1389	6.60478	6.19942	6.15837	6.04968	5.50443	5.23647	5.27175	4.9431
498.03	5.81501	5.48908	5.80301	6.12435	5.84687	6.32006	6.45303	6.21703	6.18307	5.77032	6.41026	6.20077	6.18694	6.26506	6.65336	7.50891	6.70997	6.76813	6.53808	6.274	6.09198	6.16905	5.74194	5.31019	5.09786	5.0312
498.93	5.79577	5.40424	5.86387	6.00512	6.12761	5.99069	6.0042	6.11785	6.06197	6.31047	6.17903	6.30528	6.48549	6.47346	6.70361	7.43605	7.20664	6.50759	6.63773	6.123	6.39332	6.22966	5.35668	5.35976	5.29594	5.28205
500	5.57776	5.56651	5.53026	6.25737	6.0424	5.8949	5.97287	5.95988	6.40084	6.17393	6.0539	6.14793	6.25906	6.31223	6.39634	6.92218	6.36471	6.41957	7.03504	5.91506	6.1156	5.70689	5.32926	5.19417	5.43086	5.07175
475	4.81903	4.84241	5.14825	4.71449	5.11897	5.24348	5.35474	5.20433	5.37996	4.90096	5.86283	5.42254	5.36631	5.33181	5.16623	5.57464	5.08723	5.65499	5.48922	5.63773	5.13896	5.47267	5.21375	5.48317	5.21387	5.16933		Time
476.06	4.88629	4.8776	5.09685	5.23724	5.1327	5.47356	5.67311	5.71572	5.6013	5.62102	5.70968	5.58037	5.94075	5.86619	5.68753	5.26918	5.71852	5.63562	5.57227	6.0241	5.91654	5.72271	5.25338	5.49888	5.39893	5.82347		125 min
476.96	5.29017	4.98665	5.17895	5.35004	5.30203	5.88702	5.76344	5.78725	6.07461	5.86441	6.42692	6.0786	5.80344	6.16203	5.98442	5.83131	5.75527	5.96172	6.13506	6.24472	5.71639	5.51933	5.59165	5.99312	5.69467	5.99319
478.03	5.36267	5.45854	5.58154	5.32662	5.2779	5.95048	6.34305	6.03639	6.0965	6.15991	6.3669	6.61898	6.32249	6.10802	5.9564	6.05713	6.49436	6.99816	6.01199	6.53849	6.49127	5.98234	5.73971	6.27812	5.63423	6.1739
478.93	5.65123	5.62297	5.89398	5.7533	5.50582	5.62754	6.3847	5.95051	6.02514	5.69964	6.41668	6.41877	6.15503	6.47194	6.30146	6.38496	6.52492	6.10817	6.31298	6.61289	6.11635	6.1887	5.84982	6.3099	5.44014	6.51272
480	5.68673	5.62263	5.38425	5.84046	5.80766	6.10407	6.11705	6.12625	6.58842	6.44944	6.88415	6.71402	6.20909	6.61067	6.65727	6.47876	6.66255	6.62689	6.77231	6.51916	6.81953	6.2131	6.48661	6.71773	5.84075	6.59303
481.06	5.58338	5.91325	5.97388	5.69009	6.28235	6.56453	6.16289	6.49964	6.42326	6.69365	6.66442	6.72489	6.50859	7.22033	6.81386	6.10799	6.57023	7.06089	6.73861	6.67972	6.60997	6.2501	6.70713	6.76958	6.81822	6.86958
481.96	5.76947	5.642	6.07324	5.99325	6.31702	6.56153	6.46904	6.85675	6.4293	6.61876	7.21884	7.37825	6.7445	7.66265	6.70741	7.09363	7.0479	6.8574	6.83003	7.02482	6.81825	6.7286	6.40802	6.64649	6.52892	7.03815
483.03	6.06524	6.06863	6.31481	6.27864	6.53054	6.79396	6.91703	6.69832	6.613	6.3849	7.43895	6.98642	6.54516	7.56741	7.39997	7.07977	6.60132	7.0864	7.24963	6.8533	7.27757	6.77944	7.27617	6.95154	6.81245	7.17051
483.93	6.25219	5.97339	6.71539	6.09684	6.37249	6.59031	6.87434	6.59173	7.04065	7.15918	7.24963	7.61599	6.87561	7.65064	6.59359	7.23742	7.23847	6.97548	7.30518	7.39758	7.20301	7.06321	7.34354	7.37633	7.0767	7.15744
485	6.57295	6.28035	6.34708	6.29477	6.64173	6.79878	6.84598	6.99301	7.14617	7.09303	6.8716	7.82862	7.09386	7.45261	7.29344	6.90765	7.40702	7.39017	7.47743	7.24905	6.9971	6.95304	7.10727	7.49499	6.82386	7.1753
486.06	6.20406	6.17079	6.44786	5.88124	6.7561	6.913	6.93227	7.4442	6.78307	7.3815	7.17067	7.16922	7.40543	7.34813	7.02227	7.31791	7.78605	7.35897	7.07486	7.06415	7.31459	6.9639	6.67862	7.71762	6.60591	7.2777
486.96	6.39053	6.16629	6.69527	6.37289	6.63322	6.82369	6.99839	7.33857	7.01333	7.07513	7.63853	7.46393	7.49943	7.45738	7.13796	7.22975	7.04327	7.78764	7.26255	7.26966	7.14743	7.48255	7.32968	7.45236	7.05793	7.42552
488.03	6.27644	6.67452	6.63874	6.56687	6.78015	6.92403	7.23591	6.93164	7.35497	7.34674	7.38669	7.77776	7.499	7.06978	7.29157	7.39003	7.78937	7.12813	6.9321	7.31236	7.05076	7.37356	7.18262	7.47396	6.44981	6.72379
488.93	6.48824	6.15501	6.85806	6.64197	6.75974	6.99954	7.38505	6.87289	6.9997	7.27354	7.39485	7.43701	7.01567	7.32662	6.83391	7.23215	7.76769	7.7661	7.49787	7.53206	7.11443	6.92937	6.88833	7.61947	6.78573	7.05567
490	5.92833	6.2603	6.35761	6.61881	6.85516	7.28203	7.04946	7.00386	7.0873	7.58129	7.47835	7.49934	7.55421	7.53153	7.27375	7.13089	7.23692	7.27487	7.29207	7.16911	6.97354	7.25385	7.44097	7.35822	6.81491	7.29647
491.06	6.47095	6.26305	6.66884	6.34642	6.54086	7.04116	6.96197	7.17476	7.0467	7.28235	7.69956	7.31214	7.37578	7.61905	7.22334	7.77459	7.3904	7.72221	7.16194	7.59198	7.56634	7.21394	7.16828	7.29502	6.99693	7.23884
491.96	6.42139	6.22092	6.39409	6.567	6.84827	6.70361	7.38048	7.50213	6.9198	7.235	7.27174	7.78758	7.43784	6.88323	7.61009	7.77959	7.73519	7.10621	7.69	7.2716	6.81342	7.19064	7.76398	7.53577	7.08151	7.06849
493.03	6.26376	6.21741	6.38634	6.57585	6.69434	7.12527	7.16686	6.76627	7.1459	7.40513	7.21493	6.72088	7.30936	6.9583	7.08116	7.15224	7.00331	7.33509	7.69841	7.0406	6.97317	6.91042	7.47742	6.92497	6.65648	7.19303
493.93	6.23612	6.26571	6.54541	6.45829	6.62457	6.8534	7.10937	7.22962	6.82766	7.08451	7.24823	7.6055	7.19963	7.33485	7.2352	7.40132	7.87024	6.98375	7.43699	7.922	6.79205	6.79028	7.3996	7.29706	6.9104	6.97445
495	6.25976	5.90528	6.23211	6.19246	6.71652	7.08788	7.06257	6.74202	6.88166	7.36216	7.4814	7.34957	7.41091	6.98122	7.06582	6.85716	7.21002	7.25376	7.55454	7.30788	7.08318	7.01338	7.07535	7.47526	6.64949	7.07273
496.06	5.90208	5.84139	6.19479	6.31908	6.53936	6.88222	7.30114	6.67072	6.84005	7.15524	7.65898	7.60015	6.80885	6.51725	6.62064	7.01573	7.27868	7.65639	7.25284	7.32664	7.37045	7.21274	6.84432	6.69985	6.54545	6.9815
496.96	5.88116	5.71442	6.2137	6.40445	6.587	6.39681	7.17932	6.89398	6.60124	7.25553	7.23475	7.51168	6.87748	7.06461	7.16243	7.22414	7.54908	6.82391	7.58679	7.43773	7.3094	6.98709	7.24751	7.35051	6.6086	6.81029
498.03	6.30519	5.97785	5.96509	6.16979	6.75588	6.50002	7.34014	6.5094	6.76728	6.97869	7.197	7.31749	6.84758	7.3681	6.7437	6.64223	7.35507	6.83391	7.76746	6.99642	6.78233	6.78993	7.6183	7.04892	6.52456	6.89685
498.93	6.17057	5.99751	6.21867	5.79023	6.47064	6.39931	7.21741	6.6743	6.58244	6.79306	7.18816	6.98728	6.76901	7.2339	7.2302	6.81162	6.80992	6.82498	6.80238	7.10319	6.88992	6.85264	7.3159	6.74701	6.60793	6.97481
500	6.29354	5.83445	5.98028	6.08569	6.62707	6.28123	6.91749	6.72622	6.35907	6.92813	7.04976	6.46572	6.85648	7.12546	7.26116	6.4441	6.51275	6.89511	7.10326	7.21292	6.98171	6.49479	6.82539	7.07698	6.13819	6.63191
475	4.80751	4.7909	4.83734	5.28068	5.27958	5.24299	5.79369	6.35505	5.60485	5.55369	5.63125	5.81906	5.89258	5.9992	6.50971	6.38279	5.57446	6.23251	5.68155	6.09129	6.48253	6.15835	5.53886	5.64469	6.53499	4.89375		Time
476.06	4.90825	5.02483	5.34867	5.24588	5.48549	5.72181	5.84523	6.57265	6.0974	6.11318	6.26698	6.00889	7.08092	6.29012	5.9984	6.36901	5.9752	5.47875	6.06545	6.80383	6.38094	6.59183	5.87001	6.0013	6.32343	5.10885		130 min
476.96	5.20108	5.47718	5.4669	5.90034	5.8031	5.6672	6.07297	6.89453	6.39896	6.20169	6.4688	6.49311	6.88169	6.40487	6.81942	6.72612	6.54203	6.24565	6.62025	7.00251	6.94693	7.06413	6.06909	5.90795	6.84322	5.17991
478.03	5.46407	5.72473	5.31715	5.97935	6.03234	5.93634	6.16079	6.97082	6.65597	6.07589	6.87391	6.61356	7.49206	7.00706	7.06679	7.51335	6.64214	6.55188	6.56675	6.4832	7.20353	7.02766	6.23421	6.02245	7.13899	5.30339
478.93	5.74902	5.78719	5.66725	6.16991	6.03174	6.19049	6.74756	7.47683	6.75278	6.20182	6.87937	7.28077	7.64231	7.52128	6.52513	7.44377	6.26668	6.64076	6.78435	6.82144	7.25251	7.53684	6.33301	6.38762	7.19382	5.69946
480	5.81918	5.78722	6.04442	5.97318	6.4451	6.47071	6.93081	7.46315	6.88667	6.74566	6.83592	6.83194	7.77735	6.64265	7.64903	7.72076	6.68775	7.38476	7.04475	6.91497	7.72683	7.36695	6.63617	6.25533	7.31866	5.81266
481.06	6.23125	6.01534	5.79454	6.44064	6.0581	6.77668	7.07614	7.46676	7.26355	6.83742	6.98975	7.8047	8.15403	8.06972	7.40242	7.94809	7.11418	7.09646	7.12328	7.02161	8.0006	7.77839	7.17225	6.84932	7.61988	5.93226
481.96	6.27474	6.24978	6.4219	6.71619	6.35844	6.90869	6.92243	7.47075	7.58749	7.05635	7.79797	7.78828	8.12947	8.01225	7.86568	8.09779	7.14602	7.75521	7.35306	7.12708	8.44987	7.77829	7.21002	6.51948	7.62691	6.31869
483.03	6.27167	6.1983	6.3872	6.90458	6.58478	7.17198	7.4152	7.80755	7.2387	7.20653	7.05457	7.82174	8.44504	7.86989	7.94982	8.37061	7.68004	7.75232	7.35421	7.20032	8.9227	7.90629	7.05169	6.8439	7.61119	6.88556
483.93	6.31214	6.38008	6.4619	6.18584	6.79973	7.09862	7.26501	8.21488	6.97978	7.3666	7.57995	8.06488	8.59272	8.3779	8.09993	8.35153	7.57953	7.91254	7.80552	7.66749	8.43288	7.68745	7.85815	6.81818	7.32652	6.4529
485	6.55603	6.74423	6.46407	7.03569	6.53303	6.99235	7.91309	8.04824	7.17214	7.75026	7.39814	7.4967	8.51303	8.48	8.04464	8.57526	7.31271	7.46745	7.22619	7.49122	8.51989	8.04531	8.01388	7.16014	7.66012	6.37581
486.06	6.58659	6.30795	6.39794	6.87456	7.01863	7.58658	7.25855	8.18464	7.1151	8.05198	7.74909	7.85503	8.78137	8.44272	7.90493	8.51309	7.67322	7.35254	7.78386	8.02308	8.77872	7.89571	8.12599	7.76084	7.63545	7.24228
486.96	6.48266	6.59217	7.00363	6.84259	6.63454	7.28432	7.30306	8.35094	7.9561	7.64978	7.25822	7.80222	8.59599	7.89535	8.25257	8.64457	7.72374	7.9054	7.95612	7.82498	9.13625	8.41193	7.68696	7.63359	6.96556	6.6919
488.03	6.75597	6.72152	6.774	6.91465	6.91874	7.20387	7.42625	8.58596	7.44985	7.49443	7.53675	7.89474	8.59453	8.22573	8.06491	7.91243	7.7908	7.81237	7.76007	7.39011	8.47563	7.86639	7.58869	7.63401	7.28402	6.98952
488.93	6.60961	6.49439	6.91077	6.72898	6.86943	7.29408	7.99735	8.6236	7.79634	7.5826	7.37041	7.82951	8.96812	8.56107	8.35923	7.72576	7.46131	7.91429	7.56507	7.6787	9.00369	7.94842	7.76458	7.60206	7.53393	7.21498
490	6.71114	6.7094	6.5792	6.98785	7.03104	7.38662	7.89944	8.22322	7.43121	7.38588	7.35435	7.43204	8.91702	8.53444	8.26405	8.73397	8.06495	8.37036	7.72985	7.95413	9.02891	8.10967	7.62036	7.84473	7.31006	6.73694
491.06	6.6332	6.23349	6.9977	7.04285	6.80247	6.94395	7.92569	8.51392	7.34132	7.84458	7.69638	8.10317	8.43001	8.6269	8.18879	7.5952	8.20394	7.87627	7.74602	8.0788	8.89288	7.61768	7.79621	7.60428	7.19323	6.6618
491.96	6.41821	6.6693	6.8774	6.64344	7.20235	7.37935	7.41319	8.24597	7.56611	8.17715	7.56828	8.09655	8.82592	8.54897	8.02079	8.43394	7.96645	8.07426	7.62563	7.92114	8.72453	7.55126	7.35849	7.84293	6.90369	6.72298
493.03	6.71817	6.67984	6.82445	7.02168	6.73998	7.22812	7.55477	8.99828	7.07327	7.77146	7.28395	8.00756	8.86291	8.51135	7.4184	7.93814	7.6571	7.5179	7.77472	7.91016	9.10294	7.37368	6.82865	8.10149	6.86898	6.21696
493.93	6.48126	6.41718	6.83321	7.13605	7.04176	7.36256	7.6167	8.45249	7.51625	7.23555	7.81901	8.28163	8.29444	8.45722	7.94546	7.9397	7.63101	7.79253	7.93245	7.69909	8.62453	7.80768	7.47952	8.15319	6.8303	6.36305
495	6.24324	6.57529	6.98696	6.71861	7.03226	7.01278	7.76119	8.41049	7.09897	7.37691	7.39251	7.48884	8.59189	8.26347	7.14651	7.61099	7.51495	7.91948	7.91124	8.39715	9.03963	7.75398	7.39255	8.15164	6.49313	6.86796
496.06	6.09808	6.46462	6.53827	6.85712	7.34292	6.89748	8.03828	8.11163	7.18789	7.36678	7.18844	7.85595	8.50737	7.99505	7.78271	7.48519	7.76639	7.5316	7.79696	7.92792	8.97779	7.66814	7.46343	7.71117	7.10494	6.48896
496.96	6.09795	6.22961	6.48533	6.69083	6.53667	6.58194	7.70437	8.14961	7.06215	7.17957	7.15638	7.80823	8.68492	8.2292	8.00796	7.46986	7.64548	7.39281	8.15718	8.12868	9.00079	7.22787	7.57062	8.15812	6.93655	6.58683
498.03	6.15989	6.2897	6.22143	6.82631	6.92519	6.67608	7.42416	8.67927	7.04325	7.05202	7.21139	7.29646	8.2929	8.17025	7.76115	7.39694	7.60746	7.28233	8.10862	7.6221	8.78364	7.11379	7.36733	7.77572	6.61872	6.33016
498.93	6.11085	6.42689	6.30099	6.84899	6.35842	6.81305	7.76528	7.66548	6.96448	7.60408	7.05873	8.09002	8.56009	7.79899	7.13218	7.68232	7.39604	7.55614	7.91131	7.75017	8.39157	7.2714	7.208	7.57619	6.74751	6.34214
500	6.36277	6.15005	6.24405	6.78069	6.26137	6.96412	7.54875	7.79658	6.98748	7.38037	6.94163	7.62339	8.2838	7.75475	7.51174	7.64252	7.40278	7.60299	8.09469	7.44689	8.57121	7.28937	7.38045	7.9368	6.09063	6.23701
475	5.25433	5.61569	5.62205	5.43859	5.30849	5.59279	5.84045	6.0788	6.1281	5.78451	6.37637	5.83273	6.1257	6.53885	6.77189	6.90127	6.63219	7.19939	6.82511	7.37184	6.76539	6.10745	6.23547	6.30381	5.35131	5.44343		Time
476.06	5.50131	5.92898	6.02332	5.72068	6.09853	5.98416	6.08658	6.48925	6.32686	6.52091	6.57123	6.39946	6.51258	6.85202	7.00803	6.65306	7.18167	7.04248	6.95768	7.40787	7.41507	6.83114	6.23236	6.68741	5.93784	5.7778		135 min
476.96	5.37901	5.41405	6.14439	6.25133	6.23634	6.37503	6.3073	6.60892	6.64819	6.90334	6.82675	6.26712	6.84921	7.29538	7.58629	7.07598	6.9063	7.33108	7.52927	7.38151	7.55595	6.83758	6.57717	6.51895	5.85106	5.54006
478.03	5.60119	5.91154	5.97361	6.36129	6.53916	6.08202	6.83999	7.05342	6.92469	6.64452	6.8029	7.04954	7.29851	7.7722	8.20677	7.10061	7.4491	8.10131	7.76709	7.74791	7.53699	6.83274	7.29411	7.34191	6.55811	6.02572
478.93	5.70673	6.12075	6.4052	6.4214	6.29254	6.68314	6.9419	7.12323	6.9333	7.26512	7.09093	7.21526	7.16588	8.08906	8.17838	7.89761	8.13153	8.20718	8.1748	8.74961	8.35121	7.40586	7.60661	7.15628	6.78287	5.81567
480	6.07342	6.55062	6.70103	6.53411	6.61643	6.49143	7.03647	7.38988	7.36333	7.50332	7.53135	7.47728	7.76371	8.21369	8.40084	7.93076	8.58632	8.527	8.37651	8.56521	8.30931	7.55846	7.78942	7.17742	6.87031	6.20034
481.06	6.27997	6.45458	6.94203	6.77827	6.85999	6.52891	7.14645	7.49477	7.74737	7.19424	7.29849	7.57339	8.06151	8.7767	8.69335	8.05886	8.5606	8.70585	8.22874	8.50899	8.53411	7.35108	7.67713	7.66249	7.23236	5.9987
481.96	6.49142	6.77957	7.07539	6.82496	6.61548	7.04615	7.25601	7.62602	7.66633	7.64719	7.89913	7.95986	7.64531	8.80909	8.81174	8.45329	8.52187	9.08703	8.85087	8.86886	8.29519	7.56137	8.41019	8.47832	7.45047	6.75603
483.03	6.82305	7.03589	6.99697	7.17546	7.2411	7.16107	7.49633	7.99894	7.99948	7.5318	7.7954	8.22533	7.71058	8.63436	9.04984	8.05845	8.47224	9.28254	8.28779	9.58741	8.31548	8.04781	8.23275	8.20732	7.50334	7.07542
483.93	6.67699	7.24987	7.17743	7.35962	7.39087	7.577	7.31128	7.50344	7.89315	8.01017	7.74795	7.78181	8.46933	9.36585	9.59308	8.55056	8.80909	9.81303	9.13754	9.52265	9.05639	7.77462	8.2271	8.76515	7.41282	6.64553
485	6.60375	7.32369	7.46577	7.82371	7.36421	7.6151	7.4684	7.70979	7.67527	8.28937	8.04326	8.54626	8.01221	9.40953	9.64905	8.33876	9.13836	9.72031	9.53787	9.54519	8.40989	8.45325	8.8632	8.5367	7.22403	7.84994
486.06	6.86259	7.19879	7.33767	7.755	7.32847	7.40945	7.51602	8.2499	7.95431	7.71775	8.18021	8.39083	8.14409	9.31813	9.48898	8.79287	8.8356	9.28236	9.03664	10.1552	8.62992	8.16061	8.82468	8.41317	7.43255	7.22266
486.96	7.14294	7.13802	7.18148	7.24748	7.30631	7.65613	7.59097	8.30194	8.27268	8.11713	7.99841	8.45759	8.34467	9.09869	8.62443	8.5268	9.41207	9.34971	9.27674	9.37525	8.17257	8.16742	8.63768	7.95803	7.27385	7.26855
488.03	7.01573	7.4832	7.55323	7.69644	7.17083	7.81223	7.89326	7.95955	8.07489	8.21962	8.60531	8.40915	8.54008	10.1164	9.21791	8.88371	8.98122	9.50032	9.37641	10.0204	9.19752	8.03219	8.67277	8	7.49064	7.16595
488.93	7.06876	7.17304	7.74217	7.47731	7.40191	7.48897	7.74625	8.02757	7.65755	8.21947	8.07539	8.23761	9.02229	9.561	8.79841	8.77725	8.97931	9.40777	8.92915	9.44047	8.95368	8.46247	8.58966	8.26342	7.54908	6.94489
490	6.59837	7.41901	7.43367	7.53532	7.32908	7.79087	7.87022	7.88971	8.37261	8.40612	8.25893	8.04076	8.46901	8.94812	9.11885	9.14972	9.48234	9.21033	9.58781	10.0466	9.13385	8.17634	8.75972	8.71419	8.06789	7.3004
491.06	7.27581	7.77942	7.47549	7.63265	7.21413	7.58548	7.83693	8.33435	8.23981	7.99637	8.2474	8.64738	8.25296	9.26305	9.10809	8.81601	9.11764	9.17079	9.4131	9.1746	8.7905	8.15629	9.01213	8.43096	7.64727	6.94233
491.96	6.88543	7.53743	7.28478	7.417	7.65871	7.74156	7.52805	8.19627	8.58921	7.9307	8.35054	8.24518	8.35424	9.67153	8.82786	8.73233	8.98985	9.06787	9.70088	10.0159	8.99439	8.13287	8.70843	8.43913	7.77932	7.14863
493.03	6.79761	7.34231	7.38397	7.23425	7.76662	7.643	7.5484	8.26466	8.31287	8.35617	8.27495	8.24436	8.43186	9.84693	8.35827	8.92292	9.39215	9.79266	9.69664	9.64304	8.47694	8.16994	8.94417	8.33499	7.59275	7.08906
493.93	6.73958	7.84198	7.65005	7.47065	7.3014	7.44366	8.04436	8.14891	8.34194	8.20845	8.01128	8.18678	8.61374	9.61232	8.85221	8.77743	8.92116	9.13657	9.32893	9.43933	8.6982	8.59203	8.53358	8.4486	7.82305	6.66547
495	6.63252	7.47014	7.27022	7.45068	7.5117	7.39929	7.46041	8.51192	7.87064	8.28366	8.25323	7.90016	8.56024	9.45767	8.59798	8.75316	9.16103	8.69339	9.4307	9.78645	8.46145	8.05946	8.709	8.29187	7.43019	7.51106
496.06	7.01693	7.02366	7.16714	7.44638	7.51616	7.57408	7.37076	7.76831	7.62051	7.77318	8.02028	8.30103	8.68631	8.79657	8.61979	8.4663	8.87072	8.52714	9.41326	9.91905	8.67778	8.18114	8.44033	7.93245	7.11368	6.58131
496.96	7.14921	7.25402	6.82464	7.58233	7.50769	7.58517	7.99251	8.38779	8.13345	8.18547	8.24531	8.05825	8.21056	9.26937	9.21538	8.12967	8.87569	8.63526	9.28515	9.23282	8.20765	8.51339	9.02623	7.73543	7.24871	6.44236
498.03	6.96421	7.44471	7.08043	6.76327	7.29927	7.47867	7.42346	7.9689	7.66862	8.13927	8.04904	8.2713	8.02038	9.18494	9.14209	8.61883	8.55547	8.55233	9.25566	9.35471	8.59811	8.3711	8.24725	7.91025	6.76665	6.86737
498.93	6.67598	6.85578	6.82878	7.12716	7.19496	7.36579	7.84236	8.2858	8.08097	8.16937	7.80612	8.06635	8.46262	9.25024	8.98219	8.01307	8.82908	8.74247	8.96027	9.45331	7.97877	8.24358	8.04735	7.5877	7.19985	7.1831
500	6.97622	6.82582	6.93377	6.79145	7.06556	7.42887	7.43989	7.6468	7.23155	7.49477	7.42462	7.94233	7.7397	9.16783	9.00437	8.18249	8.34554	8.57937	8.95189	9.1082	7.9628	8.63134	8.70349	7.34131	7.03155	7.32351
475	5.40314	5.64627	5.7758	6.11919	6.40497	5.88143	6.95542	6.71945	7.0056	6.33664	6.52933	7.3565	6.81099	6.24624	6.99254	6.88568	7.168	7.70494	8.23723	7.5045	7.32951	7.89616	7.2012	6.96857	6.41298	6.34369		Time
476.06	5.80426	5.99217	6.28945	6.52623	6.29512	6.2431	7.47514	7.29248	7.70203	6.86694	6.69459	7.06085	7.20488	7.00355	6.85474	7.11373	7.84258	8.13982	8.65613	7.53181	7.58912	7.669	7.76459	7.26714	6.95827	6.16911		140 min
476.96	5.9927	6.1584	6.16443	6.86531	6.74418	6.96239	7.57567	7.41549	7.56639	7.52	7.19041	7.44059	7.42439	7.75386	7.19803	7.3487	8.25428	9.06573	9.17741	8.00667	8.44022	7.75328	7.79536	7.12818	7.07247	7.21446
478.03	6.43209	6.3434	6.61324	7.5902	7.13959	6.85019	7.81952	7.60823	8.03286	7.62574	7.54222	7.97761	7.41558	7.67644	7.91535	8.34176	8.72023	9.02348	9.59684	8.01187	8.29566	8.43319	7.82745	7.59365	7.32391	7.53691
478.93	6.74216	6.67758	6.78991	6.95978	6.89404	7.04623	7.84528	8.04809	8.41763	8.17411	8.08751	7.92655	7.96341	8.05899	8.13987	7.73808	9.06186	9.6142	9.81286	8.73511	8.81954	8.57948	8.10367	8.14438	7.53292	7.81741
480	6.68792	6.85017	7.16248	7.66735	7.47419	7.42047	7.87864	7.92348	8.7548	8.38473	8.19098	8.52355	8.4382	8.46941	7.98848	7.9911	9.44194	9.98104	9.99536	8.98905	8.68196	8.82584	8.57862	8.04086	7.49194	7.37086
481.06	7.00512	6.97588	7.23708	7.94095	7.54309	7.28577	8.51971	8.117	8.98625	8.12254	8.44597	8.32148	8.59245	9.07642	8.29016	8.60219	10.3975	10.2523	9.77688	9.17746	9.2723	8.92318	8.9905	8.36506	7.77283	7.33683
481.96	6.80038	7.28818	7.71947	7.87999	7.90263	7.69066	8.53889	8.66383	9.36809	8.30296	8.72691	8.44153	8.71129	8.93267	9.16445	9.02129	10.4942	10.3977	10.5194	9.177	9.21877	9.11755	9.06655	8.85628	8.12253	7.91678
483.03	7.11934	7.43585	7.42296	8.17358	7.64798	7.89592	8.6209	8.49873	9.41738	8.62069	8.74238	8.76579	8.93064	8.72692	8.296	8.75266	11.3995	10.6911	10.0757	9.35937	9.70905	9.5276	9.27362	8.79978	8.41669	8.06655
483.93	7.48837	7.0545	7.6226	8.28994	7.96691	8.16775	8.87183	8.94828	9.36762	8.96146	8.90225	8.92288	9.28044	9.40655	9.17372	9.10625	11.4622	10.3165	10.4363	9.81129	9.26004	9.92347	9.00671	9.23627	8.55474	7.68246
485	7.6356	7.60709	7.98115	8.16331	8.50144	8.31028	8.90663	8.59794	9.77014	8.434	8.78933	8.75946	8.89509	9.65643	9.06949	9.274	10.9462	10.0693	10.0864	9.50333	9.27069	9.74754	9.45506	9.13724	8.60105	8.07783
486.06	7.33588	7.83478	7.52705	8.39795	8.24341	8.47301	8.89494	8.46624	9.96252	9.16972	9.04319	8.7702	9.13803	9.22093	9.3321	9.59263	10.8541	10.8952	10.0757	9.55877	9.84718	9.34961	9.04057	9.41172	8.6974	8.3447
486.96	7.10688	7.83867	7.70536	8.23582	8.23446	8.64664	8.81271	9.04	9.61623	9.14858	9.2006	9.3849	9.73836	9.54435	9.61723	9.35181	11.4364	11.0961	10.7049	9.93462	10.1604	9.75478	9.07018	8.73199	8.74456	8.4917
488.03	7.90951	7.34649	8.096	8.62704	8.4045	8.80402	8.48512	9.22441	9.76898	8.90835	9.51577	9.01771	9.29463	9.27261	9.46713	9.13108	12.0924	10.7615	10.5896	9.53838	9.62641	10.0193	9.04562	9.38616	8.99532	8.4355
488.93	7.77395	7.78509	8.15518	8.16604	8.7497	8.69929	8.41323	9.49491	9.71295	8.9793	9.22564	8.73401	9.42311	10.0594	9.47415	9.50956	11.3138	10.9519	10.618	9.59727	10.0245	9.83975	9.30684	9.0968	9.23137	8.15347
490	7.69293	7.65477	7.74877	8.25694	8.44344	8.66747	8.87856	9.09339	10.0009	8.87871	9.33613	8.96997	9.19274	9.5225	9.27161	9.26807	11.0613	10.4894	10.0833	9.71889	9.41519	10.2495	9.0317	9.5134	8.60095	8.54174
491.06	7.84148	7.61403	8.14364	8.12711	8.30093	8.55695	8.4518	9.51148	9.92968	8.9623	9.06377	9.1746	8.81742	9.33096	9.20662	9.98963	11.6373	10.7866	10.1542	9.49005	9.99137	10.2993	8.99492	9.63614	8.17416	8.2286
491.96	7.66648	7.55674	8.10157	8.47137	8.67928	8.6675	8.88326	8.87699	9.31658	9.21646	9.28355	9.63183	8.65208	9.77277	9.37979	9.59751	11.7236	10.3176	10.0011	9.708	9.63891	10.0241	9.03326	9.11615	8.40429	8.79584
493.03	7.60278	7.94086	8.30753	8.15709	8.42033	8.81038	8.99047	9.63197	9.44664	8.79045	8.68255	8.78306	8.93857	9.70795	8.99841	9.48188	11.0716	10.7746	9.8507	9.55185	9.35222	9.59093	9.21119	10.0616	8.76638	7.99929
493.93	7.58348	7.55635	8.25001	8.39865	8.65513	8.6024	8.83991	9.66334	9.4383	9.26464	9.01042	9.19914	9.10664	10.0438	9.32	10.2566	11.0508	10.5742	9.27163	9.42465	9.43975	9.91753	9.07341	9.28918	8.53684	8.30976
495	7.36841	7.28278	7.85808	8.45723	8.26096	9.22451	8.40111	9.22741	8.89151	9.17585	9.40605	8.82452	8.85402	9.61966	9.29977	9.11356	10.929	11.296	9.94309	9.53709	9.5445	9.90963	9.34888	9.56012	8.72586	8.36248
496.06	7.86241	7.5235	7.79628	8.02259	8.06883	8.7625	8.68381	9.3016	9.37142	8.74939	8.8182	8.86265	7.91776	9.89484	8.60252	9.4291	10.4873	10.3349	9.52728	9.36717	9.63633	9.81815	9.38045	9.81674	7.51773	8.09607
496.96	7.56892	7.65366	7.71354	8.04907	8.04102	8.37594	8.6403	9.25636	8.98922	8.90166	9.03765	8.85201	8.89363	9.18706	8.74365	8.94077	10.5742	10.3375	9.2594	9.36539	9.14202	9.41501	8.84813	8.92488	8.60106	8.0505
498.03	7.79998	7.88695	7.39895	7.83828	8.08795	8.41486	8.78035	9.36523	8.97084	8.99703	9.0235	8.79328	9.34266	9.22587	9.43636	9.28546	10.3229	10.0717	9.32026	9.20311	8.90433	9.06502	8.70371	9.10625	8.30814	8.65563
498.93	7.5737	7.67962	7.8119	8.01679	7.70379	8.59312	8.39456	9.19961	9.09973	8.22879	8.64252	8.53602	8.41645	9.11743	8.93233	9.35818	10.174	10.2905	9.37142	9.4309	9.20089	9.21824	8.5649	9.29146	8.32043	8.67665
500	7.46741	7.3651	7.9904	7.88291	7.94667	8.60153	8.78472	9.4512	8.81327	8.64438	8.31954	8.01411	8.29126	8.95676	8.73985	8.9039	9.81111	10.1055	8.94317	9.04067	8.7035	8.42091	8.65672	9.12461	7.80723	8.01907
475	5.85176	6.01963	5.85882	6.20815	6.34636	6.15742	6.8209	7.57622	6.99588	7.02168	7.16711	6.88693	7.66611	8.29425	7.62858	7.56474	7.91964	7.86974	8.60032	7.73691	7.88187	7.9052	7.67913	8.1469	7.71115	6.89191		Time
476.06	6.12542	6.39684	6.26206	6.66443	6.7504	6.55653	6.9677	8.06892	7.20163	7.41363	7.80906	7.96371	7.57086	8.80429	8.11267	8.17836	8.81163	7.96512	8.75723	7.83275	8.16745	8.28018	7.71162	8.08974	7.72847	7.13597		145 min
476.96	6.27667	6.86737	6.76998	7.16173	7.09447	7.39554	7.45775	8.29813	7.72557	7.71937	7.95205	8.26337	8.17879	9.67097	8.46378	8.75051	9.3286	8.43818	8.812	8.33603	8.36871	8.59833	8.05897	8.8968	7.67676	7.62841
478.03	6.6452	6.49216	6.85001	6.98904	7.31982	7.4288	7.90946	8.63463	7.94	7.78955	8.09039	8.78901	8.7509	9.33738	8.84023	8.9902	9.4338	8.61003	9.45001	8.76521	8.92615	8.81351	8.28186	9.32493	8.53974	8.09785
478.93	6.87379	7.13114	7.2735	7.42542	7.79571	7.87253	7.97009	9.83553	7.98342	7.97661	8.47692	8.31498	8.4259	9.91907	9.28832	9.10712	9.78927	9.28981	10.663	9.10567	9.06501	9.42887	8.58194	9.76603	8.45185	8.01844
480	7.23493	7.47143	7.41944	7.73046	7.85631	8.08231	8.41598	8.96241	8.48416	8.79157	8.53307	9.24422	9.31019	10.084	9.55062	9.37627	9.42816	9.90751	10.8435	9.19559	9.61523	9.81938	9.25897	10.057	8.94209	8.37346
481.06	7.23175	7.74854	7.46759	7.86386	8.195	7.96662	8.23837	9.36811	8.57064	8.81086	9.11193	9.71922	9.19141	10.7814	9.49893	9.86653	9.38817	9.46672	10.5241	10.5131	9.76023	10.0512	9.5892	10.3347	8.54998	9.63089
481.96	7.73988	7.79293	7.91871	8.24409	8.63003	8.59916	8.62059	9.79659	9.26316	8.9193	9.19557	9.53474	10.0313	10.4883	10.0419	10.4443	9.7352	9.76781	11.2163	10.3042	9.77667	9.98288	9.29701	10.9124	8.62686	8.60651
483.03	7.30557	8.229	7.53772	8.26783	8.53419	8.62069	9.0247	9.89922	9.75927	9.44124	8.71031	9.80973	9.71685	11.3135	10.3362	10.3765	10.1019	10.8272	11.2196	9.9122	9.8689	10.2801	9.64696	11.0013	9.32401	9.81677
483.93	7.97597	8.32024	7.84987	7.98214	8.91572	8.94989	8.69372	9.85724	9.36935	9.22377	9.22514	9.40605	9.47201	11.0284	10.3193	10.3034	10.3586	9.91759	10.8958	10.1878	9.45284	10.3858	9.65286	10.8873	8.81504	9.08595
485	8.14901	7.99446	8.36103	8.61942	8.99183	9.16848	9.33072	10.1931	9.49403	9.14756	9.81526	10.1233	10.0584	10.625	10.2584	11.0721	10.6982	10.5604	11.3122	10.7906	10.3625	10.8317	10.6235	11.4447	9.66429	9.31251
486.06	8.10933	8.92786	8.29402	9.04645	9.17821	9.08667	8.92912	10.3938	9.30801	9.36203	9.43462	9.87733	9.87982	11.5399	10.0547	10.8692	10.1929	10.5288	10.9006	10.519	10.0688	11.2334	9.63954	11.4828	9.67633	9.74224
486.96	8.23511	8.32934	7.93587	8.41671	9.25476	9.16239	8.816	9.62959	9.61623	9.25275	9.30175	9.78362	10.3302	11.8683	10.331	10.7473	9.95989	10.8037	11.3184	10.8883	10.2363	10.9887	9.89397	11.2364	9.53857	9.33502
488.03	8.217	8.7149	8.2367	8.38084	9.24497	8.94436	9.04418	10.0186	9.46709	9.30462	9.48275	10.4222	10.0176	11.4065	10.3037	11.2302	10.3972	11.0313	11.8809	11.0357	10.395	10.7881	9.79099	11.1468	9.47975	10.0163
488.93	8.61445	8.33894	8.68706	8.52998	9.03096	8.82583	9.56955	10.2655	9.54026	9.33656	9.74909	10.2704	10.6582	11.1514	10.2292	10.8709	10.7241	11.171	10.9671	10.7958	10.3156	10.1771	10.1853	11.2491	9.97099	9.49141
490	8.04528	8.92343	8.10502	8.43079	9.65264	8.67232	9.20449	10.0926	9.82268	9.6302	9.87157	10.3645	9.9129	11.3823	10.7348	11.2578	10.3996	11.2659	11.5767	10.5146	10.5015	10.4896	9.84603	10.5747	10.0177	9.50499
491.06	8.57589	8.36836	8.40503	8.60231	9.37096	9.62607	9.00657	9.89744	9.27906	8.59301	10.1331	9.8903	10.0309	11.0084	10.2027	10.9674	10.5409	11.2665	11.1429	10.9997	10.6129	10.3167	9.96615	11.1437	9.73602	10.0661
491.96	8.27525	8.61533	8.22829	8.53842	9.70599	9.38845	9.02346	10.0038	8.9949	9.98521	9.54337	10.2153	10.1692	11.1932	10.5307	11.1518	10.5864	11.1606	11.0613	10.7963	10.5181	10.9116	9.86428	11.2715	9.5773	10.1889
493.03	8.28527	8.39697	8.69054	8.92963	9.35622	9.08187	9.4262	9.83729	9.01583	9.00768	9.92737	10.3761	10.6361	11.0789	10.7398	10.9898	10.4798	10.7261	11.6247	10.4135	10.1069	10.5233	9.70183	11.6417	9.92023	9.79018
493.93	8.02184	8.43143	8.14248	8.63613	8.9469	9.0396	9.23932	9.49216	9.32493	9.42714	10.1336	10.4286	10.3023	11.0175	10.5457	10.4533	9.99931	11.086	11.1353	10.9234	10.4068	9.94101	9.47589	11.2852	10.2443	9.5639
495	8.3263	8.14835	8.28914	8.94355	9.03141	8.70013	9.22713	9.63171	9.27182	9.26261	9.28156	9.84421	10.5199	11.1627	10.0769	10.4353	9.84072	11.4625	11.1772	10.5889	10.7121	10.0097	9.50302	11.3612	10.1219	9.57876
496.06	8.15737	7.80477	8.30002	8.75155	8.82179	8.58671	8.62929	9.57522	9.05158	8.71651	9.40084	10.3854	9.96668	10.2986	10.3271	10.3791	9.9945	10.4786	10.4886	10.7065	10.1842	9.89474	9.97987	11.1615	10.5577	9.90311
496.96	7.60042	7.82328	8.10645	8.78159	8.61492	8.68817	8.96077	9.37153	9.31	8.9914	9.45577	9.41794	10.9295	10.8678	9.80998	9.81427	10.033	10.9122	10.6378	10.5598	10.3588	10.3546	9.60606	10.9423	10.3004	8.95436
498.03	8.15962	7.75719	7.66425	8.93654	8.70659	8.46374	9.03446	9.33295	9.13883	9.00348	9.61817	9.13803	10.333	10.4578	9.53764	10.7406	9.62005	10.2541	10.502	10.811	10.1591	10.2329	9.34702	10.6331	9.70853	10.1267
498.93	8.15106	7.69982	7.97888	8.18472	8.79316	8.98401	9.10968	9.33985	8.99898	9.13492	9.21263	8.99879	10.0583	10.6048	10.1544	9.78077	9.82909	10.9347	9.75911	10.6513	10.034	9.9551	9.16705	10.6379	9.63851	10.076
500	7.94117	7.99427	7.82807	8.10884	8.35481	8.6313	8.76365	8.81581	8.94141	9.25186	9.19887	9.39466	10.5658	10.6208	9.55914	10.3253	9.99003	10.3838	10.5957	10.2487	9.4664	9.14303	9.57146	10.8813	9.27748	9.7116
475	6.50638	6.71141	6.93533	6.85879	6.73454	6.97342	7.22121	7.26179	7.2579	7.24466	7.68723	7.63684	7.94403	8.83732	9.0574	8.62974	7.99071	9.62546	8.2483	8.78263	8.81544	9.18282	9.32885	8.14711	7.52029	7.76661		Time
476.06	6.40367	7.14099	7.22652	6.94444	7.54002	7.5581	7.63554	7.84242	8.25134	7.78769	8.15401	8.08947	7.97896	9.26714	8.75843	9.05609	8.88056	9.83595	8.99666	9.76682	9.65608	9.09631	9.64281	8.47442	8.66878	8.62069		150 min
476.96	7.17182	7.56759	7.51263	8.01345	7.67738	7.42047	7.93331	8.26079	8.33735	8.23055	8.48019	8.29766	8.96289	10.1059	9.4484	9.6143	9.57359	10.5433	9.29156	10.4265	9.76437	9.6232	9.70702	8.9981	8.96054	9.24307
478.03	7.67269	7.68721	7.8149	8.21415	8.10236	7.9455	8.5054	8.40959	8.42444	8.44781	8.85081	8.6845	9.00985	10.1524	9.63336	9.22909	9.74349	10.6049	9.71871	10.6653	10.3956	10.4668	10.3059	9.30052	9.36998	9.4234
478.93	7.37016	7.86823	8.55104	8.33343	8.15414	8.14459	8.62846	8.97888	8.58619	9.28654	9.12248	9.01579	9.43561	11.1044	9.98839	10.4041	10.1925	11.3623	9.78201	10.9077	10.15	10.4027	11.286	9.44941	9.97398	9.28823
480	7.66461	7.77857	8.1312	8.49419	8.29527	8.73537	9.14085	8.86628	9.05447	9.41961	9.75016	9.57598	10.0258	10.8816	10.8998	10.9478	10.8633	12.2348	10.2696	10.9584	10.7544	10.4136	11.1046	10.3375	10.0439	10.475
481.06	8.32961	7.97814	8.53691	8.77315	8.74219	8.67724	9.11683	9.5546	9.43041	9.4152	9.90254	9.7265	10.418	11.2754	11.1006	10.6545	11.2994	11.5917	10.6485	11.687	11.3099	11.1173	12.1705	10.4369	10.5346	10.7569
481.96	8.49584	8.94932	8.77247	8.99731	8.67448	9.03561	9.83926	9.69669	9.43732	10.1568	9.78638	10.3289	10.901	11.2205	11.1073	11.022	11.3348	12.8791	11.1172	11.7682	11.324	11.3355	12.1535	10.7057	10.1544	10.3435
483.03	8.28324	8.93157	9.19991	8.92857	9.54286	9.16823	9.84416	9.85761	9.63733	10.1776	10.4095	10.6108	10.6359	11.0124	11.3052	11.4052	11.5027	12.3654	11.6571	11.837	12.0336	11.8785	12.4085	10.7499	10.3873	10.6251
483.93	8.98399	9.23295	9.17467	9.33567	9.22696	9.40565	10.0514	9.69336	10.1194	9.94992	10.3897	10.5122	10.7658	11.3758	11.937	11.2943	11.9817	12.5215	11.0852	12.6472	12.1532	11.4841	12.8331	10.8656	11.0974	10.6452
485	8.74789	8.48378	9.10704	9.30139	9.20403	9.31923	9.94614	10.0697	10.1591	10.1839	10.5251	10.1509	11.0922	11.6903	11.958	11.5686	11.7066	13.62	11.3144	11.9689	12.163	11.9386	12.7055	10.5719	11.0017	11.2247
486.06	9.09057	9.57865	9.05579	9.25149	9.58929	9.44469	10.2763	9.97524	9.80266	10.4435	10.3327	10.9446	10.9669	11.9435	11.6469	11.8635	11.6032	13.1305	11.8933	12.6877	11.8063	12.3951	12.1616	10.7265	11.2089	10.6333
486.96	8.79776	9.02656	9.65397	9.50271	9.2253	9.5685	10.3563	10.4838	10.3197	10.7887	10.9993	10.4021	11.334	11.4427	11.905	12.1605	12.1516	12.6142	11.9134	12.294	12.4595	12.336	12.9333	11.1566	10.8397	11.0209
488.03	8.72339	9.03821	9.26118	9.74148	9.63913	9.51372	10.0726	10.6919	10.2968	10.6746	10.9423	10.9873	11.4204	11.6154	11.5171	12.1781	12.2559	13.1142	11.4098	12.9118	11.6546	12.4079	12.7885	11.1189	11.1323	11.2891
488.93	9.19487	8.7745	9.39201	9.31614	9.58393	10.0712	9.81751	10.2322	10.3875	9.94833	10.5323	10.8146	11.4928	11.3313	12.1874	11.9011	12.0078	13.2877	12.206	12.4217	12.2312	12.7866	13.1875	11.5226	10.9166	11.2955
490	9.32642	9.59513	9.3413	9.43597	9.87887	9.8967	9.98844	10.1148	10.2447	10.3572	10.7893	10.6934	12.4844	12.0443	12.657	11.5724	12.0311	12.8306	12.3834	12.5211	12.3602	12.244	13.1291	11.0981	11.158	11.002
491.06	8.60096	9.27937	9.03019	9.37833	8.93542	10.0844	10.1549	10.5397	10.3869	10.9088	10.7004	10.9252	11.4674	11.9667	12.2535	11.6836	11.9897	12.882	11.8288	12.2085	12.2842	12.8163	13.0842	11.1976	10.7945	10.7428
491.96	9.1631	9.04148	9.45694	9.43514	9.38293	10.1438	10.0003	10.0868	10.321	10.4497	10.5147	10.8207	11.1104	12.071	12.5216	11.6072	11.4999	12.6336	11.8146	12.1998	12.101	12.3416	13.061	11.5446	11.527	10.8332
493.03	9.1478	8.83511	9.60206	9.40917	9.54351	10.0758	10.3841	10.2403	10.386	10.5909	11.152	10.9073	11.8299	11.675	11.7852	11.1839	11.6355	12.4175	11.8501	12.3094	12.4854	12.7124	12.5866	11.169	11.0872	10.1356
493.93	9.25959	8.97598	9.26224	9.43062	9.34931	9.53061	10.2131	10.3788	9.76421	10.2171	10.3947	10.3331	11.0537	11.5328	12.0556	11.9724	11.8767	12.2984	11.6747	11.897	12.4267	12.5677	12.6741	10.4633	10.4876	10.4961
495	8.53039	9.19579	9.37466	9.14512	9.30898	10.0808	9.79737	10.3566	10.0355	10.5617	11.0015	10.7062	11.1292	11.3923	11.8536	11.6798	11.6063	11.4862	11.9468	11.8616	12.1577	12.5118	12.4074	10.3339	11.315	10.0623
496.06	9.00344	8.94534	9.43963	9.37837	9.07275	9.83216	9.85161	10.0118	9.80813	10.6662	10.4822	10.3392	11.052	11.4061	11.7492	11.0502	11.0961	12.3503	11.3026	11.4989	11.6404	12.5163	12.3235	10.4099	10.9561	10.2095
496.96	8.81127	8.86138	9.21949	9.1693	9.25657	9.90723	9.80889	9.50484	9.64006	10.4961	10.1801	10.6692	10.9295	11.1226	11.3957	11.3332	10.9834	11.5489	11.341	11.9096	11.7621	12.2556	11.478	10.5732	11.325	10.8019
498.03	8.73477	8.81422	9.48638	8.89682	9.38927	9.77587	9.76193	9.73022	10.2042	10.5529	9.94927	10.6028	10.8516	11.1659	11.8825	10.9834	11.1489	11.5346	11.1895	11.6053	11.0369	12.1902	11.6116	10.8689	11.4288	10.6346
498.93	8.71455	8.80579	9.3929	8.8227	9.2795	9.38271	9.67331	9.5167	9.40901	9.92095	9.64653	10.3335	10.6013	11.3121	11.262	11.3431	11.3611	10.5875	11.0104	11.5772	11.3497	12.2864	11.3488	10.9282	10.331	9.84645
500	8.36665	8.53446	9.03436	8.51319	8.94186	9.54095	9.31606	9.75868	9.94678	10.0171	10.4637	10.3032	10.9233	10.8501	10.6056	10.5643	11.3858	11.1694	11.4445	11.8331	11.5878	12.1525	10.95	10.504	10.5096	9.61861
475	6.85716	6.97417	7.06638	7.01262	7.46024	7.48954	7.71954	8.10599	8.10373	7.97167	8.15756	8.29421	8.42152	8.50698	8.57176	8.91729	9.53542	9.20094	9.49738	9.95867	10.3378	9.70808	9.83187	9.45263	9.17504	8.85088		Time
476.06	7.01164	7.08854	7.24203	7.85836	7.51243	7.97169	8.56659	8.73846	8.73494	8.50556	8.51352	8.98857	9.19429	9.64934	9.51837	9.86001	10.068	10.2678	9.97476	10.3404	11.0439	10.9616	11.1162	9.80286	9.9975	9.20278		155 min
476.96	7.39913	7.94365	7.54453	8.07115	8.26346	9.13546	9.02971	8.88589	9.22613	8.80158	9.43711	8.79644	9.32871	9.75587	9.65957	9.76857	10.5451	10.5202	10.3187	10.3614	11.1221	11.5191	11.3705	10.5537	10.7564	10.0492
478.03	7.67182	8.27786	7.7085	8.08606	8.43132	8.78301	9.41572	9.20364	9.14356	9.42271	9.29886	10.0528	10.0257	10.7142	10.4587	10.3264	11.0437	10.6093	10.9123	11.1717	11.9773	11.6025	11.5074	10.5788	10.6415	10.6468
478.93	7.64764	8.40944	8.39635	8.43519	8.82962	9.0132	10.1073	9.9736	9.45529	9.5779	9.91847	10.0833	9.96815	10.4091	10.887	10.6459	10.8963	11.0867	11.2281	11.4435	11.9649	12.5726	12.1852	10.1572	11.6205	10.4883
480	8.35802	9.01808	8.59773	8.895	8.40141	9.4042	10.3936	10.5544	9.58578	10.0052	10.3915	10.795	10.6414	11.0638	11.4183	11.3541	12.0285	11.7034	11.5166	11.3188	13.0074	12.5311	12.2729	11.9771	11.7335	11.3223
481.06	8.48229	8.76245	9.131	9.26864	8.86014	9.61037	10.717	10.5072	10.149	10.0288	10.2792	10.7745	11.1101	11.3387	11.7512	11.9186	12.1188	11.7727	11.8599	11.4727	12.9237	13.4888	12.9679	11.5107	11.6699	11.2823
481.96	8.78983	9.09368	9.74876	8.94722	9.30853	10.1885	11.2506	10.8669	10.8538	10.3937	10.6259	11.2117	10.9277	11.2412	11.0773	11.8178	12.2536	12.4648	12.1601	12.859	13.6827	13.8971	12.597	12.5379	12.4718	11.3429
483.03	8.67362	9.2698	8.78032	9.37655	9.68823	10.1896	11.4368	11.1874	10.7916	10.2907	11.0768	10.9214	11.7754	12.843	11.6166	11.9941	12.5197	12.5746	11.8181	12.4413	13.9148	13.8158	13.2329	12.3388	12.2276	12.0895
483.93	8.98476	9.0393	9.29565	9.51885	9.54065	10.5368	11.7387	10.6729	11.0324	10.6582	11.149	11.6497	11.3761	12.3495	12.0724	12.8621	12.8965	12.4786	12.8648	12.8636	14.4928	14.3128	13.1817	12.0001	12.4637	11.9275
485	8.98903	9.94284	10.0081	9.76712	10.294	11.0995	11.8038	11.0713	11.4586	10.8394	11.5988	11.2755	11.5976	12.7981	12.1643	12.7379	12.4838	12.8026	12.8419	13.2376	14.6478	14.6853	13.7074	13.0151	13.0995	11.9748
486.06	9.33272	9.45021	9.22384	9.99626	10.1081	10.5018	12.7012	11.1953	10.7962	10.8214	11.6355	11.7322	11.5659	12.5399	12.1915	12.5179	12.9211	13.1792	13.078	13.5344	14.2204	14.6119	13.5265	12.8924	12.9878	12.4638
486.96	9.39499	9.46138	9.57729	10.1054	10.5888	10.6665	12.6773	11.8011	11.448	11.2318	11.953	11.5843	11.9766	12.897	12.9531	12.8909	13.2189	12.9636	13.1955	13.464	14.3073	15.1337	12.9143	12.8831	13.5059	12.5667
488.03	9.45555	9.68409	9.7938	9.88976	10.7337	11.0415	12.3373	11.6375	11.2729	11.0016	11.4364	11.524	12.0739	12.6431	12.8703	13.5415	13.0455	12.9943	12.9449	13.6071	14.5162	14.618	13.4148	12.234	12.6627	12.2258
488.93	9.28708	10.2484	9.27156	10.1448	10.4508	11.1765	12.7157	11.5816	11.021	11.5226	11.0315	12.4716	12.1554	13.0944	12.6504	13.3414	13.3682	13.2924	13.1801	13.6344	14.1258	15.4519	13.556	12.3519	13.0034	12.5505
490	9.31662	9.79769	9.71785	10.0249	10.374	10.7596	12.7207	11.4286	11.1046	11.4135	11.6729	12.0172	11.61	13.0752	12.6149	12.911	13.0875	12.5369	13.3231	13.5642	14.2898	15.4246	13.4425	12.5573	13.4769	12.6022
491.06	9.29636	9.61404	9.55443	10.1782	10.0945	10.7221	12.0895	11.814	11.5112	11.3758	11.9296	11.8733	11.5036	13.6107	12.3198	13.5142	12.9406	13.7047	13.3358	13.7615	14.7664	14.796	12.7572	12.7133	12.5183	12.5781
491.96	9.7964	9.2678	9.43099	10.0634	10.6783	10.2836	12.1861	11.5013	10.6812	11.3452	11.9015	11.4333	11.7425	12.6414	12.7706	13.0659	12.7665	12.6076	12.9322	13.7912	14.2106	14.9925	13.5808	12.4562	12.5568	12.2506
493.03	9.7568	9.83118	9.62163	9.73742	10.2051	10.4872	12.3129	11.3787	11.0847	10.897	11.5705	11.4973	11.5595	12.5932	12.8233	12.8853	13.1848	12.6989	12.698	13.1666	14.6694	14.2616	13.0086	12.6117	12.5233	12.4752
493.93	9.47192	9.67291	9.55021	9.8854	10.2899	10.4305	11.6468	11.0713	11.1265	11.0662	11.2115	11.2199	11.6775	12.723	12.6537	12.7161	12.7539	12.6642	13.2362	13.2151	13.8576	14.5604	12.8094	12.8884	13.1813	12.4413
495	9.40756	9.7321	9.71543	9.69774	10.1142	10.7777	11.6167	10.884	10.7699	11.4251	10.6355	11.6978	11.519	12.1401	12.9692	12.3424	12.4309	12.4977	13.1166	13.6979	14.556	13.9759	12.3653	12.9097	12.3754	12.1503
496.06	9.05289	9.45317	9.09916	10.2693	10.7176	10.8325	11.6469	10.9692	10.3891	10.7434	11.4386	11.091	11.54	12.1335	12.3396	11.9273	11.9683	12.4537	12.312	13.7148	14.742	13.8274	12.6385	12.9042	12.824	12.3241
496.96	9.15343	8.95851	9.3536	9.13667	10.157	10.2984	11.3827	10.9015	10.3982	11.1227	11.2081	11.4561	11.0012	11.9349	12.4628	12.6275	12.5534	11.633	12.3856	12.7339	14.0527	13.784	12.3065	13.0349	12.3746	12.0741
498.03	9.0495	8.99386	9.58513	9.9494	10.3902	10.291	11.6558	10.7732	10.256	10.9398	10.6819	11.2317	11.366	12.1272	12.1016	11.6356	12.1756	12.14	12.2586	13.7672	13.6559	13.1469	12.9475	12.5552	12.1625	11.6139
498.93	9.2625	9.02884	9.35315	9.41593	10.0138	10.1214	11.0884	10.6317	10.5113	10.713	10.9978	10.4801	11.1047	11.949	11.9162	12.1783	12.0328	11.6366	12.1164	13.1306	14.1173	12.9569	12.0571	12.7429	11.2518	12.0012
500	9.04231	8.71773	9.30791	9.55727	10.2213	10.4128	11.156	10.2441	10.4841	10.3837	10.8446	11.1838	11.0717	11.2903	11.8742	11.9879	11.6507	11.3381	12.4668	12.9391	13.6112	13.0131	12.2861	12.3802	11.9343	11.5307
475	6.79432	6.70944	7.63723	8.52015	8.36386	8.4867	8.85765	8.5701	9.16681	9.34192	9.65607	9.47789	9.51833	10.0022	10.0512	10.1126	10.3794	10.097	11.007	11.3342	11.1444	11.0618	10.9449	11.0879	10.6724	10.4016		Time
476.06	7.27492	7.40911	7.78248	9.01926	8.92186	9.3846	9.46446	9.28184	9.89409	9.99959	10.3626	9.92541	10.1749	10.0733	10.4793	10.4764	10.3633	11.243	11.5161	11.7699	11.8806	11.9042	11.6122	12.8072	11.394	10.5716		160 min
476.96	7.64761	8.03784	8.05822	9.76064	9.34636	9.68008	9.79202	9.62085	10.2238	10.3467	10.7401	10.361	10.835	10.518	11.2337	10.9413	11.6154	11.4914	12.2888	12.2486	12.7699	12.3592	11.5883	13.5255	11.9807	11.798
478.03	7.9482	8.30924	8.70707	10.1952	9.50989	10.094	10.1632	10.4343	10.5783	11.1472	11.44	11.2699	11.3348	11.7816	12.0097	11.5139	11.9859	11.6575	12.5927	12.5678	12.8058	12.7201	12.8552	14.2346	12.8008	12.0744
478.93	8.15268	8.66075	8.81878	10.3437	9.35554	9.9085	10.1959	10.7419	10.9799	11.6266	11.4658	11.7297	11.573	11.7623	12.1628	11.6936	12.5303	12.1025	13.5624	13.3024	13.9476	13.3294	12.634	13.8032	13.1981	12.7558
480	8.6241	8.72389	9.10297	10.2534	10.6134	10.9791	10.4989	11.0747	11.4994	11.8869	11.985	12.0081	11.9563	12.738	12.3764	12.4769	12.8906	12.2084	14.1787	14.0589	13.9841	13.8672	14.1831	14.0675	13.2806	12.7474
481.06	8.91252	9.23238	9.60413	10.8965	10.6582	10.9121	10.9994	10.955	12.177	12.7508	12.1596	12.68	12.1818	12.3502	13.4292	13.7628	13.8997	12.9538	13.4674	15.5696	14.4338	13.5785	14.5702	15.0068	13.9142	13.7536
481.96	9.01389	9.42027	9.72935	11.5068	10.4196	11.4939	11.3297	11.5339	12.3843	12.3215	12.2518	12.375	12.5745	12.8203	13.2817	12.9145	13.2459	14.081	14.4141	15.1009	15.1095	14.0512	14.2852	15.2548	14.2347	13.9259
483.03	9.32099	9.13433	10.1489	11.4187	11.1034	11.0918	11.1076	12.2675	12.6137	12.7017	12.8548	12.7047	13.0801	13.7954	13.5886	12.6559	13.2772	13.9809	15.3709	15.3406	15.4114	14.0079	15.5498	15.2164	14.458	14.2105
483.93	9.25984	9.71099	10.0781	11.1885	11.2631	11.9989	11.763	11.4224	12.6302	12.9915	13.2343	12.979	12.9311	13.749	13.8125	13.2071	14.2584	13.7949	15.2935	15.784	14.8773	14.1814	15.1751	15.1865	14.4539	14.7351
485	9.90549	9.76292	10.118	11.021	11.3862	11.1745	11.536	12.2233	12.9318	12.6168	13.1316	13.0092	12.8689	13.8708	13.4295	14.2291	13.9681	14.0604	15.0787	15.9315	15.3019	14.2294	15.0918	15.6629	14.549	14.0099
486.06	9.78809	10.0721	10.4682	11.7401	11.7831	11.8923	11.6801	11.9157	12.9474	13.3612	12.9585	13.3915	13.4988	13.3315	13.0969	13.4917	14.9885	14.3627	15.5884	15.2692	15.4082	14.8297	16.1158	15.0797	15.0216	15.2245
486.96	9.89033	10.8123	10.3443	11.5291	11.3095	12.1794	12.4148	12.1475	13.0311	13.5275	12.9923	13.7526	12.8623	14.1951	14.3592	14.5676	14.7069	14.5572	15.747	16.3078	15.604	14.974	15.1819	15.5848	16.2488	15.7586
488.03	10.1084	9.90725	10.3094	11.459	11.7058	12.0331	11.813	12.6747	13.0649	13.4707	13.4476	13.7483	13.5888	14.468	13.5332	14.9335	14.8338	14.8886	15.2081	15.9212	16.0421	15.5085	15.6983	15.2183	15.2485	14.7441
488.93	9.93259	10.1228	10.6413	11.5233	11.7311	12.4304	12.0387	12.8259	13.4004	13.3377	13.2937	13.4939	13.6236	13.9778	13.706	13.4214	13.851	14.5923	15.1734	15.3623	15.4633	14.903	15.6044	15.6241	15.4344	14.8544
490	9.99705	10.8285	10.8868	11.0788	11.4649	11.9782	11.7515	12.5357	13.4472	13.4753	12.9541	13.5983	13.2147	14.5699	14.0797	14.0594	14.4344	15.4842	15.3543	16.1807	15.9731	15.0375	15.4526	15.636	15.8255	15.0717
491.06	10.2206	10.7252	10.7917	11.6199	11.3464	11.9326	11.3241	12.5189	12.4634	13.3156	13.0678	13.3937	13.1919	13.5218	13.692	14.3577	14.3884	14.7785	15.4228	15.6518	15.7716	14.9857	15.2528	15.1957	15.5077	15.4871
491.96	10.0607	10.1795	10.8575	11.7991	11.5384	11.7222	12.2599	12.823	12.9692	13.2426	13.0161	13.4654	13.586	14.3971	13.8714	14.2173	14.7362	14.8742	15.4254	15.8337	15.2829	15.1026	15.0682	15.5547	16.1984	15.8026
493.03	9.86889	10.5117	11.133	11.4065	11.3568	11.3542	11.9709	12.1922	12.7587	13.1491	12.8651	13.0915	13.598	12.9056	13.9635	13.9198	14.5002	14.686	15.7161	15.531	15.3415	15.3261	15.1663	15.3487	15.0473	14.0059
493.93	9.72267	10.3623	10.842	11.2639	11.0633	11.761	11.842	13.3316	12.7722	13.7376	12.3353	12.8767	13.4799	13.7384	13.749	13.9059	14.2665	14.5827	15.5447	14.9431	14.4021	15.0287	15.5157	14.9257	14.9872	14.1874
495	9.50763	10.3822	10.6168	11.2641	11.1137	11.4255	11.519	12.465	12.4827	12.616	13.2306	13.2523	13.2944	13.737	13.7449	13.1892	13.8852	14.1312	15.0062	15.2413	14.7536	14.3464	15.1453	14.9984	15.4543	14.479
496.06	9.57227	9.98714	10.3461	11.3406	11.4033	12.0597	11.7255	12.7401	12.8132	13.0242	12.9469	12.4874	12.5507	13.545	13.1222	13.2799	13.4807	14.4577	15.5862	14.3098	15.0343	14.6032	15.3554	14.4128	15.3395	13.8014
496.96	9.60596	10.1574	10.642	10.7674	11.074	11.8793	11.4791	12.6219	12.339	12.7258	13.0093	13.0753	12.8411	13.4125	12.8322	13.5576	14.0093	13.7225	15.6258	14.782	13.9081	13.8324	14.4217	14.9477	14.9146	13.3927
498.03	9.41182	10.0571	10.1788	10.8856	10.857	11.8845	11.4232	11.9023	11.9533	13.3963	13.1775	12.8375	13.313	13.2669	12.9255	12.9214	13.3315	13.9772	14.649	14.5587	15.1108	14.4479	14.7438	13.6575	14.0716	13.6266
498.93	9.66444	9.80175	10.8397	10.7476	11.066	11.4425	11.0699	12.1858	12.5773	11.8298	12.3695	12.9309	12.9836	13.2133	12.3594	13.0068	13.5325	14.6477	14.8263	14.5812	14.5206	14.2777	14.5391	14.2096	13.5232	13.6114
500	9.30151	9.67154	10.6215	10.2674	10.6822	10.7931	11.3217	12.3809	12.3455	12.014	12.6096	12.2163	12.4381	12.3037	13.3832	13.1554	12.7903	13.6423	14.5218	13.9015	14.4232	13.8709	14.5829	13.9015	13.3254	13.2407
475	7.60482	8.09683	8.7506	8.57001	8.76393	8.89397	9.25731	9.4983	9.27901	9.62067	9.83117	10.1997	10.4147	10.7199	11.2405	11.5189	11.5169	12.0518	11.7922	13.7111	12.0632	13.0129	12.1434	11.9762	12.8765	12.5728		Time
476.06	7.99212	8.68316	8.79989	9.10223	9.23949	9.5566	9.48603	9.98066	9.78481	10.4893	10.4882	10.575	11.575	11.5872	11.8366	11.9479	12.1082	12.7352	12.8739	13.9439	13.2131	13.5202	13.3194	12.8094	12.7378	13.6755		165 min
476.96	8.39424	8.72463	9.09849	9.90484	9.3271	9.97882	10.1073	10.2764	10.4843	10.5951	11.1547	11.2309	10.8033	12.1483	12.2825	12.3041	13.1754	12.755	13.6898	14.6526	13.6236	14.0511	13.814	12.8303	13.3756	14.0619
478.03	8.99488	9.52821	9.36078	10.1452	10.5423	10.511	10.6111	11.0108	10.4769	11.2165	11.637	11.9351	12.0219	12.9378	13.5031	13.6041	13.1059	13.0764	14.734	15.4237	13.8982	15.2167	14.494	14.1112	14.6279	14.7947
478.93	8.94216	10.1053	10.0744	10.0145	10.4942	10.6087	10.8946	11.1536	11.2478	11.3133	11.9946	12.2997	12.4175	13.1869	14.0144	13.4891	13.7954	13.4812	14.1905	15.5341	14.8059	15.9554	15.3367	14.4779	15.2547	14.9105
480	9.43048	9.95073	10.2434	10.5305	10.774	10.7778	11.2995	11.1357	11.7077	12.0256	12.6633	12.7768	13.0751	14.0675	14.3842	14.0625	13.5809	13.5461	14.6355	15.8798	15.3812	16.0928	15.1408	15.5548	15.1524	15.175
481.06	9.75687	10.6932	10.8291	11.1719	11.2591	11.7602	11.482	12.0709	12.3027	12.5351	12.5639	13.052	13.072	14.4925	14.2933	14.135	14.1937	14.3522	15.1737	15.9121	15.9878	16.4434	15.6015	15.2196	15.7906	15.5808
481.96	9.99809	10.8338	10.2912	11.0976	11.0152	11.456	11.9757	12.5345	12.5196	12.2719	13.1432	13.541	13.5982	14.5661	14.283	14.887	15.0511	14.4479	16.2905	16.2842	15.9378	17.2102	15.8811	16.483	16.2411	16.4335
483.03	10.2837	10.6068	11.2408	11.6476	11.2854	11.4759	12.2929	12.2785	12.5146	13.0228	13.5569	14.0268	14.3122	14.8902	15.1281	15.357	15.0224	15.1358	16.3902	16.4642	16.7805	17.3618	16.4087	16.0347	16.9698	16.8925
483.93	10.6206	11.1654	11.0562	12.3582	11.8133	12.2136	12.5153	12.8915	12.9654	13.278	14.1357	14.0389	14.0986	15.9832	15.1442	14.8725	15.7723	15.6499	16.4484	16.5324	16.4217	16.8955	16.6124	16.8257	17.0289	16.0853
485	10.68	11.5941	11.2121	11.8306	11.4105	12.7215	12.9097	13.1221	13.1881	13.4814	13.8855	13.7459	14.7977	15.2972	15.7173	15.6174	16.2603	15.2774	17.0213	16.8375	18.3347	17.0305	18.0999	16.3061	17.5606	16.6305
486.06	10.8842	11.5204	11.4447	12.0436	11.5191	12.8283	12.806	13.2241	12.9138	14.0082	13.7536	15.0251	14.4653	15.6182	16.0529	15.5712	16.0749	15.1792	16.8039	17.1347	17.5024	17.6959	17.3807	16.9968	17.4484	17.1508
486.96	11.2639	11.2031	11.6267	11.9225	11.7942	12.6866	12.5885	13.201	13.3106	14.1848	13.5843	14.8521	15.2941	15.3308	15.2347	16.0407	16.0583	16.2388	16.9203	16.7305	17.3596	17.4735	17.1643	17.3335	17.3867	16.6039
488.03	10.4599	11.8795	11.6231	12.1912	12.1307	12.8688	13.207	13.1877	13.3908	14.226	13.8756	14.0493	15.9245	15.6834	15.2618	16.5402	16.1571	16.1132	17.6286	17.1582	17.494	17.4773	17.3092	16.7685	17.1915	16.6716
488.93	10.8196	11.3573	11.3587	11.9072	11.9516	13.0041	13.0339	13.2649	12.9636	13.8439	14.1229	14.9256	14.4841	15.3636	15.1518	16.3124	15.7825	16.5269	17.3362	16.8552	17.3922	17.7491	17.8756	18.2014	17.6434	16.6297
490	10.7176	11.6318	12.0468	11.8915	12.5123	12.9997	12.724	13.5721	13.4787	14.0244	13.9033	14.4171	15.204	15.3427	15.6999	16.2565	15.8665	15.7538	17.03	17.0048	17.6084	17.4505	16.8397	17.1255	16.7099	16.3432
491.06	10.7985	11.4745	11.7185	12.5006	11.8437	12.777	12.9905	13.5117	14.0146	14.523	14.1043	15.0876	15.2857	15.6273	15.7415	16.7254	16.2078	15.5846	17.0508	17.333	17.2449	18.1686	17.6846	17.6868	17.2662	16.2334
491.96	10.501	11.5831	11.943	12.1728	11.4977	12.7233	12.7751	12.9875	13.5534	13.3501	14.3365	14.6807	15.2866	15.6132	15.4838	16.1236	15.8332	15.3279	17.2188	17.4131	17.7104	17.4533	17.3969	17.5802	17.9651	16.172
493.03	10.8878	11.4476	11.6266	11.6218	12.2537	12.3903	12.7065	13.6318	13.5993	13.1454	14.3604	14.434	14.4455	15.6636	15.1286	16.3591	15.9699	15.912	16.4931	16.4055	17.6852	17.3819	17.0178	17.0551	17.8422	16.4631
493.93	10.91	11.489	11.5022	11.897	12.1813	12.5584	12.4273	13.0079	13.0613	13.648	13.98	14.3358	14.884	14.9413	15.0924	16.87	16.1531	15.2633	16.9271	16.5923	17.0356	17.7414	16.7517	16.9591	17.0384	15.9489
495	11.4085	11.4081	11.3135	11.6867	11.9808	12.1242	12.6868	12.7226	13.2282	13.9649	13.3269	14.3847	14.5997	15.0731	14.7041	16.4813	15.7272	15.1989	16.9211	16.4353	16.7639	17.0851	16.6583	16.4822	16.678	16.8658
496.06	11.0735	11.3345	11.6815	11.7423	11.4898	12.3236	12.8989	13.0061	13.1037	13.3304	13.4205	13.9502	15.3898	14.9025	14.7232	16.1804	15.4486	15.1423	17.7769	15.8091	17.3494	17.2179	15.8571	15.9431	16.609	15.1114
496.96	10.5277	10.5472	11.1111	11.6731	11.8083	11.8631	12.3535	12.5791	12.8512	13.5519	13.6175	14.0562	13.9574	14.8822	14.5115	15.7809	15.1531	14.4681	17.5136	15.8533	16.718	17	15.9583	16.0567	16.2915	15.1119
498.03	11.0012	11.0236	11.2082	11.8028	11.5914	11.7271	12.4983	12.9051	12.9252	13.5888	13.5727	13.6675	14.2095	14.5181	14.7377	15.3732	15.5082	15.7115	17.2917	15.599	16.5849	16.7498	15.7178	15.9885	16.5637	15.7929
498.93	10.5595	10.908	11.1562	11.2517	11.5522	11.9291	12.2907	12.277	12.6428	13.5402	12.8605	13.9966	14.4236	14.3417	14.2533	15.9351	15.4552	14.5131	16.9178	15.677	16.2445	15.599	16.2214	16.2335	16.8263	14.5746
500	10.766	10.4143	11.4037	11.1927	11.3331	11.5168	12.0325	12.1026	12.4994	13.0539	12.9482	13.5587	14.1055	13.9243	14.3058	14.7552	14.8116	14.0218	16.8404	15.086	16.7096	16.269	15.504	14.9521	16.3928	14.5907
475	8.55189	8.49272	8.9308	9.86106	9.54189	10.0394	10.0433	10.3456	10.0822	11.5681	11.0688	12.1067	12.2903	12.7484	12.5214	14.3317	13.3439	14.0371	13.1455	13.8485	13.4905	13.7555	13.8964	13.1699	13.3774	12.5724		Time
476.06	8.65208	9.27478	9.35725	9.98844	10.1465	10.9022	10.7975	10.9283	10.9071	11.589	11.6898	13.1946	12.5168	13.9607	13.5981	15.0842	13.8769	14.3752	13.7787	14.7723	14.3482	14.1176	14.8079	12.9677	14.2994	12.7294		170 min
476.96	9.6448	9.72136	10.1029	10.3911	10.7378	11.3621	11.366	11.672	12.1218	12.4282	12.3898	13.3225	13.474	13.8187	13.6518	15.7816	14.7482	15.1193	14.2716	15.057	14.991	14.3527	15.0155	14.1575	14.551	13.9087
478.03	9.91097	9.8983	10.2888	11.17	11.547	11.6028	11.8544	12.075	12.3811	13.3013	13.2809	14.5866	14.3892	14.639	14.5509	16.9511	14.7706	15.9586	15.4894	16.3349	15.9396	16.3785	15.331	16.2202	15.1356	13.9354
478.93	10.1322	10.0702	10.9011	11.2522	11.5765	12.5757	11.5896	12.2585	12.6538	13.0113	13.5527	14.4857	14.7319	15.5533	14.9692	16.9477	15.6618	16.8364	16.3823	16.5915	16.7555	16.8447	16.8865	16.0953	15.898	14.245
480	10.7227	10.6084	10.9407	12.0033	12.2466	12.8325	12.4912	12.4663	13.4408	13.8598	13.7546	15.146	14.6932	15.917	15.8964	17.798	15.7365	16.3468	16.4248	17.1123	16.288	17.1177	16.8623	15.7565	16.4818	15.7647
481.06	10.8101	11.2375	11.0357	12.2021	12.0866	13.015	13.266	13.2234	13.9314	14.2622	14.8001	15.6116	16.1423	16.5003	16.0762	18.0412	17.1461	17.3825	16.5097	18.3299	17.743	17.5552	17.1585	17.5528	16.6872	15.7377
481.96	10.9161	11.1757	11.3585	12.5559	12.5336	13.3859	12.9473	13.7504	14.2709	14.2413	15.0857	16.25	15.5251	17.5536	16.8625	18.0784	17.3114	17.6469	17.3576	17.9285	18.4138	18.5345	17.5854	17.3426	17.5667	16.2189
483.03	11.5796	11.5266	12.027	12.3519	13.5194	13.6347	13.5648	13.6179	13.9689	14.9109	15.2188	16.0277	16.7567	17.846	17.2677	17.9853	18.4845	17.4953	18.3013	19.0036	18.541	19.0442	18.3921	17.8987	17.4079	16.5342
483.93	11.6772	11.8924	12.4346	12.8002	13.5925	13.6239	13.712	14.3949	14.4527	15.4891	15.0104	16.3014	16.5554	17.9823	17.9628	18.1381	18.0593	18.5647	18.056	18.3246	17.514	19.2626	18.2475	17.6718	17.3217	16.3156
485	12.3252	12.5409	12.2225	13.1266	13.7522	13.9052	13.7811	13.7993	15.2884	15.4331	15.6333	16.6776	16.8022	17.9313	17.723	19.0805	17.9135	18.619	18.6418	20.104	18.4475	19.5167	18.2307	18.1152	18.3928	16.1994
486.06	12.0124	12.0723	12.885	13.2732	13.1762	14.145	14.2577	14.3178	15.6259	15.1374	15.8133	16.4777	17.8452	18.2029	18.2382	19.0882	18.992	17.533	18.2833	19.4715	19.0641	19.5587	18.2329	18.293	18.8	16.8834
486.96	11.8472	12.2345	12.5083	13.2607	13.9535	13.9722	14.3356	14.63	15.5367	15.2746	15.4656	16.1697	17.5592	18.2523	17.5292	18.9908	18.1552	18.5522	18.9357	19.2521	19.5307	19.728	18.2796	18.2965	18.7884	16.6704
488.03	12.625	12.5652	12.688	13.2067	13.5443	14.4009	14.7756	14.5221	15.2413	15.758	16.1216	15.9322	17.8243	17.9631	18.179	18.3688	18.8917	18.5066	18.828	19.6106	18.9495	19.0455	18.8331	18.1753	17.7947	16.8977
488.93	12.5622	12.6517	12.5089	13.1393	13.6123	14.4028	14.7614	14.1955	15.2074	15.412	15.741	16.5452	18.0363	17.9283	17.8374	18.4893	18.1884	18.0693	18.2973	19.3875	19.6243	19.3103	18.244	18.9232	18.2319	17.1802
490	12.0338	12.1865	13.1254	13.0223	13.7777	14.1904	14.5462	14.8125	15.017	15.747	15.4513	16.4913	17.9935	17.9092	17.9425	18.7123	18.7646	18.7163	19.182	19.1569	19.1573	19.4736	18.3774	18.36	18.1323	17.5917
491.06	12.3538	12.3356	13.213	12.7221	13.7684	14.2265	14.3636	14.3216	15.3464	15.195	16.2993	15.9749	17.3505	18.0811	18.337	18.6786	18.9455	17.2934	19.0914	18.9277	19.5516	19.4866	18.2833	18.6268	18.3516	15.6833
491.96	11.2889	12.2466	12.7553	12.7009	13.9565	13.8774	14.764	14.5584	14.5941	15.7394	15.9478	15.7796	17.1178	17.2932	17.6377	18.2744	19.1533	19.0036	18.8866	19.5983	19.2565	19.5274	18.0836	18.4691	17.8397	17.0251
493.03	12.0463	11.665	13.1305	13.4763	13.8189	14.2644	14.5205	14.8416	14.8726	15.1999	15.9993	16.4621	16.5698	17.6749	17.8261	18.5648	18.7911	18.6849	18.1946	18.7475	18.8094	19.0362	17.947	18.1409	17.8596	16.6477
493.93	11.9204	11.8299	12.7246	12.4416	13.1604	13.7484	14.3618	15.1385	15.3094	15.519	16.0613	15.6059	16.4638	16.9792	17.395	17.7296	19.146	17.7843	19.0525	19.0646	19.324	19.9139	18.1666	18.4452	17.3977	16.2215
495	11.4501	11.7916	12.3138	12.5786	13.4825	13.7894	13.9376	14.5173	14.8225	15.5303	15.8149	15.3252	16.7931	16.8943	17.5432	18.1834	18.7909	17.5072	18.71	17.9576	19.0203	19.1363	16.456	18.2457	17.1834	15.6055
496.06	11.647	12.4439	12.012	12.5765	13.279	13.7904	13.9701	14.4847	14.4315	15.0472	15.38	15.8728	17.1366	16.8663	16.6979	18.044	18.4631	17.6551	18.3566	18.8755	18.5651	19.012	17.3155	17.4137	17.4854	15.6097
496.96	11.8158	11.9873	12.4385	12.5064	12.9425	13.4056	13.5111	14.314	14.3564	14.2422	15.2479	15.1321	16.8652	16.8832	17.1264	17.6117	17.7649	17.3075	18.2434	18.2503	18.5217	19.5836	17.5506	17.0455	17.2127	15.5908
498.03	11.4109	11.88	12.3343	12.3927	12.975	13.3194	13.8366	14.0893	14.3038	14.737	14.9031	15.494	15.8115	15.819	17.0267	17.0179	17.4542	16.9519	17.3324	18.1183	18.0657	18.9713	16.6364	17.0945	17.3771	16.069
498.93	11.2161	11.5527	11.7749	11.8037	12.8877	13.1299	13.1228	13.8228	14.0854	14.6522	15.5673	15.744	15.8138	16.0342	16.6867	16.7577	17.3585	17.284	17.4824	17.7042	18.0963	18.7013	17.3351	16.6941	16.1101	15.3706
500	11.2348	11.4791	11.7536	12.4364	12.6041	12.9891	13.4538	14.1396	14.5555	14.702	14.4091	15.2365	15.7316	15.4543	15.9137	16.3512	17.0635	16.7244	17.3034	17.8579	18.5084	18.1565	16.7027	16.5258	16.4237	14.034
475	8.75463	9.15623	10.1967	11.4405	10.4584	10.5751	10.7794	11.9984	12.0359	11.8776	12.5864	13.3574	13.2336	13.8708	14.1554	14.2147	14.9617	16.2393	14.4805	15.4653	14.5879	15.0194	14.9714	14.9642	15.1873	13.235		Time
476.06	9.60879	10.263	11.185	11.6579	11.4734	11.1047	11.7513	12.654	12.665	13.0665	13.6959	14.3046	13.643	14.7976	14.8046	15.1272	16.1025	17.1977	16.8405	16.5987	15.1231	15.6944	16.3182	15.9248	16.5929	14.7483		175 min
476.96	10.2096	10.6295	11.3484	12.3636	12.0853	11.9915	11.958	13.764	13.3847	14.384	14.7656	14.7668	14.5445	14.5693	15.3992	15.6751	16.6128	17.3748	16.1588	16.7116	16.8941	16.7822	16.0702	15.7374	16.3352	15.4228
478.03	10.1717	11.153	11.8386	12.2805	12.192	12.7112	13.2189	14.0146	14.1941	15.019	15.6952	15.9806	15.7554	16.6154	16.1564	16.7781	17.2669	17.8966	17.4779	17.7467	17.7922	17.6469	17.5074	16.8957	17.7439	15.4612
478.93	11.164	11.1611	11.7907	12.7665	12.2083	13.3023	13.3577	14.0813	14.6796	15.381	16.3233	16.2723	16.1807	16.8231	16.126	16.8148	18.0356	18.221	18.4906	18.4249	18.2042	17.7316	17.949	16.814	17.6236	16.1836
480	11.4338	11.5433	12.8861	13.5241	12.898	13.6457	13.4642	15.1081	15.7692	15.4938	16.1714	16.4173	16.5993	17.1958	17.455	17.2858	18.632	19.3909	18.9344	19.0291	18.7611	18.3272	18.6839	16.9373	17.0245	17.2244
481.06	11.9862	12.5331	12.5323	14.259	14.0617	13.4589	13.7338	15.0994	16.3061	15.7586	17.229	17.5406	17.2992	17.9525	17.7194	18.2094	19.4523	19.755	19.4422	19.7867	19.0235	19.1488	19.8587	18.5762	17.8266	17.8277
481.96	12.0546	12.0338	13.2277	14.6678	13.5516	14.4142	14.5412	15.8699	16.2083	17.0959	17.635	17.327	17.4682	17.6477	19.0813	18.4742	18.3532	19.9442	20.2245	20.2209	19.8969	19.201	19.9987	18.1558	18.8157	17.7197
483.03	12.231	12.4329	13.8994	15.1408	13.9904	14.6008	14.5968	16.3393	16.8337	16.8396	17.5969	17.9047	16.9617	18.5516	18.4473	18.9	19.5407	20.5361	20.4241	20.4065	19.637	20.151	19.782	19.5501	18.5648	17.5365
483.93	12.9159	13.3821	13.9306	14.6009	14.0579	14.3469	14.7192	15.9033	16.8595	17.4647	18.1714	17.8547	17.4279	18.6048	19.2076	19.4941	20.1479	20.7189	19.9978	20.3768	19.9408	20.4111	20.205	19.1482	19.2039	18.4869
485	12.1285	13.7473	14.2393	15.1379	13.6384	15.3026	15.3185	16.5158	16.9145	17.6716	18.0984	18.6507	17.9289	18.808	19.4462	19.516	19.9918	21.5227	19.9603	20.6675	20.9218	21.2321	20.7461	20.0682	19.303	18.6819
486.06	12.5546	13.6567	14.2997	14.9336	14.5813	14.8286	15.8949	16.3985	16.463	18.0576	18.9979	17.9464	17.6425	18.8108	19.7249	20.3952	20.2815	21.5592	20.5792	21.4298	21.2228	21.1316	20.6142	19.4669	19.7177	19.3834
486.96	12.3444	13.2966	14.1507	15.2552	14.936	14.5884	15.6568	16.8605	17.1535	17.9771	17.6825	17.7473	18.7746	19.1236	19.2365	20.2929	20.2552	21.3529	21.2818	21.2707	21.0254	20.6597	19.9703	20.5251	19.8105	19.1069
488.03	12.4423	13.759	14.6001	14.7047	14.9809	14.9959	15.8165	16.4868	17.3203	17.468	18.6899	17.9306	18.6612	19.5236	19.3876	19.6355	19.7535	21.1384	20.4635	20.9507	20.7015	21.1355	20.6563	20.031	19.5443	19.113
488.93	12.5598	14.1273	14.2409	15.5773	14.316	14.8225	16.4365	16.9498	16.806	17.7483	18.3772	18.2684	18.331	19.0634	20.7027	20.2498	19.9668	22.1984	20.2821	20.9044	21.2261	20.503	21.0621	19.2475	20.1849	18.9854
490	13.1778	13.9329	14.7265	15.3644	14.8759	15.766	16.3678	16.9456	17.3986	18.5791	18.573	18.423	18.0943	18.7655	19.3977	20.5072	19.948	20.6934	20.9363	20.324	20.8765	21.4592	20.5485	19.9655	19.9361	19.0529
491.06	12.6029	13.6617	13.7761	15.2401	15.2039	14.8462	16.3601	16.5117	16.8998	17.0167	18.5332	18.5354	18.3941	18.7167	19.6647	20.0862	20.7	21.8452	20.8614	21.2362	21.1523	20.7231	20.5185	20.2989	18.7624	19.2005
491.96	13.0403	13.6157	14.4307	15.2614	14.8374	14.7597	16.0366	16.9336	16.9356	18.3618	19.0389	17.9995	17.9159	18.8467	20.1988	20.0486	19.8323	21.7979	20.4133	21.3997	20.5642	21.2299	20.777	19.6944	18.8873	19.6135
493.03	12.975	13.5921	13.9023	14.8355	14.778	14.7203	16.0744	16.68	16.9915	18.0025	18.3771	17.6696	17.979	19.1081	19.4202	18.643	20.0342	21.2608	20.2594	20.8458	21.3221	21.1138	20.6894	19.622	18.7166	19.6581
493.93	13.3617	13.7048	14.107	14.6971	15.0139	15.1634	16.1613	16.7305	16.6177	17.6221	17.8752	17.8659	18.2542	17.6838	19.8737	19.0813	20.3096	20.9688	20.1044	20.568	20.4526	20.6446	20.4075	20.1722	19.0239	19.0667
495	12.3189	12.938	14.085	15.1113	14.7544	14.816	15.7178	16.6792	16.5219	17.5991	17.2884	17.2036	17.8468	18.4498	18.9949	19.3705	20.2822	20.7294	19.8058	20.0287	20.8573	20.5778	20.2697	19.7351	18.4497	18.0491
496.06	12.8102	12.6032	13.9631	14.3315	14.8318	14.3408	16.4424	16.1637	16.7331	17.1824	17.823	17.4349	18.408	17.9896	18.5215	18.5897	19.8616	19.9857	19.0838	20.3033	20.1675	20.6694	19.4413	18.9536	18.5523	18.9003
496.96	12.7986	12.529	13.3909	14.5349	14.6038	14.0419	15.4673	15.6483	16.1795	17.6034	17.4368	16.7749	17.2651	18.2905	18.7474	19.1724	19.7092	20.2995	18.6502	19.8265	19.7212	20.3566	19.4258	19.0704	18.2225	18.2972
498.03	12.2265	13.3737	13.4505	13.9729	14.7853	13.869	15.7695	15.5283	16.2022	16.8221	17.1174	17.1675	16.9455	18.2121	18.1534	18.9473	20.2256	20.0429	19.1374	18.7283	19.958	20.3085	19.6493	18.3968	16.9242	17.1113
498.93	12.0857	12.8315	13.4297	14.0876	14.4122	14.068	15.3825	15.4056	16.4347	16.8001	15.8615	16.8183	16.8823	17.6048	17.916	19.2082	19.8392	19.496	19.5614	18.9523	19.0253	19.31	19.2611	19.0587	17.7362	17.8033
500	11.8532	12.8419	13.5418	13.3294	14.1851	13.8369	15.3263	15.1563	15.7901	16.7438	17.1976	16.9174	16.2111	17.6498	17.8738	17.9933	19.3258	19.0495	18.4102	18.8734	19.0924	19.4343	18.2688	18.5682	17.915	17.4675
475	10.2731	10.6559	10.6531	11.1038	11.4844	12.5283	13.1957	13.6111	13.5392	13.8086	14.882	14.8614	15.4762	16.5858	15.8512	16.8615	17.2414	17.3336	18.3412	17.8329	18.0195	17.4159	18.406	17.3554	17.7354	17.1535		Time
476.06	11.2049	11.8859	11.5434	11.9669	12.4561	12.6515	14.0808	14.7476	14.5629	14.4068	15.8041	16.151	16.2784	17.1218	16.9989	17.0108	17.9379	18.3065	19.1904	18.9037	19.6366	19.0602	18.9935	19.2603	18.8668	18.1798		180 min
476.96	11.7442	12.0683	12.5428	13.0797	12.942	13.4685	14.8341	15.32	15.658	15.8513	16.4722	16.5861	16.4582	18.6919	18.4033	18.4658	19.4306	19.7809	19.3094	19.7181	20.5677	19.1041	20.0112	20.2908	19.4695	18.9843
478.03	12.493	12.2824	12.8701	13.108	13.5624	14.3336	15.6466	15.9825	16.1224	16.2514	17.8993	17.8792	17.5589	18.4022	18.9897	18.8616	19.3941	20.5351	20.6653	20.7583	20.5471	20.4141	21.2252	20.7266	20.853	19.7446
478.93	12.5123	13.3686	13.0805	14.0831	13.6017	14.2887	15.9396	17.1695	16.4425	16.5374	18.0975	18.0762	17.8775	18.8399	19.13	19.5012	20.4959	21.122	21.4554	21.4158	21.8713	21.4269	21.8341	21.3303	21.226	20.3257
480	12.9488	13.474	13.8694	14.4496	14.7291	15.5679	16.7251	16.777	17.3062	17.2827	18.3854	18.1638	19.2937	20.4568	20.6202	20.7576	20.5675	21.4396	22.3612	22.1793	23.0274	21.9364	22.7535	23.2173	22.342	21.0753
481.06	12.8941	13.9288	14.3959	15.243	15.3225	16.0516	17.2935	18.2533	17.7844	17.9654	19.0188	18.6202	18.9749	20.3698	20.4745	20.7897	20.8535	22.4403	22.7921	23.3603	22.982	22.5474	22.5572	23.1589	22.6093	21.1061
481.96	13.742	14.4247	14.5719	15.3441	15.2438	16.6023	17.8417	17.5847	18.7852	18.2212	19.4091	19.6795	19.5457	21.0982	20.9569	21.4364	21.9743	22.5922	22.7726	23.7729	24.4127	22.5748	23.0928	23.4332	23.2201	21.7566
483.03	14.3057	14.5078	14.6942	16.2508	15.869	16.2951	18.1191	18.6904	19.1758	18.9111	19.9301	20.0098	20.2594	21.3532	21.5571	22.5241	22.1021	22.9833	23.7448	23.1598	24.3555	23.4113	23.1719	23.616	23.41	22.6681
483.93	14.8545	15.0285	14.7716	16.1837	15.9064	16.7905	17.5301	19.2197	18.2193	18.9061	20.4365	20.5126	20.7096	21.9923	21.6873	22.1298	22.0316	23.4098	24.4638	23.9645	24.7419	23.5224	23.8524	24.34	24.0298	22.9146
485	14.3038	14.6903	14.7983	16.0422	15.7437	17.3691	18.4041	19.4087	18.7778	19.4975	20.5192	20.957	21.0203	22.7496	21.8209	22.2226	22.655	23.2291	24.534	24.5827	24.3704	23.2994	24.5022	24.5969	24.5649	22.9206
486.06	15.1724	14.9845	15.3213	15.8725	16.2817	17.1259	18.4937	19.2375	18.9098	19.6991	20.7338	20.6208	21.4652	23.039	21.9278	23.2324	23.2979	23.7242	24.6376	23.7533	25.5133	24.5146	24.3789	24.8735	25.209	22.6817
486.96	14.9373	15.3225	16.1841	16.2265	16.5766	17.6835	19.1582	19.1775	19.03	20.2688	19.6775	20.9191	20.2948	22.6371	22.5757	22.5255	23.4859	23.6177	23.6633	24.517	24.7415	24.3136	24.3391	24.6759	24.9287	22.9471
488.03	14.528	15.1841	15.2412	16.2645	16.6929	17.5303	18.6417	19.6306	19.3035	19.5595	20.2224	21.125	21.5454	23.2906	22.9665	23.3139	22.494	24.0549	24.1063	24.4494	25.1567	24.3094	25.3623	24.3945	24.2017	23.2613
488.93	14.9002	15.9395	15.6797	16.5689	16.9235	17.6645	18.7755	19.5358	18.8639	19.7661	19.9566	21.1992	21.4317	22.1966	22.1204	22.953	23.1774	23.7731	25.2663	25.6475	24.825	25.1483	24.7634	24.5082	24.3827	22.6596
490	15.1776	14.9407	15.925	16.2772	16.6526	17.7578	18.3884	19.6351	19.3195	19.4286	20.2825	21.7036	21.638	23.2399	21.7978	22.7896	23.5077	23.5994	24.4353	24.6305	25.0131	24.0935	24.1691	24.4655	23.4461	23.1967
491.06	15.0426	15.0747	15.1495	15.8687	16.5718	17.3359	19.0119	18.8785	19.2487	20.5055	19.9178	21.6033	20.7709	23.0959	22.4959	22.1287	23.9174	23.3453	24.5729	24.4101	24.7583	24.3328	25.5854	23.8188	23.9604	21.9913
491.96	14.9042	14.467	15.6542	16.5543	16.7124	17.5836	19.1883	19.3944	18.9128	20.1464	19.7601	21.8896	21.4491	22.8087	22.6796	21.9231	23.1898	23.7944	24.117	23.4796	24.3196	24.9745	24.5126	24.0966	24.3431	22.9111
493.03	14.9984	15.4561	15.7924	16.1675	16.5395	17.1001	19.0966	19.2332	18.6976	19.4099	19.7999	21.2373	20.7418	22.9364	22.0967	22.6926	22.6671	23.7916	23.7981	23.8236	25.0406	23.9013	24.9464	24.5112	24.4375	22.0726
493.93	15.0187	14.6924	15.6168	16.348	16.5578	16.9056	18.5138	18.7377	18.8029	19.376	19.6056	21.3041	20.9947	21.9036	20.8828	22.2427	22.9747	24.1834	24.2918	23.2775	23.9862	22.7642	24.0539	24.1686	22.1029	21.5561
495	14.2435	14.9577	15.4655	16.1572	16.1683	16.9347	18.1413	18.6297	18.7516	19.5883	19.125	20.6964	20.9312	22.588	20.9622	22.269	22.1829	23.3835	23.092	22.8397	24.2755	23.6546	23.9024	23.3504	23.1928	21.8916
496.06	13.951	15.0463	15.061	15.7797	15.9661	16.539	18.3903	18.8571	17.9725	19.032	19.1455	20.2008	20.4627	22.0503	20.8503	22.147	22.4351	23.1714	22.9282	23.3513	23.7113	22.8977	23.8116	23.3052	22.1687	21.5734
496.96	14.3032	14.3251	14.3828	15.5162	15.7552	17.0391	18.0421	18.0607	18.2161	18.2552	18.8823	20.4378	20.3918	21.0061	20.6436	21.1662	22.934	22.9291	23.0238	23.0177	23.6184	23.5608	23.0227	23.514	22.9355	21.7067
498.03	13.9907	14.3463	14.3765	15.0858	15.4372	16.7535	17.6878	18.1267	17.2933	18.1308	19.1024	19.7774	19.1483	22.0024	21.9887	21.6121	21.5066	21.2034	22.3426	22.4134	22.3267	23.0227	23.7543	22.3491	21.3276	20.9354
498.93	13.9598	14.8005	13.8334	14.8263	15.4529	16.0985	17.7252	17.7656	17.2191	18.0816	19.2297	20.3522	19.8975	20.6843	19.7541	20.436	22.3606	22.0433	22.5331	22.9867	22.6384	22.6032	22.8261	22.3721	22.0257	20.9177
500	13.6652	14.2684	14.1948	14.7585	15.1414	16.1356	17.3134	17.5409	16.9548	17.6535	19.2297	19.3478	19.0953	21.0306	20.2318	20.6216	21.8453	22.2264	22.1488	22.57	22.4805	22.1763	23.1017	22.2111	20.9046	20.8265
475	11.0374	11.9277	12.2614	12.8701	13.0674	13.8586	14.6109	15.4719	15.4126	16.6342	17.0412	16.9717	18.0226	17.8938	19.4032	19.7335	20.0519	19.5072	20.4117	20.2638	22.1499	20.528	19.7954	20.2738	19.3934	19.8694		Time
476.06	12.1435	12.2767	12.9235	13.4676	13.8705	14.3551	15.041	16.0711	16.593	17.4777	18.4451	18.2899	19.3449	19.3276	21.5164	21.7549	21.3697	21.518	21.6792	21.8161	22.4162	21.8081	21.2285	21.9465	21.0887	20.3654		185 min
476.96	12.9623	13.3086	13.6528	13.9515	14.5494	15.2457	16.4113	16.1936	16.8964	18.1379	19.7207	19.4916	19.4873	20.4307	22.3287	21.2673	22.2906	21.7048	22.9704	22.8073	24.6424	23.4043	21.9764	22.5202	21.6148	21.2821
478.03	12.9927	13.7887	14.0972	15.2078	15.1029	16.4741	17.0352	17.4975	17.6242	18.3622	20.4716	20.1523	20.6891	20.8462	22.4549	23.16	23.6473	22.2843	22.9929	23.098	24.7627	23.7752	22.7737	24.0332	22.6205	21.4498
478.93	13.8159	13.8708	15.3318	15.4686	15.4004	16.6588	17.3943	18.0473	19.4018	19.5342	21.1848	21.4441	21.9594	21.6666	23.0471	23.2387	24.1664	23.3918	24.4071	25.6248	25.7933	24.9323	24.1561	23.7711	22.7558	22.9436
480	14.1137	14.2902	14.9639	15.8627	16.0475	18.0424	17.8785	18.5559	19.7503	20.1365	21.0388	21.441	22.0333	22.4899	25.0218	24.5198	24.9086	24.889	25.9573	26.1353	27.2925	25.8379	25.8217	25.5589	23.7842	23.362
481.06	14.1395	15.3505	15.7929	16.188	16.8735	17.1579	18.4832	19.2692	19.9752	20.2913	22.4411	22.489	22.6105	23.7414	24.4105	25.0844	25.7155	24.8371	25.93	26.0201	26.8525	26.5351	26.1028	26.6152	24.2809	23.6244
481.96	15.0188	15.7514	16.0829	16.3346	16.9644	18.2306	18.7965	19.6784	20.423	21.3333	22.205	23.0561	23.0966	23.8055	25.5814	26.3846	25.3471	24.54	26.8057	26.4064	28.3968	27.1997	26.6846	27.1996	25.3072	24.2989
483.03	15.6258	15.694	16.0622	16.5608	17.6547	18.6125	19.0701	20.0514	21.1933	21.7033	23.0053	22.9865	24.2618	24.3428	26.6105	26.2376	26.0015	25.6323	27.5646	28.069	28.4846	26.8074	27.9464	27.5243	23.8802	24.3243
483.93	15.5728	15.9251	16.6486	16.9308	17.6147	19.4191	18.9677	20.5072	21.9705	22.1321	23.7047	24.3888	23.7442	24.7465	26.3729	25.8653	27.1242	26.4239	27.8709	26.9034	28.2919	27.9193	27.6262	26.9494	26.1955	25.9001
485	15.8197	16.2865	16.7848	16.6936	17.4579	19.4056	19.9978	20.1694	22.1864	22.2548	24.5203	24.9781	24.0163	24.6343	26.4932	26.967	26.238	26.4716	27.7249	27.8876	28.4279	29.2549	27.2616	26.6881	25.8731	25.7043
486.06	16.0018	16.4499	17.0572	17.5179	17.8724	19.3437	19.8103	20.5838	22.9083	22.4854	24.5585	24.3924	24.3224	24.5842	26.476	26.662	27.2505	26.5914	27.7342	28.2489	28.7695	28.7221	27.6489	27.9491	26.2781	26.8804
486.96	15.5409	16.5238	17.3759	17.9499	18.0332	19.2458	20.2767	21.1862	22.7114	22.649	24.7444	24.2229	24.4832	24.6863	27.0633	26.5707	26.2767	27.6028	28.8462	27.6229	28.7068	28.2714	26.8416	28.2661	26.3773	26.2846
488.03	16.3335	16.183	17.2925	18.0377	18.2835	19.7153	20.2673	20.4262	21.6265	22.3121	24.5033	24.3281	24.0841	25.0136	27.6699	27.2151	26.4545	25.9924	28.0705	28.8671	29.4923	28.1784	28.0005	27.5303	26.4886	26.0489
488.93	16.038	16.5317	17.8589	17.3811	17.9271	19.4077	20.5522	21.3112	22.2878	22.838	24.148	23.5848	24.5281	25.9018	26.687	26.463	26.821	27.2633	28.3836	28.213	29.0449	28.6983	27.188	26.8886	26.8514	27.5908
490	16.4556	16.7913	17.4803	17.3194	18.1287	19.1515	20.0348	21.0031	22.2881	21.9958	23.9376	24.2415	24.5943	25.1418	26.5263	27.8318	26.8201	26.9269	28.2548	28.7245	28.7986	27.5183	28.066	27.6428	26.2788	27.0294
491.06	15.5499	16.8238	18.0864	17.308	17.8682	18.9934	20.0456	20.8568	21.7842	22.5853	24.1059	23.2579	24.037	25.615	26.4662	26.8365	27.1514	26.8799	27.5393	28.1661	29.1609	27.7685	27.6848	27.576	26.4762	25.9865
491.96	15.9605	16.8683	18.6621	17.6371	18.3269	19.0956	20.5144	20.7856	21.9666	22.1714	23.3918	23.6692	24.3059	25.1165	27.2018	26.2586	27.0093	26.6823	27.965	28.2008	28.6422	28.0117	27.7285	27.2116	26.2247	24.6936
493.03	16.1406	16.2449	17.256	17.4334	18.5253	18.9315	20.2291	20.778	21.9195	22.3624	23.6435	23.3145	23.5157	25.383	26.3767	26.4171	26.164	26.4669	27.8838	28.0461	28.0996	26.8984	27.5964	25.8962	26.2596	25.4649
493.93	15.6405	15.8225	17.3259	17.1806	18.0867	19.1753	19.4887	20.3365	21.4149	21.9542	23.3073	23.8776	23.2876	25.7291	26.1299	26.1636	25.4648	25.885	28.091	28.3944	27.7637	26.9955	27.3069	26.6146	25.4722	24.2426
495	15.3533	17.061	17.0563	16.3354	17.8409	18.6855	19.4043	20.4345	21.12	21.2633	22.425	22.7328	23.757	25.4229	25.7456	25.0555	25.7164	26.1481	27.1783	27.5473	27.8036	25.8834	26.4161	25.7546	25.634	23.9684
496.06	15.5932	16.4739	16.5018	16.7214	17.4699	18.4851	19.3052	20.1298	20.9423	21.8471	22.7688	22.4435	22.8858	24.4111	24.6502	25.8487	25.669	25.7971	26.7252	27.7114	28.4116	27.2562	26.0951	25.3919	26.017	24.4772
496.96	15.3796	15.7724	17.1982	16.8689	17.6828	18.4646	19.5731	19.9983	20.8628	21.1203	22.8918	22.9921	23.1802	24.9943	25.6455	25.2302	24.2303	25.381	26.533	27.3796	26.8042	26.5378	25.6397	25.193	24.7411	24.0608
498.03	14.6628	15.8304	16.59	15.7737	17.3229	18.6047	18.9488	19.149	20.3575	22.0506	21.9086	22.5012	21.7116	24.546	24.7848	25.4692	24.8122	24.9756	26.3687	26.8675	26.6054	25.6799	26.3225	24.6518	24.1927	24.6821
498.93	14.9822	15.6814	16.8238	15.8966	17.0034	18.4787	18.5318	19.5993	19.8259	20.9561	20.887	21.8368	21.7667	24.1108	24.984	24.7822	24.7605	25.364	26.0516	25.8248	25.2047	25.0246	24.9922	24.5501	24.7124	23.9757
500	14.6889	15.2773	16.622	16.0914	17.0268	17.9562	18.2593	18.6037	20.0338	21.073	21.6433	22.2037	21.3787	24.1192	23.987	24.636	24.3615	25.2416	25.9534	26.2463	25.5368	25.8224	24.3673	23.3689	22.3289	23.6954
475	12.8574	13.4829	13.6152	14.6569	14.7987	16.0751	16.383	17.6998	18.5303	19.1105	19.6307	20.2552	19.9247	21.8005	22.7811	21.8819	24.1584	25.034	24.9514	26.2178	26.5539	24.2327	23.9946	24.2219	25.5581	23.5047		Time
476.06	13.5387	14.8764	15.5357	16.2306	16.5422	16.5055	17.935	18.2893	19.8594	20.2284	21.2836	20.9223	22.0933	23.4129	24.3318	23.9975	25.6899	26.4108	25.6612	27.3752	28.3213	25.7066	24.8838	25.3133	27.042	24.8688		190 min
476.96	14.1311	14.8404	16.0287	16.1471	16.7406	17.3667	18.535	19.0149	20.5481	21.4331	22.2601	22.685	22.4374	23.8957	24.6194	25.6958	26.3322	27.0495	27.1146	28.5483	29.3504	26.4586	26.7171	27.3024	29.0056	25.5985
478.03	15.2092	16.0265	16.7999	16.6718	17.2123	18.4307	19.664	20.1865	21.0305	21.2491	23.3436	23.2855	24.1279	24.7163	24.9777	27.1447	27.0085	28.9367	29.0168	29.9396	30.5406	28.7682	27.9793	28.8852	28.3205	26.2938
478.93	15.4936	15.8986	17.1877	17.072	17.773	18.6291	19.7138	21.1968	22.6738	22.2827	23.1204	24.6409	24.9092	26.1541	27.181	27.8175	27.9605	30.243	29.154	30.9855	31.5022	29.0056	29.1972	29.2235	29.9536	28.2107
480	16.1098	17.0337	17.7309	18.5468	19.3893	19.8888	20.3806	21.7492	23.0271	23.0032	24.5881	24.5989	25.6772	26.4482	27.6386	27.9203	28.6907	30.8263	30.6738	31.7312	33.2625	30.2069	30.3632	31.4474	32.2549	27.9268
481.06	16.4853	17.8923	18.1273	18.7249	19.4605	20.499	21.2876	22.1158	23.9685	25.0056	24.9836	25.7257	25.7366	27.5893	28.3825	29.1749	29.8671	31.7936	32.1874	33.0113	34.4794	30.1322	30.6041	31.2126	32.558	27.636
481.96	16.8455	17.7362	18.6122	19.0314	19.8811	20.478	20.9504	23.3916	24.5305	24.6855	26.3474	27.4894	27.1665	28.2376	28.8452	29.6399	29.9956	31.5138	32.3665	34.031	34.2619	30.9188	30.7534	32.99	32.063	29.9226
483.03	17.2174	18.8593	18.8431	20.2007	20.7838	21.7581	21.7405	23.4847	25.6376	24.9716	26.1307	26.0007	27.2151	28.8119	29.2448	30.1246	31.0155	33.5292	32.4506	34.0634	34.4476	30.8556	31.7249	31.9991	33.0234	29.8046
483.93	18.2037	18.7601	19.7969	19.9325	20.6471	21.8989	22.6464	22.9184	25.4635	24.8381	25.9093	27.6857	27.5146	28.883	29.4676	30.7665	32.0454	32.4397	33.6607	34.1365	36.401	31.4782	32.0025	32.6961	33.5427	29.3107
485	18.1137	18.5969	19.9497	20.0481	20.2445	21.7823	22.0499	23.7737	25.1476	25.9639	27.6648	26.9727	27.1816	29.9165	29.5264	31.0924	32.0875	33.6371	33.9991	34.8261	36.8296	32.651	32.4812	32.3632	33.7421	30.7325
486.06	18.5938	18.8329	20.4528	20.9627	21.0042	22.2206	22.9868	24.1441	26.1086	25.3214	26.2086	27.5058	27.8366	29.1777	29.7433	32.1229	31.9896	34.4661	33.82	35.3291	36.6635	31.5851	32.0195	32	34.8207	30.3076
486.96	17.5027	19.5135	19.5253	20.0397	21.2857	22.5213	22.6801	24.3064	25.7394	26.065	27.4843	27.9182	27.4653	30.2405	29.3808	32.1833	32.4767	33.7759	35.1795	34.6685	35.9064	31.7108	32.4702	32.4226	34.5181	29.9683
488.03	17.9434	19.6694	19.7504	20.7511	21.6635	22.1352	22.9079	24.4861	26.2807	25.8026	26.9988	27.0128	27.3418	30.1601	30.2682	32.1036	32.49	33.9748	34.0357	34.8892	36.0804	32.9653	32.1799	32.4841	33.4148	30.8918
488.93	18.1707	19.5782	19.6386	20.4491	21.0798	22.8892	23.6699	24.4988	25.8332	26.2044	26.9132	28.2021	28.1812	29.9397	30.9039	31.9954	31.9837	33.8457	33.0314	35.273	34.7982	32.0041	32.749	33.1606	33.4895	29.6444
490	18.4953	19.8612	19.9437	20.8362	21.0396	22.3347	23.8151	24.5031	25.6471	26.0588	26.4971	27.5713	27.6864	29.0867	29.4745	31.3516	31.5414	33.1154	34.9275	35.4465	35.8151	31.94	31.7256	31.6825	32.8052	29.4534
491.06	17.9904	19.4978	19.9787	20.456	21.4397	21.743	21.7728	24.8714	25.8508	25.1638	27.4253	27.3929	28.4508	29.2383	29.4508	31.8168	32.1428	33.3039	33.1168	33.8964	35.0422	31.7372	32.595	31.2716	33.6336	28.3245
491.96	18.2474	20.0127	19.8064	20.5237	21.4301	22.3114	22.3253	23.9082	25.534	25.4328	26.3723	27.2787	27.5117	29.0197	29.0191	31.4207	31.8515	32.9589	33.8292	34.8577	35.0577	32.5132	32.2446	32.5113	33.6827	29.763
493.03	18.4989	18.9791	19.2194	20.2562	21.5889	22.1684	22.7013	23.0899	26.1989	25.5641	25.7023	26.6003	27.3501	29.7746	28.7728	31.4261	31.8735	33.5479	32.4814	33.9083	34.2716	31.7385	30.7375	32.3405	31.8835	29.0137
493.93	18.2075	19.0756	19.2401	19.6247	20.3222	21.6567	22.5334	23.7358	25.7538	26.4612	26.4331	26.5013	26.3313	28.7526	29.5778	31.0673	30.7398	32.8661	32.1892	33.2151	33.4553	31.855	31.5224	31.9732	32.2165	29.0618
495	17.5004	18.7366	18.5993	19.8811	20.5689	21.466	22.6092	23.4692	24.75	25.2541	26.4653	26.0584	26.4034	28.2843	29.0666	31.7894	30.5332	30.957	32.1203	33.3339	33.6641	31.6614	30.6468	32.0778	32.8121	28.4607
496.06	17.6831	18.6354	18.3317	19.6669	20.4987	21.1693	22.5057	23.0877	24.2954	25.0559	24.8347	25.667	25.6055	28.5203	28.6589	30.7367	31.0699	31.0181	32.0142	33.6132	33.093	30.6372	30.4421	31.6808	31.2467	28.0579
496.96	17.0449	18.5777	18.8413	19.4019	19.9458	21.3631	22.4659	22.3542	24.0346	25.4662	25.2234	24.4031	26.2294	27.3499	27.87	31.1289	30.1532	30.8678	31.3867	33.0373	32.7274	29.5395	29.5474	31.2999	30.9778	27.8779
498.03	16.7044	18.5041	17.8684	19.1206	20.2541	21.4266	21.3056	22.6762	23.7554	23.83	25.3636	26.0863	24.9937	28.0657	28.5646	30.4104	29.6112	31.0494	31.0649	32.8679	31.8302	30.6832	30.3431	30.771	29.8556	28.4755
498.93	16.7881	17.772	18.0861	18.5637	19.8338	21.2766	21.4146	22.2703	23.5667	23.883	25.0641	24.6473	25.4613	26.3908	28.013	29.9097	28.586	29.4359	32.2591	32.2219	30.1276	29.484	30.3538	30.1465	30.7699	26.9152
500	16.7482	17.9401	17.6194	18.5726	19.1047	20.4945	21.3804	21.5258	22.2794	23.2501	25.2848	24.2861	24.5666	26.5724	28.1915	29.3076	30.007	29.6879	30.5835	31.8917	30.0423	28.6213	28.2743	30.0701	29.6891	26.8011
475	15.1863	15.2737	15.8176	16.8918	17.5221	18.2473	18.8433	21.0213	21.5142	21.3949	22.9994	23.2907	24.7608	26.281	26.9237	27.6029	29.1436	28.1094	30.8623	28.8452	29.7243	28.851	26.8565	26.3367	25.3498	24.7552		Time
476.06	15.8272	15.9262	17.3773	17.9261	18.5483	19.686	20.1698	21.3116	22.5237	22.8684	23.9561	25.0311	26.886	27.6301	28.5685	30.9207	31.3216	29.5821	32.0381	29.7081	31.8996	30.0986	29.2203	28.941	27.1301	26.3921		195 min
476.96	16.2581	16.6647	17.5299	18.916	18.9827	21.1422	21.3654	21.9649	24.1821	23.593	24.848	26.1519	28.169	27.8256	29.9519	31.7629	32.551	32.6546	33.804	32.5627	32.4233	31.301	29.8915	28.8715	29.8181	27.3058
478.03	17.4409	17.7083	18.2714	19.2883	20.9586	22.0545	21.7617	23.7505	25.1238	25.0653	24.6842	26.3297	29.4296	30.2752	31.1032	32.8629	34.4307	33.5757	35.5644	33.0277	34.2319	32.9461	31.4521	30.9097	31.1446	27.8673
478.93	17.8763	17.6439	18.9807	20.5507	21.544	22.9821	22.6021	23.9064	26.796	25.3098	26.7395	28.1591	29.9151	30.7522	31.5138	33.6716	35.9523	35.1434	36.5487	34.8803	35.5368	34.2143	31.5506	31.8711	32.1325	30.2835
480	18.932	19.1849	19.9885	20.6949	22.2516	23.2801	23.27	25.5019	26.6127	26.3394	27.2673	28.4523	31.2107	32.7961	33.0648	35.376	37.0744	35.4828	37.614	35.0896	36.9116	36.6881	34.0564	33.1697	32.848	31.077
481.06	18.795	19.0693	19.9913	21.1813	22.6514	23.9917	24.2344	26.1887	26.9344	27.184	28.7705	29.7065	32.1037	33.3933	34.3829	35.3167	38.6023	36.3879	38.1408	36.8689	36.2762	37.2714	34.14	33.887	33.8921	31.4807
481.96	19.6743	19.682	21.0846	22.0183	23.7573	24.5042	24.7007	26.4752	27.5803	27.4885	29.2728	30.2073	33.1764	33.7352	34.457	36.3769	37.6685	37.3138	38.1957	37.909	37.9003	37.2422	34.8585	34.9633	33.662	32.7355
483.03	19.904	20.0418	20.9378	22.5123	24.0748	25.6005	25.2561	26.3984	28.5222	28.4998	28.9521	30.7791	33.7413	35.2031	34.7743	36.9859	38.0419	37.4861	38.4095	39.8071	39.145	37.509	35.3631	35.3804	34.3252	32.7559
483.93	19.9248	20.7355	21.1446	22.4888	24.3334	25.8934	25.9485	26.7375	29.1053	28.1425	29.4999	30.8974	33.9212	34.8521	34.7248	35.9858	38.7249	38.8073	39.4566	37.8349	38.0225	37.93	35.7928	36.3517	35.293	34.4622
485	20.2391	20.2609	21.5244	22.8447	24.7566	25.7153	25.74	27.7729	29.0532	29.0724	29.724	31.9372	34.5535	35.7752	35.9898	36.4307	39.5992	39.8136	39.8309	39.2867	37.9571	38.3323	35.9888	36.9188	35.4094	34.071
486.06	19.7983	20.5437	21.661	23.7845	24.4492	25.3862	26.7961	28.1942	28.9825	28.4664	30.4802	32.1497	34.6777	35.8617	36.501	36.9826	40.0868	39.6532	39.4517	39.725	39.442	39.7939	36.6299	37.0781	35.2628	32.3332
486.96	20.835	20.9971	21.4604	24.0876	24.7799	26.2996	26.889	27.5368	28.8742	28.4586	30.0041	31.796	34.9951	36.0278	35.6225	36.7835	39.5279	38.1832	40.2911	39.243	39.1483	39.1242	37.0068	36.4789	35.5664	33.7813
488.03	20.6264	20.8783	21.8009	23.4852	24.9077	26.3513	26.4558	28.4336	29.2689	28.6116	29.7112	31.4487	34.809	34.951	36.2612	36.6588	39.312	39.0588	39.6854	40.326	38.1375	39.6384	36.313	37.692	35.5046	33.2721
488.93	20.8056	20.7331	22.0254	22.9203	24.727	25.9372	26.3634	28.3065	29.3829	29.3396	30.7878	31.6899	34.5749	36.8157	35.1895	36.8881	40.8724	39.2836	38.5319	39.9673	39.5622	39.5547	36.2606	37.1712	35.4838	33.72
490	20.2104	21.2153	22.3691	23.0393	24.8337	26.1755	25.9951	27.4618	29.3733	28.4372	30.5382	31.8846	34.8461	36.0488	35.8889	37.1236	38.4925	39.1473	38.9076	38.802	38.5137	38.9429	38.5616	37.3755	33.9267	33.9629
491.06	20.0557	20.2587	22.5405	23.5483	24.6032	25.2185	26.0888	28.3145	29.5727	28.4641	30.5902	31.7046	35.0535	35.5135	35.8438	36.692	39.0309	38.4785	38.4988	40	38.5777	37.8042	37.5624	37.18	35.0024	32.8715
491.96	20.5523	20.5309	21.5915	22.8531	24.282	25.7143	25.2633	27.7565	29.2462	28.0161	29.8416	31.8459	33.7096	34.9201	35.3384	37.047	38.3474	38.6165	38.0306	39.1109	38.119	39.0291	37.0856	36.4408	34.3312	32.3541
493.03	20.2678	20.2699	21.5693	22.7953	23.8585	24.8973	25.6897	27.8274	28.6944	28.3557	29.6364	31.5083	33.7861	34.7869	35.5882	35.7406	37.8306	39.4926	38.7034	38.4615	37.9775	37.4832	37.3787	37.2576	33.4202	32.9811
493.93	20.6147	20.6677	22.2072	23.2327	23.5045	25.1202	25.5616	27.805	28.7987	27.7927	29.1022	30.6019	33.625	34.7916	35.2732	35.5716	37.9523	38.559	37.558	38.2377	36.2897	36.8925	35.6033	35.5005	31.6581	31.5288
495	19.3182	20.0801	21.7696	23.3443	23.1017	24.6444	26.3287	26.9417	27.714	26.6676	30.0415	31.0091	32.4542	33.3149	33.9913	35.2823	37.5258	38.2914	36.803	38.2557	37.9278	36.7501	36.0113	35.5397	33.3306	31.374
496.06	19.6724	19.9644	21.0712	22.1255	23.1782	24.95	25.0837	26.6692	27.8433	27.2375	28.4069	30.1562	32.202	33.859	34.3602	35.6087	36.0435	36.1192	35.824	37.7938	36.1775	35.9499	35.2852	34.8693	32.0512	31.7064
496.96	19.2245	19.7748	20.3449	21.9484	22.3865	24.2023	25.0433	26.4157	27.3469	27.3375	28.3012	30.7935	32.2426	32.8232	33.0867	34.4318	35.7921	37.1852	34.3872	37.0805	35.6512	35.9821	35.7193	34.3323	31.558	31.5925
498.03	19.0927	20.079	20.2483	21.7231	22.3135	23.4281	24.19	26.9074	27.0922	26.6776	26.4748	30.7136	31.0982	32.6895	33.0418	33.0422	34.4327	36.8304	35.258	35.3298	34.8465	34.8563	34.4325	33.2561	32.919	29.9141
498.93	18.6899	18.6221	20.2904	21.9005	21.669	23.4292	24.1145	26.5924	26.7477	26.2156	27.4603	29.4313	31.2373	31.7637	33.1258	33.1398	35.115	36.6738	35.3741	36.4401	35.4771	33.6543	33.6175	33.4565	31.6464	30.6899
500	18.5511	19.0666	19.6319	21.711	21.9753	23.0366	24.3219	25.5873	25.7955	25.3181	27.7946	29.0715	30.774	31.0754	31.375	32.4727	33.4941	35.4539	33.2796	35.141	35.3223	33.0488	33.2538	32.7269	30.8802	30.3918
475	16.5081	17.6453	19.0742	20.0876	20.1187	20.3568	22.4087	21.5869	23.7155	25.1423	26.9091	28.7585	27.9009	27.5595	28.9561	31.293	29.8813	31.3326	33.8389	34.0482	31.4529	33.3351	33.9555	33.2738	32.405	32.0087		Time
476.06	17.9343	18.2671	19.7841	20.8834	22.1769	22.1923	24.4223	23.3512	24.982	27.2573	28.3542	29.8787	29.5285	30.1123	31.0129	33.646	33.0577	33.7632	36.9729	36.2859	32.7212	35.0349	35.9421	35.5118	34.0239	36.4367		200 min
476.96	18.5112	19.5235	20.5791	21.7934	21.9928	22.9408	24.0091	24.8827	26.0933	29.0568	29.6824	32.4577	30.3302	30.9816	32.0098	34.9644	33.5801	34.9793	38.2154	37.1473	33.8592	36.4338	38.5748	36.2219	37.2128	37.3125
478.03	19.6316	20.7193	22.2749	23.2928	23.613	24.162	26.318	24.6711	27.3229	29.1534	31.0597	32.7498	32.0901	32.3966	32.5169	35.5804	34.6446	35.8749	40.5268	38.1604	35.7362	38.8023	39.0788	37.7868	37.5901	38.3466
478.93	19.7388	21.7938	22.5587	23.8911	23.995	24.6328	27.1316	26.2211	28.3378	29.8894	32.6869	35.2777	32.0157	34.371	34.3781	36.7248	35.0359	37.4043	41.4359	39.589	37.9781	39.9032	42.2464	38.5068	39.6141	40.4207
480	21.5664	21.9318	23.0909	24.4683	24.7426	26.1421	27.5932	26.6946	28.7651	31.0725	32.8498	34.5426	33.6782	34.6109	35.18	38.1705	37.3722	38.1236	44.4868	41.7847	39.7115	42.0323	41.9865	40.3631	41.6324	40.4908
481.06	21.8698	22.8453	24.4758	25.4191	25.0264	26.5379	28.7448	28.1551	30.449	31.7926	33.5156	35.1644	34.1294	36.4819	36.054	39.5539	37.7535	39.9443	45.0655	41.4132	39.9443	41.5907	44.4947	41.2558	41.733	40.8906
481.96	22.5741	23.3974	24.615	25.7416	25.7946	26.84	29.6818	28.5617	30.2366	32.5534	34.3465	36.9745	33.9271	37.9131	37.3863	38.4558	39.0291	40.4962	46.1175	44.0149	41.5819	43.0756	44.1291	40.7542	44.7135	43.1495
483.03	22.1356	24.2288	24.4737	25.9607	26.1118	27.8968	29.4893	29.3686	31.3205	33.6951	35.5693	37.2246	34.8716	37.9463	37.3407	39.9376	39.1802	39.9921	46.9807	43.2769	41.5203	43.4426	46.0012	41.2932	45.4152	43.1141
483.93	23.1722	24.2871	25.7201	26.3867	26.9026	27.8746	29.3951	29.1012	31.7267	33.8197	34.9543	37.1638	36.1205	37.6764	38.3118	41.4873	39.7273	41.3979	47.077	44.1146	43.0541	44.6864	44.9858	41.4297	45.1438	42.9997
485	23.1509	24.2654	25.9717	27.2736	26.1108	27.891	30.1686	30.2959	31.9248	34.5622	36.4299	37.4839	36.5348	38.6297	38.8299	40.1742	40.7417	42.0856	46.1483	44.4618	43.1872	44.8307	44.0132	42.1329	45.9741	41.988
486.06	23.4931	24.3078	25.3985	26.8082	26.8988	28.4823	30.4724	30.1113	31.5638	34.8784	36.1638	37.174	35.8891	39.8385	40.8066	39.9687	41.4208	42.7637	46.9295	44.2074	43.82	44.2195	45.6267	42.474	45.8021	44.1383
486.96	22.9478	25.4236	25.8804	26.8385	27.1728	28.5308	29.6153	30.4282	33.2055	35.4233	36.2639	38.1015	37.0963	38.5192	39.5137	39.8339	40.9593	42.8741	46.0664	45.0344	43.8508	44.8473	45.8344	42.3425	46.4824	43.2744
488.03	23.086	25.0723	25.9182	26.3951	26.7446	28.9891	29.6628	31.488	32.4973	34.4969	36.8511	37.0998	37.2603	38.0105	39.0006	40.3212	41.3344	41.8054	46.4911	44.9473	44.9029	44.7238	46.8937	42.2611	45.5939	42.8443
488.93	24.2574	25.0299	25.7078	26.339	26.6386	28.6154	31.1005	31.1199	33.4328	34.9725	36.6	37.1628	36.4884	38.7013	39.1383	40.5882	40.9692	40.9508	45.2027	44.2713	43.8758	45.0309	47.2925	41.9325	44.5043	43.8991
490	23.5717	25.1495	25.6363	27.4934	27.6831	28.892	30.072	31.3668	32.2843	35.3316	35.9775	37.1062	36.4298	39.0683	40.1569	39.9454	40.3877	41.485	44.4245	43.8091	42.9668	43.8675	45.5303	42.3964	44.993	44.3096
491.06	23.457	24.2573	25.9276	27.2931	26.7262	28.4952	29.7528	30.7967	32.6341	34.2148	35.6385	36.1079	36.3283	38.358	38.9439	40.986	40.9058	40.8796	43.4196	44.6182	42.8336	43.9723	45.4329	42.1817	43.9127	42.9824
491.96	23.473	25.0448	25.5469	26.6685	26.9434	27.8714	29.6453	30.2076	32.1808	34.2944	35.0288	35.4042	36.1681	37.2713	40.4551	38.9224	40.5912	41.0272	44.9136	42.7782	42.7527	43.893	44.7043	43.0443	42.2221	44.5497
493.03	22.547	24.4955	26.2804	26.5665	26.5737	28.4575	29.885	30.7927	32.2333	34.5283	35.1332	35.5373	35.1947	36.2616	39.2146	39.8374	40.6867	41.0932	43.7549	42.4038	42.0622	44.41	43.9673	41.4628	43.1335	42.6763
493.93	22.5299	24.2695	25.25	25.9321	26.4216	27.7983	29.2075	30.3548	32.4458	33.0587	34.9506	34.8566	34.8488	37.1466	38.1973	39.0575	40.2871	41.7147	43.6384	41.5812	40.741	43.7556	45.5187	41.4128	42.6442	43.4579
495	22.5321	23.5693	24.8102	24.6875	26.3035	27.9007	28.4937	30.6607	31.1143	32.7901	35.0273	34.014	34.5214	35.9945	37.4332	39.4686	39.4358	39.3025	42.2875	40.6321	40.3368	43.2484	44.6369	40.8136	41.4888	43.3387
496.06	21.574	23.3082	24.6147	24.5607	25.8605	27.7092	28.1817	30.4496	31.6934	33.2139	35.5488	33.8144	33.8887	35.1786	37.4687	37.8581	39.3009	40.361	41.8267	40.5609	40.0182	44.1406	43.6348	39.4903	41.438	41.9194
496.96	21.9536	23.0297	24.2234	25.4741	25.8047	27.1292	27.596	30.191	30.7271	32.0845	34.4862	33.4779	33.993	35.573	36.2463	38.5479	37.9666	39.1279	41.7134	39.7169	38.6748	42.9283	42.9921	39.7778	40.9618	40.6313
498.03	21.6686	22.5198	24.6771	24.4771	25.8775	26.7209	28.0564	29.3364	31.1178	31.2921	33.737	32.3381	33.0729	34.7523	36.4588	37.9896	37.5397	39.4519	41.2386	38.748	39.911	42.1215	43.258	38.326	39.333	41.56
498.93	21.5579	22.2786	23.7338	23.2441	24.4384	25.7549	27.1806	28.6871	30.8908	32	32.9948	32.3071	33.2832	34.3629	35.3961	36.2054	35.5365	38.5872	40.7039	39.192	37.8317	42.0543	42.4247	38.6931	39.3247	39.2384
500	20.5929	21.4736	23.0905	24.3173	24.1704	25.6535	26.8433	27.6952	30.3572	31.0022	32.128	30.9706	32.2359	34.1992	35.6394	35.2155	36.474	38.703	40.3114	37.5403	37.7378	41.2609	41.5042	38.0368	38.2843	37.595
475	19.0708	19.1849	20.5054	22.695	23.1076	27.2853	25.4754	25.2941	25.7979	26.8108	29.8503	27.9914	31.0909	32.3915	32.93	35.1847	39.3893	35.5997	37.8418	38.0993	38.0573	36.1514	35.6121	34.8364	36.3159	33.5763		Time
476.06	20.3955	20.3006	22.5195	22.8923	24.4153	28.157	27.4094	27.6628	28.1252	29.0791	32.3493	29.6753	32.5966	34.7701	34.647	37.2939	40.3596	38.1627	40.4891	39.4476	39.8374	37.5259	38.6717	37.856	38.5764	36.5009		205 min
476.96	20.5134	20.9092	23.2004	23.7211	25.6869	30.2733	28.5898	27.9804	29.8898	29.8815	33.5198	31.214	33.1929	34.5647	37.4532	39.8187	42.166	39.9916	43.0905	41.4851	42.2556	39.4723	38.4033	39.2725	40.1045	36.8126
478.03	21.502	22.1256	24.2529	24.5108	26.747	30.833	29.8149	30.0438	30.4172	32.1864	35.5161	32.2752	33.9732	35.9448	38.8249	42.4779	43.0725	40.9581	44.6166	43.9566	42.6864	41.4387	40.9461	41.4768	42.3692	38.6406
478.93	22.7156	22.9766	24.6842	25.404	28.2574	32.2193	29.716	30.849	31.4707	33.8425	37.1461	33.1036	34.9852	37.4937	39.1521	44.3327	44.1194	42.6882	44.875	45.2382	44.5397	42.8479	40.9843	42.6982	43.8323	39.9894
480	23.7363	22.8299	26.3838	26.5951	29.2236	33.641	31.3008	31.7949	31.5921	35.3709	38.0662	34.0716	35.585	38.795	40.5924	45.0297	45.3538	43.3599	45.6459	46.3328	46.0429	44.8287	43.3214	44.372	44.3235	42.1082
481.06	23.8404	24.4177	26.8363	26.4932	29.4867	34.6541	31.7447	33.0277	33.2441	35.7129	39.4633	35.5109	38.0821	40.1396	42.3355	46.5096	46.8087	45.0026	47.8838	48.1396	47.6778	45.6656	43.9481	46.4715	45.6186	42.7745
481.96	24.2702	24.9142	27.2285	27.4842	30.7325	33.8076	31.6044	33.766	33.776	37.2035	40.0119	36.335	39.1573	40.6659	43.1044	46.9718	46.7546	45.6396	49.0031	49.9475	50.1338	46.5437	43.8919	46.6426	46.555	43.7989
483.03	25.1849	25.6637	27.7822	28.6717	31.1413	35.3439	32.3333	33.993	33.58	37.8473	41.165	36.8927	38.7671	40.3848	44.2271	47.7065	47.9826	45.959	49.4656	52.8006	49.6769	46.9813	44.0368	46.037	47.6209	44.7451
483.93	25.8026	25.7327	27.4031	29.0269	31.2699	35.7445	32.0202	34.964	34.9082	37.8053	42.4349	37.0901	40.0986	41.7743	45.9647	48.5121	47.6331	47.6389	50.6889	53.0731	49.3605	48.6591	44.5348	47.7033	48.5965	46.8544
485	26.154	25.6101	28.7317	28.0458	32.6319	35.4848	33.4742	34.6366	34.4012	38.9634	41.7178	39.083	40.1662	41.5345	44.1428	48.3856	47.8591	48.0063	49.6942	53.2726	50.5154	49.966	45.1025	48.5987	48.8973	46.9693
486.06	26.0233	26.5747	27.8649	29.2449	33.0522	34.7955	33.5478	35.883	35.3822	38.793	42.132	38.9116	40.4134	41.7374	44.089	48.3642	47.6815	48.6977	51.6601	53.7554	51.3564	50.4103	45.4981	47.5345	49.1173	46.3788
486.96	26.353	26.7324	28.3839	28.7025	32.5492	34.7392	32.4263	36.1749	35.1027	39.0175	41.051	39.8024	40.4011	41.3627	44.6886	48.3438	48.7843	48.8909	50.915	54.6853	52.45	49.8231	45.9072	47.8838	48.3831	44.5895
488.03	27.2989	26.811	29.132	28.99	33.0822	36.5969	33.0759	35.7151	35.3789	38.7267	41.4427	39.3559	41.0745	42.0387	45.2788	49.0608	48.426	48.7221	51.8256	54.6061	51.973	51.1697	45.8461	46.3184	48.8026	47.266
488.93	25.145	26.7168	28.6033	29.5168	32.435	34.8752	32.7766	36.2748	35.7436	39.6105	39.8353	39.4071	41.5513	42.1163	45.0207	48.9287	47.0482	49.2238	50.5214	54.4854	51.8091	51.1327	45.2708	47.1487	50.1667	45.0488
490	25.5421	26.0475	28.5131	29.5234	33.7617	33.8379	33.3521	36.3889	34.1502	39.3564	39.4836	39.9473	41.3917	41.1224	43.7737	48.9573	46.4485	48.7474	49.7834	53.6425	50.9134	49.4231	46.6472	49.0543	49.4429	46.1847
491.06	25.8749	27.1008	29.0455	29.462	33.3876	34.145	32.613	36.2823	33.6621	38.8185	39.4615	37.4446	40.6768	40.8958	44.4877	47.6519	46.3449	49.1418	50.4676	52.8104	51.2638	49.1893	46.3315	46.6613	48.1688	45.336
491.96	25.5297	25.9203	28.4426	29.326	33.2373	33.7873	32.2745	36.1278	33.5082	38.7947	38.548	39.3022	40.1936	41.1341	43.5756	48.0511	45.7775	47.5797	50.5009	54.0352	50.5788	49.4164	46.3796	45.9514	47.4985	44.0703
493.03	25.9208	27.0421	27.5824	28.4847	32.8861	32.9744	32.0031	36.4272	32.5914	38.1595	37.7417	39.2847	40.8332	40.4291	42.9911	47.9179	44.5041	48.8867	48.4459	54.2022	49.1263	47.0768	46.7596	45.5977	47.9009	44.2166
493.93	25.8244	26.2506	28.052	28.0777	32.7496	33.6495	31.2983	35.9996	32.607	37.3238	37.6883	38.851	40.4447	39.654	44.0592	47.0643	44.4662	48.2443	47.6635	52.73	49.4826	45.3783	46.553	46.1908	47.5819	44.2963
495	24.7735	25.7477	28.0494	28.1896	32.2131	32.9367	30.269	35.5292	33.5229	37.4635	36.4114	38.4134	39.4335	39.9181	43.015	46.8528	43.2901	47.807	47.117	53.1585	48.5926	44.9409	44.897	45.3714	46.2848	43.119
496.06	24.4314	26.0836	26.8165	28.8013	31.9257	31.8724	30.5628	33.8373	33.0478	36.939	35.8319	37.0902	39.2923	39.7922	43.0744	45.8177	42.3319	48.0806	45.901	51.0517	47.7588	45.1177	45.3111	45.4503	45.6205	43.1151
496.96	24.0648	26.0205	27.5183	28.0305	31.7436	32.3189	29.8277	34.6996	32.925	36.027	34.8195	37.3544	39.1163	39.1893	42.2781	45.1739	41.7476	47.229	45.1766	52.0927	46.6801	43.6269	44.8911	42.9331	45.2163	42.2771
498.03	23.5885	24.5341	26.5505	27.704	31.7458	31.6952	30.1593	33.7969	31.4329	35.888	34.4758	37.4981	38.9456	38.4281	41.4323	46.0278	40.7721	46.8596	44.3393	49.9078	45.7821	42.9781	44.1446	42.3403	43.1572	41.0121
498.93	22.7035	25.3555	26.2624	27.9759	31.1197	31.9663	29.5357	32.848	31.4044	35.5624	33.7048	36.1592	37.5608	38.5167	40.7123	45.4121	40.5656	46.8824	44.379	49.4448	44.8267	42.1602	44.689	43.4876	42.9619	40.8846
500	22.3522	25.0919	25.6606	26.8808	30.1168	29.6269	29.2674	32.8441	31.07	34.284	33.6963	36.8232	38.0333	38.2519	40.6767	45.7713	39.8305	44.6022	43.6394	47.8232	44.797	41.1346	41.7854	42.7089	42.7092	40.0884
475	17.5792	20.0766	21.3665	21.7789	22.9981	25.919	24.9392	23.4503	25.028	23.6873	27.7643	34.756	31.3933	36.8869	34.5151	33.1346	36.7163	39.4807	38.3935	38.8926	35.9886	37.5438	34.4549	37.2488	34.5941	34.5212		Time
476.06	18.5765	20.6689	22.2698	21.9942	25.2997	27.1133	26.0183	24.6729	25.9876	25.6283	29.3052	36.4141	34.0465	38.4513	35.1951	34.5504	39.9732	41.5534	42.2027	41.0584	38.5866	40.5066	36.2268	39.3631	38.7662	33.9458		210 min
476.96	19.4073	22.3712	24.1509	23.2083	26.6296	26.8776	26.5173	25.9746	27.4088	26.3831	31.8838	37.6276	34.0304	40.9091	36.1895	37.2269	42.6896	44.3004	42.6618	43.7605	40.5424	42.174	39.627	40.6042	38.5357	36.2621
478.03	20.012	22.5743	24.2662	24.6222	27.0772	29.3543	27.0654	27.3571	28.7194	27.6508	33.5214	39.2113	38.0054	43.1503	38.1051	38.7673	44.6534	45.0477	46.1546	44.9838	41.8322	43.8897	39.362	41.4423	41.2505	37.3434
478.93	21.6055	23.1247	25.6054	24.814	28.0655	29.442	28.2629	28.1141	29.3542	28.755	35.2751	40.6426	37.754	43.1927	38.3106	38.7037	47.7255	47.177	47.632	48.4561	43.8477	44.3487	41.4946	44.0778	42.4232	37.7651
480	21.9207	24.2112	26.4136	25.5475	29.1465	30.2619	29.4582	29.2324	30.2927	29.5823	37.4172	41.2916	40.4043	44.8751	39.9586	40.4399	49.3098	47.7071	47.5706	49.6778	46.0288	45.5178	43.684	45.1742	44.4564	39.1178
481.06	22.6631	24.1806	27.814	26.9562	30.6066	31.4922	30.0215	30.0422	30.4735	30.4297	37.5679	43.5191	40.3237	46.5255	42.1434	42.5414	49.6801	48.5523	50.3434	50.6581	48.1486	47.2207	44.4298	46.9037	46.1103	38.8827
481.96	23.0373	24.9933	27.6507	26.8801	31.723	31.9568	31.2447	30.0012	30.9983	31.9352	38.9162	42.8113	42.354	45.6751	41.1357	43.4531	52.4527	49.2463	51.0151	50.9586	49.3781	47.4945	44.3084	47.6447	47.4032	40.0788
483.03	23.2082	26.0332	27.8343	27.2442	30.9189	32.8107	31.2812	30.8091	32.1765	32.7372	40.0606	43.9778	41.709	46.2851	43.5445	44.8001	52.4326	49.8727	51.5216	52.1079	51.2084	47.4702	45.2759	49.2126	48.4813	40.3582
483.93	23.9757	26.1474	29.1159	27.6848	31.2413	33.4795	31.0153	31.8297	31.935	32.9484	42.2606	44.6009	42.8029	46.52	44.5409	45.3405	53.5639	52.8604	51.662	51.6783	51.6556	48.1347	47.2756	49.7072	48.782	41.1241
485	23.7201	26.4646	27.777	28.3772	31.5014	34.2243	31.637	31.5911	32.896	33.6468	42.0193	46.0175	43.8541	47.0371	45.8495	46.4446	53.6101	51.5831	51.4948	50.8671	51.9448	47.4909	48.8062	49.872	48.8325	42.2198
486.06	24.3105	25.6993	28.486	29.05	31.2151	34.2976	31.9871	32.4076	33.8165	33.5436	42.0167	45.8092	44.2066	46.6199	45.8226	46.7433	55.2985	52.0962	51.8076	50.4634	52.6036	49.3474	48.7917	50.9775	48.9217	40.6689
486.96	25.2073	26.8924	29.0566	28.8669	32.6728	34.699	31.8656	32.7536	33.736	34.3214	43.3345	45.0035	45.0312	45.643	45.4398	47.2141	54.4228	52.7597	52.0566	50.2868	53.5049	48.8558	47.6276	51.0302	49.8472	42.0382
488.03	25.3033	26.8553	28.0201	29.6789	31.306	33.4405	32.0058	33.0548	33.6044	33.7009	42.2761	45.0591	45.2558	46.264	45.9308	48.5985	54.5143	53.7719	53.8375	50.1731	54.9926	50.3301	47.745	50.7485	47.3133	42.3336
488.93	25.7368	27.0274	27.6597	29.1609	32.7013	34.0797	31.3374	33.9419	33.6017	34.3449	42.6393	45.8352	45.8136	45.4837	46.7463	47.2816	54.3794	53.4215	52.2409	48.8905	54.013	49.3629	48.5364	52.8663	47.2315	42.655
490	25.93	26.7157	28.2717	29.3488	31.4838	33.9474	30.9254	32.9202	32.948	33.9814	42.7006	44.3891	45.6584	44.4798	45.3186	46.8264	54.6051	52.7798	51.9186	49.1803	53.4101	49.1585	46.7971	50.3827	45.9298	41.5238
491.06	25.1845	26.9317	27.1313	29.2017	31.8502	33.5579	31.213	33.9049	32.3097	33.7518	41.801	45.329	45.4209	44.7059	45.3303	47.0251	54.0841	52.2434	51.0862	48.6553	54.1945	49.0268	48.2984	49.4598	45.7943	42.3746
491.96	25.7071	26.3642	27.9695	28.5908	31.6075	33.5154	31.4694	33.3501	32.3136	33.7302	41.1689	44.6864	43.9059	44.1638	45.1569	47.4963	51.9309	51.2946	49.8579	48.3467	52.143	48.3915	47.3564	50.6847	44.3682	43.0487
493.03	25.5327	25.8869	26.6915	28.6647	31.398	32.125	31.1022	32.9748	32.7615	34.5118	40.168	44.1725	45.4742	44.7284	44.9286	45.9652	50.7698	52.2358	49.4083	47.1443	52.225	49.9825	47.1296	49.2521	42.6175	40.9258
493.93	25.6372	26.371	26.7579	27.6026	30.3582	31.1523	31.1262	33.8787	32.4114	34.4686	41.0152	43.5181	44.0632	42.9167	44.761	46.3435	52.1741	52.8454	48.1156	47.4362	52.2761	49.1615	47.3784	49.0753	42.738	42.3889
495	25.0109	25.7391	25.93	27.9599	30.7722	31.0877	31.1088	31.7321	30.8883	33.5802	39.7143	42.5396	43.9721	42.2028	44.2176	46.6282	47.4877	51.7952	49.1401	46.3955	50.4813	48.7093	47.2307	47.7254	41.1923	39.689
496.06	24.9471	25.7656	25.703	27.1982	29.8975	30.6791	30.5331	32.3914	31.1669	33.0927	39.886	42.3895	43.7307	41.7113	43.4107	46.2527	47.9798	50.8822	48.6184	45.2379	51.3838	49.209	46.2873	47.0959	41.6692	38.0653
496.96	24.9572	25.4641	25.8997	27.127	30.2599	30.4149	30.7536	31.1129	31.4045	32.289	39.8056	40.9897	42.5808	42.1587	44.1563	44.778	48.5828	49.5461	46.5003	45.9693	49.4827	49.1614	46.9358	46.1232	39.6227	38.1736
498.03	24.1639	25.0838	24.6036	25.9092	28.3608	29.3834	30.0886	30.5841	30.7911	31.8641	39.006	40.2612	42.1404	41.5033	42.7441	43.9229	47.034	48.9224	46.6694	44.5165	48.7668	47.8917	45.9101	45.166	40.4417	37.0985
498.93	24.2329	25.2987	25.162	26.016	28.5727	29.7715	29.6171	29.4889	30.1649	32.3012	39.4135	39.8703	42.5784	42.1326	42.7965	44.2445	46.572	47.389	45.5691	42.8486	47.4346	47.2284	44.9636	44.2463	40.343	37.0299
500	23.6321	24.6551	24.5379	25.6966	27.1131	28.2286	28.5492	28.6884	29.9451	31.555	37.8922	38.5723	40.7191	40.7992	41.4774	44.2164	46.9409	47.5101	44.2172	41.3488	47.9188	46.5242	43.669	42.0835	39.0487	35.8062
475	15.1519	15.7016	16.7503	17.8664	19.198	21.9351	21.1862	21.0761	23.5126	23.0073	23.8544	27.5162	26.0716	25.2005	30.2496	26.6829	30.3602	32.0814	33.8017	32.8768	32.9044	30.2268	31.3147	29.6695	33.4343	29.7126		Time
476.06	16.4155	17.073	17.8609	18.6765	20.5092	22.8846	22.2438	22.3149	24.544	24.9247	25.3163	29.9965	27.7083	26.7542	32.7969	28.7158	32.3388	34.9325	35.0228	34.7251	34.3247	32.4365	32.7694	30.7097	37.0111	31.0932		215 min
476.96	16.6935	18.713	18.605	19.9733	21.7986	24.0945	23.7638	23.8255	25.6351	25.7531	26.3266	31.7221	28.6777	27.648	35.6619	30.9099	34.1	35.963	37.6099	35.8458	35.2715	35.2897	36.0861	32.6323	38.5047	31.6832
478.03	18.3965	18.8869	19.6093	19.95	22.9738	25.3267	25.3381	24.4776	26.4389	27.6623	27.5442	31.8957	29.8908	29.7996	38.4571	30.8855	35.2797	38.0891	39.349	37.5605	38.332	36.5708	37.9393	34.1478	40.269	33.3146
478.93	18.1987	20.5245	19.5081	21.0979	24.029	25.2766	26.6516	25.4125	26.9541	27.8727	28.1203	33.7561	30.6505	30.6987	41.9713	33.4904	36.6626	39.7819	40.8374	39.2353	38.0964	38.2465	40.5873	34.5403	42.0929	33.8633
480	19.1085	21.3687	20.6366	21.512	24.2037	27.1859	27.2595	26.6371	27.6838	28.4588	29.2147	33.6626	31.2336	31.8532	42.5615	34.2271	39.041	40.4691	43.0198	40.8541	40.2109	39.0791	42.7581	36.5139	43.7364	34.6138
481.06	20.0393	22.7819	20.9899	22.4086	25.5615	27.6099	27.2093	27.9299	29.3344	30.3156	30.2615	34.1681	32.3873	32.3617	43.5915	35.1466	41.1631	42.3607	44.1164	40.6252	42.1828	39.8243	43.3194	37.2507	44.5503	35.0854
481.96	20.8341	22.1937	21.2809	22.6796	25.688	28.2527	27.6298	27.8807	28.7106	30.3784	30.9402	34.6059	33.2151	33.3744	44.2032	37.1963	42.521	42.7546	44.3912	40.8522	42.4346	40.6442	45.7495	39.3654	44.4511	36.64
483.03	20.7884	23.601	22.438	23.6764	27.4674	28.6301	28.7584	28.2512	29.8535	30.8173	31.2931	35.2161	33.974	35.3062	43.1396	39.0162	43.1094	43.9122	44.2434	41.2277	44.0503	41.231	45.9176	41.078	42.7817	37.3267
483.93	21.2327	23.4529	22.4267	24.3052	28.3897	28.8568	27.6865	27.7523	30.3851	32.0533	32.5103	34.5438	34.9776	35.134	42.5091	38.0835	44.6005	43.7911	45.3482	42.3801	44.4249	42.5056	44.3405	41.6251	44.0119	37.2295
485	20.8961	24.2753	22.9511	24.6238	28.2492	29.2739	29.8533	28.512	30.9974	32.273	32.4157	35.7025	34.9346	36.0271	43.7354	40.5401	44.3652	46.3861	44.2431	43.4478	44.7971	41.5916	44.498	44.0976	45.58	37.7577
486.06	22.36	24.0549	23.61	24.6694	27.84	30.0592	29.3339	28.3717	31.0934	32.1601	32.4352	33.6297	36.1969	36.1646	42.1215	40.5098	45.407	47.576	44.4116	42.8497	44.499	43.0285	44.0197	43.3784	43.2802	38.7786
486.96	21.4595	24.3953	24.0603	25.2728	28.4552	29.9297	29.81	28.7952	31.6547	32.0508	33.6415	34.7812	36.2272	34.9759	41.1836	40.701	46.0457	46.8916	44.0618	43.4415	44.6744	42.7897	44.4894	44.6775	42.5973	37.9864
488.03	22.7811	23.4649	23.9975	25.6447	28.7194	30.2374	29.8908	29.2239	32.127	31.7439	33.028	34.3227	36.6085	36.6266	41.817	40.8191	43.7499	47.2424	43.2788	44.5726	44.973	43.379	43.5675	44.2606	41.4104	39.1525
488.93	21.2966	23.7679	24.3	26.1459	28.9048	29.3969	29.3179	29.0942	32.3196	32.1472	32.9843	34.3352	36.2747	36.3831	40.601	41.2781	44.4544	47.5299	41.9174	43.8014	44.0302	42.6471	43.7835	44.5931	40.533	38.0608
490	22.6654	24.3988	24.3383	26.2284	29.0865	29.6967	29.9129	29.3285	32.5242	32.2962	33.8623	33.4446	36.9924	36.3813	40.4026	41.3252	42.4561	46.1969	41.8194	45.1599	43.272	42.0112	42.3735	43.1494	40.1935	38.4435
491.06	21.7735	23.6142	23.4873	26.0098	28.9242	28.7691	30.19	29.0007	32.283	32.9423	33.4231	33.0847	35.5122	36.1978	39.8906	40.2325	42.5069	46.9295	41.2457	44.0907	42.7618	42.7288	40.7448	43.794	38.9636	37.4841
491.96	22.1136	23.5294	24.0844	25.95	29.1541	29.0393	29.4296	28.4194	31.5815	32.0729	33.6261	33.2769	36.3417	36.2527	39.9822	40.1342	41.0084	46.9252	42.2362	44.3596	42.0694	42.2334	41.7295	43.394	38.4529	37.2915
493.03	22.0118	23.1555	24.0395	25.838	28.2169	28.1628	29.3736	28.9706	32.2576	31.4167	33.5874	33.013	36.6788	35.3428	39.4306	39.6846	41.3695	45.8976	40.8351	44.256	41.1946	41.8821	40.0558	40.9064	38.3422	37.7487
493.93	21.1735	22.3397	23.8784	25.8292	27.4462	28.5534	28.8311	28.2809	31.1144	31.4403	34.1784	31.5512	35.9897	35.5161	38.2548	38.9352	40.0821	44.1823	40.3	42.7065	41.3342	41.8388	39.0214	41.0087	37.6567	36.1774
495	21.0256	22.2617	22.8861	25.727	27.2272	27.8713	28.7117	27.715	31.2164	31.2322	34.0685	32.1803	35.6246	34.8097	36.4593	38.6738	39.101	41.6778	40.6204	43.2866	40.7133	39.6794	39.0081	40.5124	37.8166	37.222
496.06	20.967	22.0224	23.3982	25.7193	27.0066	26.2339	28.2699	28.0561	30.4624	31.2023	34.2902	32.1479	34.6762	33.5112	36.1972	38.5189	38.8282	41.7803	40.4584	42.8891	40.5114	39.6592	38.6187	38.517	36.2276	36.416
496.96	20.4759	21.8127	23.9487	26.1108	26.9669	26.8398	27.4493	27.953	30.0016	29.8042	33.5764	30.7195	35.3125	34.486	36.642	37.01	38.2609	41.9356	39.7359	41.3398	39.1238	39.0466	37.8958	38.2173	37.0414	37.1191
498.03	20.528	21.5002	23.2689	24.9021	27.0748	26.3847	26.9642	27.9556	28.7201	29.6949	32.7975	30.7302	33.8553	32.7559	36.258	38.4608	38.4227	39.6126	40.3463	41.4154	39.0521	38.448	37.2425	36.5683	37.0718	35.6717
498.93	20.6812	21.3923	22.6071	24.7742	26.1604	26.2171	26.1019	27.852	29.0981	29.4825	32.5031	30.235	32.6049	32.2941	33.8516	38.5123	36.5932	39.6122	39.7021	41.4512	38.6002	36.2188	37.3192	36.478	36.8418	35.9458
500	20.8912	21.1058	22.7539	24.5983	25.9734	25.3735	25.7669	27.334	28.5579	29.1004	31.7326	29.6911	32.6699	32.2803	32.8323	36.9451	37.1979	38.9807	40.0495	40.8399	37.6411	35.0701	35.9472	35.9826	35.1023	35.0459
475	16.5537	16.3771	18.1257	19.2364	21.9466	20.9111	23.6724	22.2622	26.8298	24.765	28.7929	27.0149	27.1516	26.8249	30.2737	30.7878	27.8117	28.2798	31.5671	31.3986	32.868	32.3309	34.2248	34.6949	31.5171	31.5156		Time
476.06	16.8533	17.2702	18.5903	20.7314	23.1673	22.2531	24.7371	23.9023	26.8518	26.1962	28.9043	29.6551	27.9727	27.5268	32.2607	32.8868	29.3145	30.2975	34.5767	33.376	34.2713	33.4045	35.1566	37.1891	34.3808	33.633		220 min
476.96	18.4003	18.7344	19.468	21.365	24.0534	22.7405	26.8371	25.5673	27.6034	28.0689	30.0368	30.7252	30.7465	30.0552	34.6338	33.1057	31.3341	31.8618	36.0558	34.1521	34.5568	35.2387	37.9662	39.4127	35.5703	36.0556
478.03	19.4451	19.2369	20.8385	22.6906	24.6355	23.7021	27.5833	26.4083	29.1047	28.6275	29.4675	31.5976	31.4247	30.4901	37.2199	33.8251	33.5831	33.5247	37.5851	36.1297	36.3907	35.4855	38.693	40.2414	37.3505	38.0339
478.93	20.2743	20.445	21.4694	23.4754	25.4492	25.285	28.6921	27.4126	30.4251	30.6357	30.5943	32.777	33.3827	31.3447	40.8705	35.5736	33.3693	34.275	39.1546	37.1735	39.2451	38.5252	39.2745	40.9188	38.6009	40.4583
480	21.1624	21.1997	22.8928	24.3785	25.8373	26.8271	29.2856	28.0147	31.0918	32.4145	31.7743	33.5716	33.664	32.7995	40.3506	35.7615	35.3123	36.8825	40.1536	38.5955	40.3792	37.9407	41.9827	42.2063	38.5602	42.1363
481.06	21.5372	22.4076	22.7474	24.9056	27.1466	26.6686	30.205	29.0303	32.8535	31.8021	32.3158	35.1184	34.4438	34.4925	42.5825	37.1077	35.9547	37.7594	42.2979	39.8171	41.8825	39.4141	40.8237	41.1947	39.7522	43.0789
481.96	21.9132	22.8318	23.0878	25.1855	27.5079	27.7714	31.0397	29.4981	33.0525	31.9325	33.5624	35.5414	35.0068	35.9094	43.0626	37.8299	36.3785	37.937	43.1308	40.4095	42.5729	41.2928	42.4187	41.0035	41.4362	44.5631
483.03	23.3296	23.3093	23.8544	25.4417	27.9945	28.2178	31.1682	30.5643	34.6384	33.6202	34.1256	36.2965	35.4839	36.3712	43.6204	36.9622	39.6014	39.6338	44.0428	41.6451	44.1669	41.778	43.3689	41.2244	41.1203	45.1335
483.93	23.5215	23.5941	24.3408	25.5451	29.1459	28.5117	31.1805	30.5354	34.3893	34.2099	35.0587	35.3763	36.9449	36.6249	43.5909	37.7794	39.9807	40.5029	45.5776	42.4103	43.9696	42.6359	43.3461	42.9584	41.8579	45.2192
485	22.8759	24.478	24.8557	26.0404	29.5434	29.0741	32.2498	29.7052	35.3449	34.6113	35.443	35.7463	37.198	37.6397	44.4168	38.1461	41.0971	41.2305	46.3689	41.9976	43.1387	45.1367	43.9222	42.065	41.6505	45.368
486.06	24.0329	24.3542	24.8007	26.6089	28.4451	28.9892	31.7888	30.8128	34.4941	35.0998	35.5114	35.9599	36.4283	37.7499	42.7935	38.3001	41.7323	42.0252	47.2107	43.2678	45.1587	45.17	46.1302	42.1845	41.3863	43.8288
486.96	23.6259	25.6963	24.6721	26.6459	29.2444	30.2056	30.7366	31.5294	35.4674	35.7176	36.1101	35.4971	36.6529	38.8825	40.4079	38.3003	43.0649	43.2042	46.4892	42.9953	44.6859	45.5927	44.2072	43.2034	42.2563	43.7348
488.03	22.9916	25.8501	24.9802	26.9515	28.976	29.7227	30.5735	31.2219	33.9561	35.1302	35.5382	35.8236	36.3068	38.5682	41.5542	38.8334	45.5309	42.7041	46.8387	41.7504	44.2863	46.5828	45.3393	43.0391	42.6566	43.7576
488.93	22.9376	25.4661	26.1795	27.5196	29.3281	29.5752	30.6012	31.1371	33.8359	35.2428	35.9388	36.4069	35.6795	39.2273	40.07	39.104	44.4489	42.0458	47.3099	42.2604	45.2025	46.017	44.1392	42.4375	41.1491	42.5881
490	23.441	25.2746	24.7894	27.2083	29.0736	29.3958	29.9024	30.9218	33.5897	34.8055	36.4043	35.5602	35.6507	37.7232	39.1036	39.3957	46.0137	42.92	46.1345	42.6575	44.9348	46.7319	44.264	42.7014	40.3183	42.0639
491.06	22.1277	24.4186	24.9289	27.7352	28.9827	29.2632	29.787	31.4164	34.6959	35.4532	36.6309	36.3242	34.7734	38.6722	39.1576	38.8906	44.7949	42.7592	45.0181	42.2443	43.4462	46.4676	43.6046	42.4408	41.47	41.8332
491.96	22.8433	24.5696	25.0836	26.9209	28.222	29.5052	30.4708	31.9793	33.2093	35.7684	37.5286	36.6015	34.4491	39.0226	38.8754	39.6761	45.0201	41.5269	44.9055	41.8961	42.484	46.473	43.9906	41.8555	41.5146	41.0515
493.03	22.975	24.4177	25.5311	27.4318	28.5179	29.2733	29.9361	31.0283	32.8111	34.0494	35.7274	35.3927	34.0019	38.45	37.493	39.3939	41.5458	42.3743	46.2186	41.4654	41.5709	44.4573	44.1229	42.0528	40.833	39.8213
493.93	21.6859	23.5235	25.1614	26.6167	28.153	29.4077	29.6272	31.2253	31.5059	34.9137	34.775	34.5459	34.851	37.4464	37.9985	38.3505	41.7318	41.6836	45.0169	41.5692	41.7435	44.6792	43.3834	41.9926	39.645	39.3421
495	22.5213	23.2487	25.1795	27.121	27.9312	29.2063	29.5447	31.2942	32.3914	34.266	35.0923	35.0384	33.7638	37.6957	37.6265	38.1819	40.3242	40.5132	43.1279	40.9914	41.9251	44.3084	41.3493	41.6899	37.6859	39.1275
496.06	21.4101	23.0955	24.4986	28.1265	26.8267	28.8833	28.1151	30.8765	31.5404	34.376	33.7495	34.1807	32.9318	36.5613	37.1469	37.3503	38.594	39.4861	43.7424	39.8579	40.66	44.0821	41.7076	42.5977	37.5728	37.6085
496.96	21.7989	21.9943	24.4661	27.1468	27.113	28.2568	28.557	29.9259	30.4141	33.9638	34.636	33.5541	33.1062	36.2475	37.1046	36.2323	37.714	38.7983	42.99	39.3813	39.8713	43.7164	41.9031	41.1257	37.5033	36.7049
498.03	21.1884	22.6841	24.8534	26.8548	26.6097	28.4226	28.4603	30.166	30.1366	34.5769	33.5501	33.6764	32.5391	36.7186	36.0664	35.2403	36.2437	39.0347	42.6709	39.3815	39.3581	42.7386	39.9986	41.8832	36.8485	37.184
498.93	21.0833	21.7481	23.3016	26.7841	27.0046	28.0059	27.5436	30.0095	29.786	34.5236	33.6301	33.023	32.0344	36.0539	36.681	34.3734	36.0393	37.3176	41.8026	37.3925	37.6846	42.4688	39.1766	40.9177	37.016	34.7454
500	20.5863	21.8781	23.7287	26.0257	26.0626	28.4512	27.0896	29.7532	28.9673	34.1308	32.1637	31.4028	32.4463	35.1927	35.6963	34.5585	35.0754	36.5869	40.7252	37.5294	36.6963	42.7816	38.9604	40.555	36.9433	34.4806
475	14.7542	15.3753	16.1459	18.2202	18.5127	18.6259	19.0562	18.6623	21.0202	21.7508	24.169	24.133	24.6969	27.3825	30.985	28.7298	29.3821	30.2449	29.5049	30.558	28.4199	27.894	27.503	28.7045	28.8038	26.95		Time
476.06	15.8167	15.8295	17.8642	19.8462	18.9334	19.9135	19.5699	20.3643	22.6174	23.47	26.6151	25.4326	26.7022	29.0474	33.8234	31.0809	32.0255	32.1465	31.1422	32.3505	30.6139	31.0535	29.7632	29.4305	30.0794	27.1048		225 min
476.96	16.6213	17.6956	17.9027	20.2265	19.9755	20.5917	21.362	21.0331	23.5521	25.1383	26.661	26.5207	27.3411	31.2701	34.9038	32.5975	33.5005	34.5639	33.6	33.2867	33.3536	32.6249	30.4628	31.6747	31.1355	30.1589
478.03	17.3456	18.7252	18.6664	21.6046	21.3085	21.3498	21.9434	22.479	25.2204	26.1927	28.2208	28.3112	28.6245	33.0849	36.9843	34.06	34.2467	34.9576	34.7116	34.6011	34.4254	33.3385	31.5688	33.0186	32.9729	30.3172
478.93	17.9353	18.4448	19.9444	21.797	22.0719	22.4902	22.9163	23.4013	26.5274	27.1763	29.8369	29.7413	30.1876	33.9112	36.7437	35.6151	34.7678	36.4655	35.5256	36.4182	36.1679	35.2621	33.734	33.8873	33.6721	32.0132
480	18.7062	19.3762	20.5763	21.7747	22.6681	24.2356	24.1158	23.806	28.2866	29.0846	29.7303	30.1745	31.7079	35.217	36.7212	37.3501	36.2038	37.0382	37.478	36.9152	38.0904	36.7889	35.8276	35.2333	34.425	33.7192
481.06	19.256	19.874	21.744	23.3218	23.0996	25.4249	24.1934	25.0593	28.6309	29.2196	31.4925	30.8831	33.2933	35.2542	37.3326	37.6917	36.6742	37.851	39.0702	36.5635	40.0429	37.952	36.5141	35.8883	36.1051	33.9615
481.96	19.6915	21.0421	23.0266	23.1267	24.1362	25.1344	24.9341	25.0003	28.9756	30.6664	31.2538	32.2384	34.0428	37.4269	37.5958	37.4979	38.0954	37.4347	39.5467	38.028	40.5485	38.6162	37.7289	36.9563	36.7454	35.0266
483.03	20.1675	21.7131	22.697	24.5851	25.2471	27.1669	25.9509	26.2829	30.2805	31.09	31.3658	32.8023	35.5408	37.4915	37.9833	39.1387	38.3702	38.8644	40.5002	39.2654	40.6909	39.6827	37.8591	37.522	37.488	35.8689
483.93	20.2219	21.4317	22.9217	25.3446	25.7137	27.6843	26.6946	26.7268	30.9568	32.1601	32.7582	32.9223	36.7772	38.6651	37.6234	40.4952	39.5478	39.254	39.7434	38.8648	41.7592	41.3797	38.3238	38.3305	37.3539	36.5559
485	20.5604	22.2728	22.8443	25.6722	26.1461	27.6747	27.2425	27.1384	30.1805	31.89	32.1784	32.7589	37.3536	38.5281	38.8463	39.1685	40.6564	40.4565	40.2385	40.0259	41.2419	40.7762	38.9021	38.9142	39.102	36.68
486.06	20.6404	22.8587	24.1842	25.9832	26.2456	27.5592	27.8947	27.2775	31.3242	31.2692	32.6256	32.902	39.6807	38.6861	38.836	40.708	40.9408	40.7097	39.6414	39.761	41.9481	41.3269	39.2695	39.3288	38.0677	37.9096
486.96	21.4731	23.5615	23.5209	26.1895	26.168	28.2889	28.1913	27.3081	30.8397	32.4727	33.029	33.5785	39.91	38.6452	38.9999	41.1305	40.4011	39.6129	38.66	40.0935	42.1841	39.849	39.8342	39.0326	38.1138	36.9774
488.03	21.2006	22.4556	24.1741	27.1391	25.8858	28.3275	28.7015	28.0439	31.7148	31.6085	32.5657	32.7376	40.4471	39.108	39.3059	41.1412	40.4672	41.1516	39.7923	39.412	42.1155	40.6468	40.0928	39.8037	37.6068	36.7814
488.93	21.3213	23.2852	24.9254	27.0022	26.2488	27.686	28.4322	27.9743	30.3793	31.9077	32.339	33.4925	41.6256	38.1106	39.0259	41.0569	41.6578	40.3934	38.5728	39.7602	41.4777	40.8525	40.4824	39.9719	38.3818	36.7877
490	20.8679	23.6093	23.3068	27.8501	26.9527	27.4916	28.4236	28.2598	30.0021	32.1086	33.0047	32.8626	41.2463	38.4219	40.4776	40.5553	41.428	40.4437	40.4412	39.2685	41.3109	40.7544	40.6398	39.5762	37.9984	36.6201
491.06	21.181	23.3897	24.8105	28.5896	26.6484	27.0082	28.7431	28.6998	29.6479	31.2761	32.3903	32.3597	40.1291	39.4608	40.3642	42.0204	42.5014	41.1436	39.9592	39.8434	41.4956	40.94	40.4112	39.6473	37.67	36.0753
491.96	21.1658	22.3673	24.2102	27.9312	26.401	26.914	28.3722	29.2173	29.6741	30.616	32.3032	32.4182	40.1841	39.0245	40.8054	41.4043	41.4204	40.4619	39.4209	38.7334	41.837	40.002	40.101	39.2109	39.0597	36.8717
493.03	21.1256	22.4533	24.2681	28.468	25.2951	26.281	28.5835	29.0222	29.1427	31.0675	32.5907	33.1137	39.1367	39.1384	41.0314	41.1434	41.5462	40.244	39.2566	38.7523	41.3476	39.7372	40.4519	39.0437	36.745	36.4348
493.93	20.7108	22.9098	23.1511	28.8829	25.8781	26.2882	27.689	28.21	29.0559	30.1723	32.062	32.4185	38.9165	38.5821	41.5644	39.9756	39.7135	39.9065	39.4284	38.7616	41.7218	40.2048	39.0288	39.5728	37.248	35.2283
495	21.182	21.5792	23.801	28.5498	25.9044	25.0737	28.4756	27.9235	28.4383	29.153	31.621	32.4619	38.0941	37.3975	40.5754	40.0726	39.1267	38.8861	38.8075	38.633	40.9295	37.7596	38.504	38.1472	35.2616	36.4912
496.06	20.6322	21.4903	22.5735	28.183	25.667	25.583	27.8915	27.2638	27.7974	29.5891	32.6029	30.5026	36.3998	37.7391	39.7366	38.4158	37.9731	38.0099	39.447	38.6015	40.3125	37.1157	38.4702	37.7893	35.2114	34.9554
496.96	20.5405	20.9747	23.2167	27.6821	24.982	25.3116	27.8675	26.3068	28.5156	28.6467	31.6117	30.5174	35.3791	37.249	39.9287	37.4746	37.8534	37.1037	37.9447	37.4672	40.7008	38.6069	36.3545	36.7261	35.1737	34.539
498.03	19.9575	21.0984	22.3708	26.5767	24.6002	24.7449	26.9348	26.4602	27.6704	28.5398	30.7365	30.6607	33.8769	37.724	38.3005	37.1801	37.495	37.1589	37.9068	38.35	40.381	37.9474	37.6364	38.0163	35.2402	34.4119
498.93	19.7534	21.0158	22.1338	26.3601	24.2126	24.2724	26.165	25.9412	27.8611	29.463	30.5103	30.322	33.1294	36.7249	37.181	36.9633	36.2712	36.295	37.6271	36.5968	40.0397	37.3689	37.1278	37.4325	35.4891	34.6461
500	19.7614	20.1691	22.3418	25.0583	24.6363	24.4952	25.2185	25.7298	27.1565	27.8196	30.1353	29.2143	32.5502	35.0631	37.1601	35.5251	35.916	35.5488	36.5781	36.135	39.5083	36.6181	36.6316	36.7245	33.813	34.2414
475	15.7598	16.9063	17.9031	17.8354	19.8837	19.945	19.3654	21.6641	20.3737	21.9463	21.8153	24.6227	24.7971	29.946	25.066	26.4055	29.1867	28.867	28.5404	31.252	32.0814	36.3313	29.6777	28.6564	29.0923	34.4736		Time
476.06	16.102	17.7656	18.7982	19.5553	21.2555	21.1834	20.6647	22.5211	22.0881	23.3176	23.6062	25.4769	25.7416	33.4643	28.2595	28.7358	31.4069	31.9859	30.2323	33.6189	33.1397	40.6321	32.6005	30.6993	30.6394	37.853		230 min
476.96	17.8146	18.9298	19.5601	19.9891	22.4093	22.2716	22.0172	23.9449	23.7622	24.9152	25.2421	27.2555	27.1206	33.1223	29.2395	29.8984	32.265	33.147	31.8432	34.7241	36.1704	42.4941	33.9352	32.2152	32.3037	39.3587
478.03	17.8915	20.1687	21.1885	21.3142	22.4875	23.2401	23.1879	25.0172	25.1041	25.9533	26.2558	28.2355	28.5675	35.3591	31.8289	32.0135	34.4642	34.7158	33.2446	36.6592	37.7685	44.4411	36.2612	34.4815	33.411	42.4216
478.93	18.6141	19.8204	21.4847	22.3097	23.988	24.1276	23.6665	25.3934	25.9262	26.9066	27.039	29.2264	29.2298	36.8716	32.0906	32.2364	35.2072	37.7345	34.5311	37.5434	40.343	45.2334	37.2121	35.1724	35.1111	42.9369
480	19.923	20.9995	21.5975	23.4123	24.471	25.1706	24.9819	26.5013	27.4533	28.1268	28.622	29.3762	30.7434	37.5638	33.921	34.6027	36.4643	38.4518	36.1864	38.8244	42.1124	46.8515	39.0561	36.6288	35.8011	45.0784
481.06	20.1978	22.4523	23.6074	23.1986	26.069	25.9705	26.0669	27.4481	27.3414	29.6689	29.4248	30.9316	31.5404	39.3934	34.892	34.7932	37.8358	40.4125	38.285	40.3784	43.5388	46.87	40.8033	37.732	38.0475	46.0822
481.96	20.2912	22.7238	24.1532	23.8827	25.7082	25.8216	26.6327	28.1265	28.4609	30.6856	29.8128	30.7309	32.2858	39.8922	37.7943	36.3887	39.1331	41.1894	38.9259	40.9321	43.8787	48.5013	41.7034	38.9897	37.7022	46.0699
483.03	20.321	22.9864	23.6843	25.1518	25.423	26.0811	26.4804	28.3245	29.4583	30.8719	31.0708	31.2061	32.9853	38.3964	39.0961	38.1995	38.4955	41.1396	39.7895	41.5732	44.4448	47.1828	41.1978	40.9091	38.0774	46.4528
483.93	21.2687	23.4551	24.6532	25.3026	26.6436	26.2964	27.4131	28.6548	28.8919	31.5705	30.5104	32.1838	33.061	38.1579	40.1129	38.9057	39.9886	42.2403	40.3961	41.8188	45.5533	46.393	41.1641	41.0455	38.351	46.2161
485	21.5934	24.0768	24.575	25.5541	27.1848	27.3368	28.2267	28.897	30.9343	32.0216	30.9625	32.2756	33.5781	38.8741	40.0538	40.0136	40.6016	43.2551	40.9554	43.1723	45.2505	46.0279	42.3717	42.354	39.6167	46.0385
486.06	21.7416	24.4871	25.1968	25.9139	27.8326	27.3199	27.8339	29.4478	29.6522	32.1014	31.6112	33.1981	33.9011	38.5153	40.3764	40.5492	40.1394	42.7793	41.1951	42.8388	45.6422	47.0942	42.3185	41.6268	38.642	45.0356
486.96	22.3399	24.2641	24.7093	25.8035	27.696	27.6044	28.3116	29.6158	30.8381	31.8424	32.631	32.8835	34.1523	37.796	40.9506	41.6969	42.0984	44.9093	41.2941	44.3719	46.1332	45.8235	43.1178	41.1486	38.6461	44.4916
488.03	22.2744	24.7294	25.2962	25.3466	27.4233	27.8307	28.4241	29.2597	30.4916	31.8336	31.0143	33.637	34.7464	37.3202	40.9208	41.553	41.0344	44.6463	40.4289	43.0025	44.1867	45.0896	41.6216	40.8051	39.4715	43.7052
488.93	22.1421	24.1895	25.4216	25.4029	27.8336	27.5889	28.7282	29.2252	30.8681	32.584	31.8572	33.3539	33.8975	37.9985	39.901	42.4648	40.8046	45.9993	42.1829	43.2449	44.5961	45.1595	43.1706	41.6357	38.6717	42.7589
490	22.258	24.5749	25.7198	25.4072	28.511	27.9657	29.2087	28.6159	31.0558	31.1823	32.0911	33.8871	33.7394	36.7302	39.7819	42.4514	42.1388	46.7817	40.7261	43.3442	44.9336	45.0469	43.2476	41.921	38.9628	42.4559
491.06	22.8722	25.0387	25.6909	25.0725	27.8072	27.3306	28.7684	29.6206	31.8733	30.904	32.4856	33.6937	35.3334	35.8279	39.3669	40.3443	42.4876	46.545	42.2165	43.6294	43.7177	44.6953	43.0469	40.5929	38.868	40.4771
491.96	22.191	24.1966	25.0694	25.8874	27.8231	27.1247	30.0994	29.1532	31.2831	31.8935	31.7791	33.5218	35.4786	35.9017	39.8063	40.6884	41.958	46.2317	41.7078	41.8338	44.7481	43.0975	43.3157	41.6659	38.8697	40.0955
493.03	22.5124	23.8142	25.3012	25.5133	28.622	27.8216	29.6576	28.1161	30.5618	31.8342	32.2048	32.9199	35.3567	35.7936	37.79	41.819	41.0303	46.8296	41.5285	42.3823	42.9575	44.3701	43.2272	40.6173	37.6252	38.1898
493.93	22.8585	23.9871	25.3207	25.8513	27.9428	26.2997	29.1703	28.2988	30.8075	31.5619	31.5592	33.5369	35.1383	34.5752	36.8519	40.1065	41.2991	45.8373	41.2878	41.9194	42.8108	43.3602	43.3807	41.8433	38.506	37.4689
495	22.2019	23.5043	24.9655	24.6581	27.3928	26.5042	29.0293	28.3897	30.687	31.661	31.6834	32.8949	34.4487	34.1819	35.8505	39.0713	40.0789	44.6639	41.3539	42.2619	42.2058	42.5895	42.5883	41.5972	37.6842	36.9464
496.06	22.0817	24.2485	24.1578	24.9022	27.021	25.9254	29.0137	27.8584	29.4691	30.0953	30.8176	32.4128	35.7753	33.9342	34.841	39.3376	39.353	43.0722	41.346	40.5708	41.3655	42.5892	42.8953	41.2085	38.1312	35.825
496.96	22.0072	22.7898	24.3914	24.899	26.6546	25.6298	28.4825	27.8041	29.0212	30.2756	30.5662	30.9758	34.762	33.4597	34.8628	40.1707	38.6302	42.4807	39.1003	40.2151	42.5555	41.0542	41.7513	39.2371	36.9868	36.6625
498.03	22.1031	23.3806	24.1206	24.3803	26.3597	25.4105	27.7814	26.8264	28.3264	30.0156	29.4863	31.4074	35.6292	32.5805	34.4028	37.2002	38.3422	40.9577	41.054	40.6944	41.385	39.9857	42.0268	38.61	36.8782	35.8885
498.93	21.7612	22.9572	23.6776	23.8205	26.518	24.7517	26.6008	25.9661	27.3936	29.7726	29.0848	31.2208	35.6417	32.8445	33.988	37.8811	38.7018	40.2584	39.9073	39.8497	39.7721	40.9321	38.3082	38.4026	36.3809	34.3137
500	20.6141	22.3706	23.2682	23.0661	25.9831	24.2705	26.375	26.1311	27.8563	28.6708	29.6556	29.1098	34.201	31.9073	33.904	35.7	36.723	39.8297	39.9392	40.0507	40.1088	39.2543	38.6995	36.9759	34.8847	36.0806
475	14.6965	15.5152	16.4072	17.3606	18.2205	20.5321	23.0722	26.3491	23.1147	25.4433	24.5482	25.9263	30.1539	28.5456	27.1585	33.1066	29.9795	32.9062	33.7274	32.4343	32.9375	33.438	35.3954	32.8044	34.4647	28.7498		Time
476.06	16.0065	16.3995	18.1973	18.2732	19.1318	21.3924	24.3175	26.4745	24.1307	27.1984	26.4024	26.8329	31.5567	32.4326	29.1874	34.8234	32.5827	34.9023	36.182	35.7362	34.8033	34.9231	37.7474	35.4753	38.2968	30.0763		235 min
476.96	17.5428	18.0187	18.6335	19.1363	19.7312	22.1592	24.9348	28.282	25.2902	28.287	27.9514	28.7737	32.793	34.6076	31.0809	35.8561	34.4683	36.8497	37.9797	37.1223	36.2235	36.6994	40.3448	36.496	39.824	32.7109
478.03	17.9064	18.6494	19.9024	20.275	20.7889	23.0208	25.9666	29.7468	26.4611	29.6186	28.8595	30.7895	35.0361	36.9776	32.3279	37.9545	35.6663	37.5972	40.2571	38.4081	37.7678	39.555	41.0818	37.4571	40.2416	33.6492
478.93	18.9656	19.8089	19.7594	20.5438	21.619	24.1097	27.0274	31.4146	28.1839	29.8831	29.9822	31.4063	34.7928	39.1927	34.2483	38.0148	37.6429	39.5685	40.3599	39.6393	39.8768	40.3271	42.0889	38.8185	41.7655	35.6785
480	19.5368	20.1876	20.9673	22.0679	22.5024	25.0963	27.5969	31.4232	28.8329	31.9234	31.0897	32.3697	36.6871	42.1669	34.6666	40.0851	38.5758	41.5982	43.3842	42.0427	41.4844	41.0502	42.8985	39.8978	42.8361	37.63
481.06	20.3466	21.2241	22.7708	23.227	23.6257	26.3887	28.5017	31.139	29.8295	32.6982	32.5415	33.6449	36.8822	42.7149	36.3492	39.7636	39.7871	41.1423	43.7434	45.1913	42.7027	42.409	44.4187	40.5109	43.8666	37.6045
481.96	19.9358	21.4048	22.5344	23.3302	24.2135	27.4069	28.809	31.938	30.0553	33.7917	33.6266	34.4447	36.8596	44.4934	37.7404	39.7248	40.4749	42.8122	44.0863	45.1256	43.4831	43.7497	44.0017	42.0446	43.7775	39.4962
483.03	20.6627	22.2662	22.8104	24.3894	24.3279	27.0763	30.3696	31.784	30.8837	33.3806	34.2437	34.916	37.7986	45.5569	37.8062	41.5535	41.7779	45.6414	44.1743	45.0028	43.6072	45.8984	44.2017	43.4539	45.7446	40.0839
483.93	21.3554	22.8268	23.6184	24.8573	24.8874	27.3075	29.7681	33.1757	31.5114	33.7844	34.1628	35.9074	39.3838	45.4478	38.4834	41.3764	40.7918	45.8836	44.848	46.4301	45.3684	45.7901	43.9131	43.1524	45.9807	42.0638
485	21.5068	23.3818	24.3842	23.8695	25.1096	27.8547	29.6046	32.2117	31.5559	34.2299	35.4387	35.4102	39.2533	47.6755	38.4924	41.4881	41.809	44.9105	45.9507	46.3011	44.9344	46.5742	45.7821	43.5847	46.1008	42.2617
486.06	21.6626	22.711	24.3915	24.7453	26.1379	28.8363	29.4473	32.3945	31.6501	34.4885	35.2986	35.543	37.8743	45.9033	39.446	41.0515	42.0943	47.1632	45.4212	47.1272	45.1536	46.9354	44.3286	44.8714	46.4544	42.7411
486.96	22.3842	23.5592	25.8332	26.255	25.6465	28.7971	29.3145	32.384	32.0708	34.4899	34.5594	35.4608	39.9022	46.2276	39.0785	41.9723	43.3716	46.1581	45.4231	48.5181	46.2032	47.2386	44.3399	44.9813	45.9827	42.5146
488.03	22.0587	23.1671	23.8669	25.6989	26.6252	29.3503	31.2041	32.4543	32.6769	35.0593	35.8655	35.3782	38.7929	45.4053	39.7147	42.4884	42.8034	46.4337	46.2413	47.517	46.6706	46.9366	44.5148	45.7581	45.0732	42.6919
488.93	22.7076	23.2898	24.7148	25.1509	26.4531	29.2522	30.765	32.2098	31.9518	34.9253	35.7294	36.5116	38.3637	45.4797	39.2164	42.0139	42.7379	48.009	45.2371	47.1848	46.0822	45.9366	43.6757	44.5126	45.4921	43.0895
490	22.4283	23.7643	25.0958	26.7559	26.1369	29.2385	31.0378	32.583	31.9755	35.3911	36.7528	36.1133	38.6825	43.6448	40.0684	42.1767	42.829	47.7844	46.082	47.003	45.9447	46.3566	44.0648	45.1113	45.0174	41.8619
491.06	22.3999	22.892	24.6229	25.3702	25.9726	28.7201	30.0979	31.3801	31.3991	34.2467	35.1391	35.1298	37.6435	43.4358	40.1954	42.6224	41.9959	47.4918	47.1746	48.3503	46.6662	46.645	43.9313	44.6167	43.6774	42.5466
491.96	22.073	23.0327	24.2894	25.2074	25.7597	28.3398	30.4695	31.4947	31.0856	35.2287	35.2255	36.1532	36.6125	43.3154	39.524	42.0909	41.016	47.8519	46.4994	47.0631	46.2797	46.2913	43.4814	45.4478	42.4012	42.2983
493.03	21.9345	22.442	24.4309	26.0294	25.5199	29.3751	29.8871	32.2273	32.1955	34.5386	34.6096	34.9168	37.7991	42.6449	39.7827	41.8838	40.6102	45.8384	47.2118	47.2557	45.2207	45.6476	43.0934	45.2126	43.5054	42.9251
493.93	21.9571	22.7693	23.8161	25.6801	25.3303	28.3511	29.0568	30.536	30.8706	34.3735	34.7717	35.5947	36.6744	42.1469	39.0272	41.7445	40.5691	46.1854	46.5593	45.5712	45.5687	44.9368	43.0483	43.9693	42.6699	41.3955
495	21.7245	22.3884	23.4217	26.0862	25.456	28.6087	29.6474	31.1162	30.3639	33.8567	34.4296	35.7035	36.4241	40.4207	38.1143	40.8805	40.7872	44.9658	46.1059	44.8219	44.4252	44.5111	42.4441	45.2265	40.3622	41.4042
496.06	21.5944	22.4215	24.1883	24.9298	25.391	27.8923	29.4184	29.9361	29.9605	34.3266	32.6475	34.3168	35.649	39.9858	38.7337	40.3993	40.1056	44.4516	45.2434	45.2003	43.7538	43.5996	42.2276	42.3884	40.5913	40.5502
496.96	20.9793	21.3815	22.8288	24.9498	25.8407	28.3986	29.7677	29.8317	29.8705	33.2974	32.9462	33.924	36.4894	39.367	39.2504	40.0183	38.9877	42.4516	45.1396	45.4291	42.1546	42.7782	41.8495	41.9655	39.0911	40.9094
498.03	21.0743	21.3965	22.4757	24.1046	25.9556	27.81	28.2096	30.1307	29.7119	33.1501	32.4205	34.488	36.0822	37.1561	38.3694	38.3942	40.2611	41.7324	44.4635	44.5351	43.6115	42.71	42.5178	41.7879	38.9209	41.4733
498.93	21.3758	20.6944	22.4423	24.0208	25.2668	27.6591	29.2787	28.8717	29.3543	31.7929	32.0475	33.0648	35.2066	37.5534	38.3694	38.4983	39.1587	41.7298	43.5106	44.0968	41.3235	43.4657	41.1854	41.1368	37.5807	39.8259
500	20.5592	21.132	21.7826	23.6082	25.1061	26.7345	28.365	28.5031	29.0457	31.871	31.7874	33.9495	34.5714	36.6484	38.3135	37.4966	39.0414	40.0718	41.8855	42.4758	41.9038	41.5105	41.3418	41.0073	37.0498	38.3563
475	15.4904	16.7579	17.947	18.9138	20.2823	20.8981	22.1365	21.9797	23.7582	26.6183	27.3989	30.7028	32.3587	32.2963	33.2854	34.5437	36.3225	35.1795	35.0952	38.2273	34.8061	35.8032	36.6627	38.1578	31.8838	31.4206		Time
476.06	15.9669	17.5126	18.9169	19.8681	21.3674	23.0113	23.4979	23.5617	25.2108	27.7709	29.5752	31.9255	34.4459	34.3583	35.5257	35.2352	38.2957	37.4641	36.295	39.3096	36.3292	38.2722	37.2517	40.4791	33.5794	33.2444		240 min
476.96	17.6393	18.6459	20.3403	20.8447	23.3374	23.9249	24.434	25.1578	26.73	29.4047	31.7245	33.1439	36.0092	36.6108	35.0788	36.3925	41.066	39.6739	38.2778	40.7777	39.5381	39.7645	39.6988	42.9258	35.5507	35.0245
478.03	17.8242	20.1596	21.0014	21.365	24.0252	25.4552	25.5345	26.146	28.5417	29.9248	33.6888	34.7643	38.2089	38.0481	37.8785	39.1699	41.8799	40.67	39.7243	42.9878	40.6221	41.7939	41.6406	43.5468	36.3358	36.6409
478.93	18.9428	20.7669	21.8338	22.1481	24.5099	25.8292	26.592	27.25	28.7261	30.4368	34.593	35.6837	39.2739	39.8559	39.3083	40.6867	43.5149	41.9855	42.2501	43.3416	42.6566	43.6263	42.845	43.8634	38.4516	38.0186
480	20.0116	21.2323	23.202	22.8272	26.0914	27.4355	27.0668	28.2039	29.5036	32.2505	35.4398	36.3608	39.7831	41.11	39.5857	41.8369	42.8986	43.042	42.3423	44.7734	43.8902	43.6302	46.4226	44.9379	40.0016	40.9429
481.06	20.6573	22.0138	23.2251	23.3336	27.3955	30.086	28.3624	29.4425	31.0708	33.84	36.0915	37.129	40.7102	42.5022	41.6289	42.0043	45.2722	44.0406	44.9502	44.9919	45.9054	46.3683	46.868	46.4792	40.5657	40.617
481.96	20.9919	22.7668	23.2844	25.0171	27.0125	30.5163	29.3845	29.57	32.184	34.5469	37.6029	37.5912	41.2064	42.6116	41.3803	43.4043	45.872	45.3473	47.428	47.543	47.9157	46.8251	48.4924	47.9757	43.4905	41.5761
483.03	21.685	24.0649	24.3914	25.694	28.0533	30.466	29.5148	30.8511	32.1165	34.9185	38.2603	39.1225	42.6355	43.2415	43.0676	45.0168	45.8093	46.2818	47.7927	47.1781	47.3352	48.0806	48.9844	47.9896	43.849	43.3698
483.93	22.1408	24.8726	25.1092	25.9562	28.7219	31.2457	29.5077	30.8368	33.2556	35.637	38.0306	38.5166	41.7653	43.4526	43.735	44.4216	47.1846	46.3379	47.9967	49.369	47.9937	48.5294	49.4023	49.1249	43.9249	43.4209
485	22.1626	24.8885	25.1721	26.456	28.9734	31.1279	30.1967	32.1225	33.6764	35.8375	39.0993	40.4077	42.6051	43.8777	43.9135	45.6721	46.3863	47.0955	49.931	48.1404	49.4501	49.6175	49.8909	48.7168	44.639	44.4105
486.06	22.6779	26.0996	26.3796	27.1582	28.7818	32.5261	30.4051	32.0363	32.8683	36.6782	38.9652	39.5752	43.3698	44.116	44.5596	45.0986	48.1558	48.9229	50.8102	49.2461	50.7351	49.4299	49.4341	49.6376	43.7826	43.8714
486.96	22.7636	25.9171	26.1203	26.2972	29.0548	32.2519	31.0828	32.0531	34.3222	37.7572	39.7767	39.298	42.004	44.6469	44.5377	45.338	49.8104	49.5685	51.8408	50.3806	49.7869	49.5356	49.8561	50.4828	45.6585	44.5593
488.03	22.5236	27.1326	25.6846	26.6881	28.4568	32.5235	31.1067	31.094	33.6036	37.4923	40.4943	39.846	43.1079	43.1818	45.3119	44.3835	50.0827	48.0259	51.5123	50.5097	50.9542	50.2784	49.1137	48.8572	44.8733	46.1779
488.93	22.6017	26.4829	25.4496	27.2285	29.1085	32.1509	31.5768	31.8638	33.6387	36.8855	41.0946	40.8754	43.0078	44.4659	44.9194	45.1908	49.3553	48.5572	52.2061	48.507	49.896	50.5907	49.2608	48.5367	45.5097	44.7752
490	22.5648	26.6785	25.8691	26.7743	29.4787	32.8304	31.537	31.721	34.5158	37.1509	40.2998	40.2315	42.3632	44.5639	44.3762	44.2372	48.6652	49.5428	53.4593	48.714	50.1617	50.3111	49.6639	48.1209	45.2743	42.6806
491.06	22.7978	26.5201	26.3474	26.7991	28.9682	32.6443	31.7521	31.7314	35.064	36.8338	41.0425	40.0534	40.9555	44.0345	45.3068	44.9987	49.2309	48.232	53.4328	48.2954	50.4374	50.5439	47.7647	48.6188	45.6612	43.1891
491.96	22.4704	26.9953	25.9737	27.3274	28.9162	31.7108	31.1078	31.5259	36.9167	36.0159	41.3376	40.4973	41.9126	43.3228	44.0715	44.7381	49.3062	48.1296	53.3528	47.3424	49.3349	49.2789	49.2699	46.7849	45.0864	43.4668
493.03	22.5976	26.5995	25.4179	26.8561	28.5611	30.7385	30.4369	31.0652	34.9406	36.4368	40.702	40.2821	41.976	44.4879	44.9639	44.159	47.3242	47.6045	54.2668	46.4164	50.9666	49.4182	47.9059	46.5934	43.8888	43.3807
493.93	22.5111	25.94	25.5671	25.9621	28.8392	30.4653	30.2838	29.9303	35.0767	35.7898	40.1864	38.7221	41.7735	44.1794	43.4442	42.9484	48.0201	46.6939	54.7991	46.6619	49.9397	48.5966	47.6255	45.5283	43.4617	41.3738
495	22.7089	25.2637	24.4184	26.734	27.9392	31.2264	30.5666	29.3589	34.5039	35.5281	40.2111	39.1677	41.4245	43.8357	42.5473	44.0312	47.1333	45.4996	52.6211	46.4528	49.6166	48.2146	48.8316	43.7612	43.7782	41.0256
496.06	21.4517	25.1563	24.4079	26.6856	27.529	28.9904	29.9058	29.2239	33.9104	35.0945	40.8903	38.8012	41.6293	43.7923	42.62	42.763	47.0084	45.3669	53.6373	47.0261	48.8734	47.044	47.641	43.3057	42.4496	40.535
496.96	21.7183	24.8474	25.0335	25.7958	27.4616	29.3138	28.7209	29.029	34.4602	34.462	40.0494	38.6717	40.4426	42.5337	42.9209	41.9904	46.5345	44.4089	50.8155	45.5901	47.3645	46.4302	47.4176	43.567	44.3445	40.1439
498.03	21.9834	24.8547	23.8054	25.6189	27.2088	28.3422	28.4657	29.0941	34.5788	34.1731	37.5395	39.3739	39.2877	43.5936	41.3877	41.9623	45.2766	43.6502	49.5542	46.3083	47.5873	45.3321	47.1569	42.9396	42.4548	39.3231
498.93	21.4317	24.137	24.155	25.5921	27.174	28.1284	27.8459	28.4743	33.8137	33.9353	38.3502	38.9045	39.1688	42.2381	40.4743	42.5968	43.8159	42.4755	50.6131	44.5333	45.5292	45.2464	46.8872	41.8259	41.979	37.6808
500	20.5414	23.4271	22.9704	26.1061	25.3353	27.9956	27.4438	27.6894	32.5603	32.609	37.1296	37.9539	39.0207	40.9627	41.0268	41.4534	43.8059	42.1053	49.1043	43.1388	47.0026	44.1995	46.6881	40.2477	39.9413	37.8569
475	16.7295	17.5105	17.1993	19.2796	21.0106	21.1995	22.1184	24.0792	23.7013	26.0167	25.5583	28.1657	27.6286	30.3796	32.5351	31.0092	32.735	33.4732	33.4845	32.9336	33.8051	36.8859	38.9138	33.9801	34.5447	30.8422		Time
476.06	18.0339	19.1545	18.5322	20.7791	23.0088	22.8428	23.5591	25.6373	25.6114	28.3723	27.5271	28.3304	29.5943	33.2477	34.6044	32.6081	34.9783	34.9683	35.9977	36.1609	37.1852	38.7922	40.3198	35.4554	36.8703	31.4884		245 min
476.96	18.2239	19.8497	19.7299	21.5387	23.2013	23.1147	25.1786	26.3021	27.4922	29.2555	29.3102	30.1009	31.3616	34.5974	37.2877	34.9988	36.8017	37.055	38.5398	37.8006	38.6957	40.1982	41.9298	36.2248	37.6251	35.2389
478.03	19.2863	20.5844	20.9046	22.5534	24.8006	24.777	26.8396	27.8646	28.5781	29.1236	31.138	31.7185	33.7849	35.6192	38.6082	37.1101	39.1844	39.1955	39.9088	39.9304	41.714	42.9093	44.6193	39.0523	40.2474	36.1435
478.93	20.2375	21.8519	22.0423	23.8396	25.0435	25.7722	27.3225	28.711	29.2045	31.4441	32.2491	33.1412	35.8158	38.0426	40.7147	37.8734	39.5528	39.866	42.4758	41.1075	43.4949	44.6722	47.2766	40.5932	41.7897	37.2371
480	20.8833	22.2185	22.8327	24.7975	25.8131	26.2952	28.0648	29.315	31.3954	32.4672	34.0954	34.646	37.1447	37.5945	40.9092	39.803	41.5666	41.2792	43.7418	43.1454	45.5868	46.4456	47.9977	41.8378	42.6201	39.2993
481.06	21.5539	22.6982	23.2507	24.4454	26.3637	27.081	28.9821	31.412	32.1565	33.7993	34.3645	35.6224	39.3852	40.3821	43.6203	40.571	42.8847	43.0102	45.0245	44.5558	47.1796	47.8157	49.1915	42.9737	44.7046	40.9875
481.96	22.0586	22.9902	24.7544	25.9864	26.8489	28.3749	29.9666	32.2518	32.9233	33.7936	34.9427	36.3207	41.9192	41.9099	44.0467	42.4551	44.2906	44.2862	44.8965	46.788	48.4822	49.1278	50.6942	45.0092	46.3565	42.263
483.03	23.4077	23.861	24.7016	26.2967	28.4396	28.9774	31.4022	32.1651	33.3115	34.3791	36.8348	37.273	42.8954	42.2327	45.3345	44.2207	45.07	44.8536	45.7599	46.5316	50.3112	51.0932	50.4848	46.4862	47.2452	41.9351
483.93	23.1549	24.4871	24.6783	26.8352	28.4108	28.359	31.2144	32.8039	33.95	35.7548	37.2422	37.9994	44.1343	43.8769	44.928	44.8547	44.6572	45.6877	45.8576	46.7748	52.166	50.2706	50.9058	46.6145	48.4754	43.7169
485	23.2126	24.8184	26.298	27.4085	28.9028	28.439	31.1363	33.5396	34.7604	36.1007	37.2149	38.3019	45.754	44.7122	46.3956	46.3835	44.3004	46.1163	46.3737	48.7856	52.6968	51.1559	51.6542	46.5738	47.4111	45.5686
486.06	23.5854	25.6668	25.5151	27.3905	28.5765	29.7837	31.8025	33.3011	34.4135	36.6885	37.6029	38.3958	46.4039	44.2949	45.9748	47.5364	45.8872	47.8254	46.6242	50.0393	54.1416	51.4047	51.1828	47.3981	48.4156	44.3883
486.96	23.8327	25.8954	26.333	27.5333	29.4399	29.5475	32.088	33.5326	35.4923	35.6898	37.371	38.7198	46.9694	43.1002	46.5339	47.9573	45.3888	46.6839	46.8174	49.8326	54.6712	51.8289	52.1581	46.752	48.15	44.511
488.03	23.5331	25.4699	26.8228	27.222	31.127	29.0489	31.6095	32.8838	35.5508	35.8217	37.0836	40.4385	47.7255	43.4115	45.8947	47.8092	46.4365	48.2413	46.6145	49.1687	54.2634	51.9883	50.6901	48.4923	48.0802	44.1487
488.93	24.5362	25.1127	26.0956	28.0753	30.0439	29.8794	32.5313	32.934	35.2763	36.3078	37.2303	39.9194	47.641	43.4433	45.7804	48.9662	44.6336	47.5434	45.183	49.5833	55.4487	50.1835	51.4589	47.493	47.7503	44.0949
490	23.4284	25.4462	25.4601	27.2625	29.5945	30.1863	32.4207	32.184	36.1764	35.8018	35.9268	38.5433	47.6722	42.8546	46.0356	48.7683	44.8711	47.6031	46.6607	50.3043	55.8799	50.6631	49.9465	48.686	46.2331	44.0161
491.06	24.3288	25.5669	26.0743	28.5631	30.3987	29.8523	32.6919	33.0726	35.6695	35.0107	35.3331	38.3277	47.7	42.27	46.2078	48.2816	45.1134	47.8971	46.7621	49.2994	53.9679	50.3848	49.7276	46.1045	46.3875	43.6939
491.96	23.9189	24.5862	25.7886	28.44	29.7809	30.1065	32.0564	32.316	36.1446	34.0029	35.2516	37.1282	46.2465	42.6211	45.1883	48.0056	44.4994	47.554	45.1222	49.2636	55.6473	50.3838	48.8687	47.8444	46.1122	43.8079
493.03	23.6869	23.8795	26.4591	27.6559	29.5348	29.3426	31.4862	32.6589	35.4252	34.813	34.9652	37.7073	46.5861	41.9768	44.6724	47.133	43.4223	47.8788	45.5861	47.9018	54.5467	48.0521	50.035	46.9315	44.2063	42.8806
493.93	24.9115	25.3377	25.876	27.4973	29.9602	29.4233	30.9899	31.3812	35.6012	34.189	35.1762	36.7588	45.2958	40.9921	44.8849	46.7224	43.5593	46.1108	43.8249	47.5406	54.4384	48.4083	49.2409	46.7034	45.5253	42.8568
495	24.3127	23.8972	25.1928	27.699	29.2157	28.586	30.3804	31.3023	34.7744	33.6883	34.9274	37.3404	45.7207	40.5236	42.9335	43.591	42.4636	46.3957	43.2642	48.2986	53.6269	47.9676	46.9589	45.0314	43.9131	43.2685
496.06	23.5231	23.1737	25.328	26.5805	28.6152	29.558	30.0323	31.0803	33.8745	33.0225	34.4909	36.9938	43.9258	40.0768	42.2567	42.5808	42.1251	45.4869	43.2197	47.2297	50.801	46.3305	47.5954	45.0481	43.4746	41.398
496.96	23.7656	23.9955	25.3298	26.1886	28.5858	28.6192	30.3729	30.7436	33.9978	33.1777	34.8682	36.4363	42.3773	41.0542	41.7419	42.0412	41.837	44.9284	43.3704	46.0392	52.3687	45.3951	46.599	45.3044	42.8267	42.4368
498.03	22.8541	23.1884	24.5034	26.2315	26.9702	28.3635	29.4028	30.1942	33.4365	33.1305	32.4299	35.3255	42.1341	38.9524	40.2806	41.108	41.2901	44.3729	41.98	44.7988	49.8643	44.6134	47.1092	43.939	41.4843	42.7586
498.93	22.442	22.2971	23.9638	26.0707	27.5425	26.5703	29.561	29.1346	33.3877	31.3989	32.5771	33.5586	41.0295	38.8311	40.4202	40.6131	40.619	43.8905	42.0979	43.5054	48.8474	44.7747	45.6618	43.5791	41.2118	42.5696
500	22.4202	22.1623	23.6471	24.4148	27.0605	27.1332	29.5004	29.286	32.5006	31.9206	32.1221	33.0052	38.6902	38.6958	39.2488	39.2004	40.7075	41.9192	41.9284	43.6565	48.016	44.3174	44.4702	42.6378	41.3177	41.6767
475	16.2394	16.6917	18.0647	19.2813	20.8919	20.6964	21.0881	25.327	25.036	26.1613	28.7595	30.1716	30.3261	31.2849	33.0242	33.5589	36.2012	36.2103	37.109	39.3603	41.4492	37.7645	39.404	37.6339	37.7121	36.7652		Time
476.06	17.141	17.8898	18.802	21.016	23.124	22.517	22.3876	26.201	26.193	27.4489	30.9502	30.8505	31.5317	34.025	33.703	35.0364	37.1454	39.666	39.6205	41.7283	44.0478	40.926	41.8345	39.8508	39.5734	38.2383		250 min
476.96	18.2497	19.207	20.0415	21.4849	23.0883	22.7543	24.2635	27.4594	28.4121	28.0851	32.2965	33.2035	33.6428	36.6544	35.9105	36.9891	39.7815	41.9901	41.9607	45.4292	45.0282	42.3714	42.3222	42.019	43.3152	41.1628
478.03	19.1998	20.1291	21.1508	22.458	25.1591	23.9661	25.5114	29.038	29.5249	31.014	35.4419	34.0141	34.3309	38.8686	38.5421	38.0776	41.0679	45.3716	42.7701	48.2312	47.1834	45.2274	45.6415	44.5809	45.9414	43.4213
478.93	20.5143	20.2649	22.3567	23.4132	25.2454	24.8565	26.6859	30.0372	30.0774	32.0671	37.1812	36.1054	36.4449	41.33	39.3787	41.1229	42.872	48.2489	44.0944	51.2029	48.4509	47.0315	45.6185	45.3405	46.4786	44.8001
480	21.6005	21.9088	22.6746	24.1024	26.3283	25.4665	27.4217	30.5912	31.0903	32.7807	36.9503	37.8691	37.7472	44.5615	41.3355	42.4527	45.0378	49.1392	45.8727	54.5956	49.8902	48.0614	47.8926	48.0321	47.8805	46.3329
481.06	21.6639	22.3136	22.789	24.609	27.2192	26.3691	28.1963	32.0602	32.0633	33.7544	38.5701	37.6077	40.4627	46.7198	41.3596	44.1297	46.81	49.7243	46.6594	57.4936	50.7558	49.5914	49.4613	48.5295	50.3861	48.3408
481.96	22.5018	23.4617	24.3131	24.7918	27.5572	27.732	28.5485	31.9957	33.4195	34.2456	39.4761	38.8586	40.0972	47.6826	43.0523	44.9921	46.9442	49.1665	47.9204	57.8718	50.7944	50.0401	50.672	50.54	50.2713	48.9528
483.03	22.4389	23.7993	24.7456	25.9273	28.5496	28.1025	30.2767	33.4477	34.223	35.2933	39.8026	39.7245	40.9601	48.4048	43.6258	46.4162	48.271	52.0263	48.6339	60.4958	51.0539	51.9069	52.0209	50.7913	51.239	50.3138
483.93	23.7524	24.2907	24.3426	26.4066	28.2441	28.4337	30.7939	33.4481	34.3578	36.0393	41.1055	40.9621	41.6284	48.6018	43.2662	46.2158	48.3166	49.9799	49.7772	62.2001	51.1502	52.8368	52.5268	51.8765	52.2662	50.2987
485	23.9995	24.1877	25.4309	26.4416	29.1203	29.4978	30.9135	33.5331	34.5404	37.2092	41.486	41.0902	42.0022	48.3973	44.2025	47.2353	49.0006	50.1489	49.8699	63.4265	52.7438	53.2407	52.935	53.4582	52.8686	51.1635
486.06	23.5555	25.0437	25.1724	27.2445	29.5979	29.9736	32.0761	34.5809	35.0797	36.3002	41.8855	42.8247	42.4423	48.8853	44.4312	47.0875	49.349	49.6637	49.6008	62.316	53.0866	52.0515	54.7643	54.9174	51.7137	51.5931
486.96	24.4574	24.7219	25.8341	27.1115	29.423	29.5401	32.2661	34.3045	35.3237	36.6619	42.0234	41.9786	43.624	47.5844	44.9522	47.2039	49.8161	50.2798	51.9847	62.2418	53.4807	53.6749	54.4965	55.6176	53.2466	50.8998
488.03	24.4473	24.1572	25.8755	27.5151	30.2154	29.4784	32.2875	34.3417	35.2397	36.78	42.0246	42.8969	43.0556	47.98	46.0915	46.7736	50.6695	50.5842	50.5362	60.9964	55.4165	52.8506	53.3708	54.8205	52.854	52.4427
488.93	23.8336	25.1024	25.7657	27.5455	30.5755	29.9976	32.1663	34.2277	34.7873	36.6954	40.7998	42.5899	43.1645	47.2818	46.8638	46.6718	50.3232	49.7917	51.6324	60.8435	54.5856	54.8144	52.741	54.4468	52.9733	50.5111
490	23.88	24.8879	25.5985	27.2698	30.4571	30.3337	32.6268	33.2297	35.3532	36.7509	40.8541	42.3854	43.3349	46.5447	45.1362	47.371	51.1842	50.3368	50.9675	58.7713	54.1123	54.3704	53.3138	53.9259	52.5248	49.9902
491.06	24.0184	24.7553	25.5084	27.8035	31.2091	29.4292	32.8231	34.2158	35.0324	36.2664	40.4539	42.0977	42.7642	45.7647	44.7617	46.6234	50.5764	49.5554	50.5287	57.2501	53.2965	54.4109	54.517	53.6125	51.8195	49.0248
491.96	23.989	23.9977	25.7238	27.7581	31.4333	30.3669	33.701	33.4212	35.41	35.9449	40.2877	40.6705	41.9608	44.6384	44.5163	47.3618	50.1476	49.187	50.4101	55.8494	53.946	55.1285	53.2917	52.5653	51.6528	50.8266
493.03	23.4183	23.8676	25.2611	26.8838	30.2721	29.4287	33.2135	32.2251	34.7329	35.7849	39.6223	41.1992	41.3473	45.4791	44.254	46.7599	48.2358	48.2408	51.1661	55.6832	52.2184	53.0461	54.1404	52.3098	52.326	48.9671
493.93	24.0803	24.7555	25.9595	27.2209	30.2005	29.1673	32.5784	33.032	34.721	35.9371	40.1717	40.2105	41.4711	44.4977	43.4805	45.6387	47.8061	47.8151	51.5878	53.92	52.6218	53.201	52.3638	53.5368	51.2223	48.7335
495	22.8648	23.8181	24.9072	27.7856	29.5982	28.6284	32.9087	31.802	33.6646	35.6736	38.9713	39.8713	40.1497	43.7959	43.052	44.4301	47.6348	48.5819	54.3902	54.2807	53.4036	52.9469	52.3623	51.8904	49.9733	48.722
496.06	22.8422	23.865	25.2015	27.0611	28.9292	27.5308	33.8074	31.5472	32.3466	35.1455	38.5821	39.5081	40.633	42.5446	42.7334	44.587	46.3872	47.0974	52.7806	51.3284	52.0354	51.2349	51.6048	51.6273	49.6793	46.7394
496.96	22.8651	22.9772	24.9012	26.9322	28.4491	28.1971	32.5156	31.7825	32.8486	35.1983	39.2526	38.7979	40.1472	42.7556	42.4559	45.0134	45.9698	46.4513	53.8802	52.1182	51.1889	51.6665	51.6519	50.3026	48.9657	46.8804
498.03	22.6981	23.3699	24.5379	26.645	27.5499	27.657	31.628	30.9023	33.1398	35.3969	37.5263	38.3784	38.6956	42.6407	41.2675	43.8072	44.4128	47.0389	52.3739	50.1475	50.6366	49.9862	51.9305	50.3113	48.7104	46.4684
498.93	22.632	22.9611	24.0365	26.3328	27.0938	26.9835	31.5128	30.601	32.7104	34.6443	37.0802	37.0292	39.4205	40.6041	41.087	43.0072	43.6387	46.5885	51.4877	50.4832	50.2991	50.0047	50.7808	48.9028	47.3814	44.4221
500	21.6337	22.4334	24.4273	25.7827	26.5715	26.9359	29.726	29.7356	31.0674	33.8643	36.6354	36.3741	38.6735	40.817	39.5952	43.5665	42.5696	45.4786	51.2541	49.9924	50.1459	49.3357	49.4011	47.9782	46.2455	44.2705
475	18.1671	20.038	18.9692	19.7734	20.0626	21.9814	22.5708	24.4723	25.5593	28.6884	30.5406	30.1542	32.6629	32.6263	35.3441	43.7222	36.8507	37.2886	41.4407	46.4491	44.0459	40.6687	40.4869	42.2008	40.0317	38.4559		Time
476.06	19.4027	20.8535	20.2148	21.9014	21.9134	22.5121	24.1056	26.208	27.8322	31.2419	32.3696	30.5081	33.9269	34.9436	38.4482	45.9332	39.3708	39.2551	44.6707	48.36	44.7585	42.1342	43.8573	45.5926	45.2929	40.9166		255 min
476.96	20.6406	22.6416	21.3022	22.6033	22.1359	24.0409	25.0304	27.2398	29.2924	31.2536	33.2506	33.284	37.0119	36.1056	39.9987	48.1112	41.3972	40.9969	47.5567	50.5608	47.7977	45.9283	46.2126	48.1786	45.6435	42.5501
478.03	21.3867	23.1064	22.4013	23.5263	23.7665	26.0299	27.5752	27.7949	31.4859	33.0613	35.1029	34.9726	37.6664	38.1178	43.0614	50.1925	43.0257	43.9504	49.6746	52.1752	49.9047	47.341	48.0667	49.0524	47.1805	44.6537
478.93	22.4207	24.0318	22.921	24.5847	25.0588	27.2095	27.6758	29.0299	32.4635	34.1902	36.3807	35.2728	38.3746	38.9025	44.9157	51.4979	44.8405	45.8719	50.1692	54.9913	52.3581	49.2839	51.0061	51.1043	49.4364	46.3974
480	22.9458	25.7686	23.4499	24.3775	26.4277	27.2195	28.713	30.7993	34.0136	35.912	38.4179	37.1024	40.3255	40.492	45.7258	51.4984	47.2811	47.2442	52.0076	57.2355	52.5732	51.011	52.4817	53.9205	51.997	48.3177
481.06	23.6155	26.2456	24.4874	25.6984	27.0388	28.5264	31.0043	32.2154	33.8424	35.969	39.358	38.368	40.671	42.2612	46.3314	53.328	47.2025	47.8532	53.3804	58.9102	54.5012	53.8782	52.6784	55.4586	52.967	50.0397
481.96	23.5204	25.8894	25.0195	26.3807	28.5837	29.0268	31.1707	32.9287	35.3026	37.5546	38.6816	39.6154	42.7299	44.0058	47.345	53.8632	48.9332	50.3111	55.5072	59.7156	56.1898	54.0684	55.2618	56.1065	54.3192	50.5268
483.03	24.2075	28.0124	25.6521	27.7465	27.9933	29.9097	31.3588	33.9032	35.9476	37.5322	40.4069	39.9035	43.3705	43.3824	48.7837	53.6687	50.4961	51.1606	56.2071	61.0029	58.3831	54.4426	56.0007	58.0785	55.4114	51.6356
483.93	24.7758	28.0574	27.2648	27.1889	28.8363	30.0523	31.721	34.6048	36.726	38.884	41.649	40.6827	44.1747	44.7583	49.8358	53.3528	51.57	51.1595	55.8978	61.5777	59.7693	55.6799	56.3416	59.4616	54.5883	52.6804
485	25.7034	27.9645	26.9042	28.0479	29.394	31.3869	32.3094	35.4991	36.5895	38.5633	41.8077	41.5645	43.4547	44.2595	49.1814	51.8931	51.4825	53.076	56.4207	63.0811	58.3693	57.1114	57.1703	58.6384	55.0812	54.1373
486.06	25.5554	28.8304	27.2632	28.5168	29.8731	31.0104	33.2014	35.0811	36.4394	39.6307	41.8387	42.3207	44.6479	45.3821	48.8479	52.7719	52.4186	53.1237	56.9199	63.0327	59.2624	57.5421	57.5767	60.1146	56.4227	54.2891
486.96	25.4132	28.5794	28.4108	28.5117	30.6986	30.5909	32.6297	35.3983	37.5994	38.7435	41.6887	42.8001	45.569	46.2768	47.9473	52.0762	52.1505	53.3953	56.7095	64.2646	59.0205	57.0401	58.2885	61.0502	57.0141	55.6323
488.03	25.8314	29.3026	27.7626	28.4987	30.467	31.3388	33.4311	36.218	37.445	39.191	41.6208	42.4621	44.7019	45.2883	49.3965	51.575	52.0019	54.0378	57.8433	64.4943	57.5636	58.4647	58.1229	60.0314	56.8156	56.3318
488.93	25.9954	28.8348	27.1781	28.864	30.7972	31.9379	32.9016	35.1853	37.2725	39.0136	42.1216	42.6592	43.651	46.4878	49.4748	50.5841	52.3646	53.7616	57.7407	63.564	58.8796	57.6911	58.4784	62.9889	56.5168	55.079
490	26.3244	28.0124	27.9696	29.2069	31.5068	31.8058	33.6036	36.0693	36.4611	39.4852	41.7196	42.9715	43.5198	46.0283	48.6308	49.7199	50.7206	53.0829	56.5792	63.447	57.0859	57.7227	57.849	61.5483	56.8501	54.7323
491.06	25.6845	27.66	27.7821	29.2623	30.2457	31.9212	32.7296	36.117	37.0352	38.5287	40.4728	42.9253	43.669	46.2946	49.0098	48.0626	51.0977	53.1707	57.8345	64.4564	55.986	56.9723	57.8556	61.199	56.5841	54.4988
491.96	25.8234	27.2892	28.1742	28.8783	30.7461	31.7942	32.71	35.9706	37.6222	37.7052	40.3159	42.3889	42.7733	45.4723	48.7977	49.5173	50.7583	52.3128	56.7664	63.4905	55.6752	55.8668	57.8922	60.0007	56.2314	54.7445
493.03	25.8938	27.398	27.5861	29.1205	31.0482	32.0733	33.1094	34.2078	37.2542	38.8642	41.8949	43.1527	43.1312	45.6068	47.3834	48.1276	50.2704	52.6855	57.7549	62.5139	55.5977	54.4007	56.6849	60.9675	56.3448	54.0327
493.93	24.8985	26.8415	27.5592	27.7332	29.7863	31.9721	33.1402	35.388	37.5972	38.2269	39.5015	42.459	42.2272	45.5276	47.1789	48.2301	50.0642	52.4257	56.7406	63.2633	53.9859	54.5369	57.8346	60.1461	54.9309	54.798
495	25.8936	25.9023	27.4699	28.663	29.4019	31.1481	32.977	34.7942	37.258	37.1664	40.5328	41.7671	41.4279	44.3957	46.0895	46.9137	48.3973	52.3244	56.8552	60.9365	54.1343	55.5001	56.4909	57.5566	53.2502	52.3023
496.06	24.0887	26.5665	27.453	27.2896	29.4628	31.294	32.4352	33.9358	37.4066	36.0392	38.9869	41.1394	40.8641	43.2334	46.1551	45.8735	48.2391	52.6854	55.7801	58.9281	51.5836	53.7619	54.8725	56.9187	53.1557	50.8808
496.96	24.5982	25.8544	26.215	27.6185	28.4832	30.6513	31.2472	33.6766	36.4512	35.8548	39.4192	40.5199	41.7456	43.5029	46.6702	46.4503	46.4546	52.4034	54.375	57.6926	50.9428	53.7438	54.5072	55.5393	53.2121	52.0016
498.03	24.444	24.7033	27.2048	27.0454	27.9801	30.2182	31.2637	33.2848	36.5352	36.1951	37.8965	39.3432	40.3309	43.5612	45.2881	45.5661	47.1815	50.7262	54.8655	56.3631	50.8292	51.8046	55.3789	55.216	52.2128	50.7253
498.93	23.9252	25.2538	26.6867	26.2015	27.6193	29.7334	31.15	33.0448	36.9342	34.552	37.1939	39.469	38.9541	42.2508	45.2734	43.9058	46.2415	52.3774	54.8762	56.081	48.8569	53.0741	53.8633	55.448	50.5247	50.0091
500	23.286	23.6739	26.059	26.599	26.9372	29.1363	29.0727	32.4318	35.7497	33.88	36.3658	39.2364	38.9117	42.7966	45.4621	44.2953	44.4095	51.5197	53.0077	55.132	50.086	51.07	53.2368	53.0942	50.4075	48.065
475	15.9396	16.1579	18.4574	18.6503	19.4912	20.899	23.1542	24.7701	24.0183	27.1906	28.5798	29.6246	33.3158	34.226	33.129	35.829	37.3892	40.7842	39.9327	37.415	39.3475	39.7404	41.3607	40.6129	39.9615	38.1156		Time
476.06	17.0303	17.9677	20.1236	19.888	21.5965	21.9634	24.3466	25.9232	25.2208	29.1186	30.3999	31.2713	35.6984	36.5001	36.6892	38.3556	39.8331	42.9203	43.7933	40.9026	41.6445	41.3987	43.6807	42.4768	41.4097	40.0631		260 min
476.96	17.6021	18.4549	21.687	22.0224	22.2693	23.2394	26.1589	28.0893	27.7702	31.2629	32.6118	33.6416	37.2349	37.3574	38.3693	40.5932	41.77	43.9447	45.1899	42.8242	42.7866	44.6214	46.3388	44.175	44.0921	42.5843
478.03	19.2321	19.2519	22.2377	21.8067	24.8441	24.9942	26.9637	28.5316	29.2517	32.8709	35.0518	35.0561	39.5294	40.1427	39.8464	44.3023	43.7732	46.3038	47.0203	43.9539	45.1992	47.5942	46.5017	45.8842	46.0257	44.7537
478.93	19.5148	19.3155	23.4861	22.6035	24.2272	25.8777	28.2716	30.8287	29.5356	33.2294	33.8403	36.3372	39.6818	41.7433	42.1756	46.1651	46.1639	48.1679	47.5721	46.1538	48.1298	48.2847	49.3958	46.9994	47.9196	46.625
480	20.1681	20.6018	24.9178	23.4439	25.275	27.2045	29.3647	31.7546	31.2844	35.6237	37.903	36.7906	41.0195	44.4564	43.5431	46.9378	48.4559	50.053	50.042	47.5575	48.9809	49.0051	51.2723	49.8795	48.7897	48.2031
481.06	21.6709	21.8021	24.9813	24.227	26.1346	27.9312	30.8428	32.7582	31.9025	36.2358	38.0162	39.0578	42.4055	44.457	43.918	49.764	49.9948	50.23	51.4276	49.7966	51.5047	51.1347	51.0941	50.2227	51.8591	50.47
481.96	22.5317	22.4374	25.7628	24.8301	27.5625	28.706	31.0891	33.0424	33.4985	38.3847	40.1792	39.2359	43.5332	45.8272	44.694	50.9857	49.2243	51.6291	52.3936	50.4491	51.431	52.3659	53.2986	53.5956	51.6807	51.386
483.03	22.1971	22.9748	26.5637	26.1214	27.2136	28.9117	33.3923	33.6119	34.5236	38.7626	39.8519	40.3274	44.6578	46.8889	46.3602	53.0193	49.221	52.5758	53.63	51.3093	51.6224	52.6851	53.4649	56.1374	53.3963	53.1687
483.93	22.7699	23.6805	27.7647	25.9333	28.2553	30.3991	32.2013	34.9913	33.5952	38.1651	40.6514	40.8395	45.5016	46.0577	48.2626	52.6325	51.3244	54.0111	54.1296	52.5142	53.0236	53.3423	54.2131	55.895	54.9481	54.3826
485	23.8602	23.7808	28.0186	26.7131	28.3887	29.8718	33.7304	35.2	35.27	39.5103	41.6354	42.5002	45.0252	48.4315	48.4901	50.8331	51.9778	53.8814	54.3112	54.0563	54.8826	54.7333	54.0727	55.9913	55.6869	53.3105
486.06	23.5987	24.4012	28.1444	27.3415	28.7316	30.9697	33.681	35.2277	35.7448	39.9538	41.6115	42.5945	46.0638	46.2322	48.4378	52.7419	52.8212	54.8432	55.4108	54.3466	55.5537	54.5777	55.318	56.6535	55.8237	55.2321
486.96	24.1297	24.4489	28.617	27.1274	29.6546	30.4799	33.6763	35.4649	35.1915	39.009	41.2829	42.7515	46.4617	47.6153	49.699	52.1065	53.2225	54.7908	54.2909	53.615	55.8647	55.8013	56.3138	58.0916	56.4501	54.7768
488.03	24.4035	24.7941	29.1915	27.2495	27.7478	30.7803	34.8876	34.9775	34.0231	39.9753	42.0688	42.2814	46.078	47.3736	49.096	52.123	52.9261	55.2477	55.0602	52.8137	55.4339	54.6269	55.6978	58.3774	54.6893	53.3741
488.93	24.4055	24.3402	29.1847	27.3263	28.9492	31.1179	33.7099	34.5256	35.4084	40.2111	42.1561	43.2386	45.009	45.8386	50.1262	50.8843	53.0323	54.6769	54.7293	52.7444	56.1874	55.4455	55.4018	57.4778	55.4971	55.3988
490	24.4119	24.2641	29.5295	27.0712	28.7174	30.7483	33.6754	34.4206	35.115	38.1697	41.9259	45.0962	45.6688	47.204	49.4379	52.1088	52.8393	55.3825	54.5405	52.2417	55.2995	55.8236	53.9253	58.268	53.6434	54.4062
491.06	24.049	24.7824	28.9071	27.1067	29.3666	30.2867	33.6645	33.9952	35.2425	39.4029	41.7994	43.5492	44.9562	45.6745	49.1063	52.3032	51.9147	55.3183	52.1617	53.0892	56.0397	54.3016	55.109	59.1382	53.8616	54.9658
491.96	23.4854	24.0051	29.5751	26.5735	29.5865	31.0621	33.4909	33.7572	34.435	38.1217	40.9645	43.5816	44.8975	44.7189	48.6537	51.2148	52.0956	54.6472	51.9589	52.6656	54.781	54.8737	55.4434	57.7543	54.8681	54.0893
493.03	23.7237	24.224	28.6792	27.9806	29.0731	30.6151	33.4828	33.5595	34.2405	36.917	40.1703	43.6681	44.7547	45.2429	47.3681	51.1735	50.6397	54.9047	53.1466	50.782	54.6814	55.3028	55.0315	56.6227	53.5586	52.9183
493.93	23.8955	24.3441	28.4264	27.3785	28.7155	30.5172	33.0716	33.543	34.4965	37.0795	40.2659	43.0067	43.605	45.5401	46.5457	49.1829	51.5872	55.4233	51.299	53.31	53.881	55.0325	54.5659	55.9814	52.4958	52.4893
495	23.028	24.1962	27.5656	26.6635	28.8825	29.6511	31.3849	32.9237	34.8175	36.8522	40.3425	43.1806	43.2733	44.7799	45.9127	48.5012	50.7971	53.8826	50.9694	50.937	52.5932	53.3133	53.93	55.3236	52.9909	52.9489
496.06	23.0372	24.9441	27.7148	26.6665	28.9682	29.0837	32.6124	32.1728	34.5627	36.8863	38.8254	43.2266	43.1369	43.8693	45.1998	48.9447	50.3619	53.9973	50.6054	51.3873	52.2474	53.0909	52.5687	54.1717	52.4972	50.8039
496.96	22.1618	23.5684	26.9323	26.0831	28.6711	29.1479	31.7778	32.2099	33.8088	36.9835	38.004	43.4121	43.0529	44.5651	44.5736	48.7178	51.4813	52.321	49.9748	51.1376	51.3439	51.8779	53.0782	54.059	51.2935	49.2148
498.03	22.662	23.8782	25.6291	26.009	28.9463	29.1211	30.7919	31.9237	32.4982	35.5309	38.1408	42.358	40.7768	42.4362	44.3045	48.0759	49.5886	50.8195	48.2186	48.975	51.6338	51.0865	51.8566	54.1543	49.8058	47.3025
498.93	22.064	23.2156	25.5453	25.4045	27.6584	28.6714	30.2987	31.1139	32.5689	35.517	37.7356	42.106	40.5231	41.6513	43.5922	46.6303	48.7003	50.262	47.7106	48.8525	49.1561	50.8524	51.5931	52.5354	51.1193	49.643
500	21.8217	24.0589	24.0137	24.7946	28.199	28.118	29.7393	31.8076	32.1806	34.7411	36.6379	42.0314	40.6755	41.1649	42.7662	45.9573	48.2281	49.2322	45.7309	48.6925	48.9427	49.5673	49.2539	49.432	49.5639	47.6761
475	15.8087	16.2219	17.4719	18.9735	20.9621	21.8684	22.3057	23.7109	25.0664	25.6637	27.0416	29.6407	29.8392	32.0109	36.343	33.6627	38.1635	37.0481	37.734	39.2929	40.6955	41.1921	43.3859	42.2379	39.2992	38.6587		Time
476.06	16.6134	17.7349	19.0836	20.5203	22.1168	22.9262	23.1902	25.1279	26.5342	28.1811	29.4197	31.5363	31.1166	35.2181	39.4248	35.6904	40.8303	38.766	39.8774	41.7355	43.6035	44.1973	43.8738	43.0166	42.8231	41.0022		265 min
476.96	17.4714	18.3684	19.5471	22.1776	23.411	23.8289	25.3371	26.8417	27.5882	29.5382	30.424	33.6584	33.6863	36.0222	39.9923	38.6353	43.5824	41.368	42.3805	44.4394	45.0004	44.8883	46.359	46.1081	45.0345	44.5534
478.03	18.5826	19.2989	20.9237	22.469	25.1664	24.8217	26.0707	27.88	29.4319	30.7178	32.696	34.9826	34.6135	38.3031	42.4529	40.8265	43.6106	43.313	44.6784	45.9745	48.1777	47.4969	49.776	49.0255	47.8208	47.5529
478.93	19.3126	20.7463	22.6235	24.1187	25.6413	26.1986	27.7775	29.307	30.5281	32.324	33.5876	36.6352	37.3304	38.6109	43.6502	42.6227	46.6915	45.5359	47.0879	47.9876	49.5652	50.2034	52.3125	50.558	48.9527	48.8966
480	19.7504	21.8804	22.3508	24.7239	26.5173	27.1889	28.7122	29.8788	31.3909	33.0358	35.9732	37.3205	37.5378	41.2855	45.3459	44.2264	48.9611	46.8025	49.2671	50.0997	51.3944	51.6196	54.6256	51.7649	50.0241	51.4144
481.06	21.0206	22.3595	23.492	25.8613	27.8818	27.3732	30.7167	31.9166	33.3657	34.6381	37.5892	38.7645	40.4159	42.9878	45.1548	44.3265	49.4067	47.5748	49.9199	51.2737	52.6626	52.6738	55.7484	55.5627	51.2137	52.2233
481.96	21.7948	22.914	23.2142	26.0533	28.7156	29.0464	29.9319	33.0477	32.9431	35.7778	37.1132	39.1712	39.8293	44.9723	45.0857	46.205	53.6947	48.4822	50.8495	50.9125	53.4747	54.2699	56.7427	55.2704	52.3754	52.627
483.03	22.1976	23.0059	24.7084	27.2051	28.8359	29.5325	31.1296	33.3256	33.9385	37.2205	38.495	39.6943	41.7026	43.4769	46.6217	46.1682	51.6839	50.6282	51.7661	53.9053	55.7885	55.1148	58.9778	56.0714	55.7256	56.1904
483.93	22.4677	23.9788	24.5591	27.9325	28.6373	29.6557	31.6444	33.8937	34.6432	37.6891	38.6833	40.6971	41.0642	45.7799	46.9631	46.9297	51.7467	52.0977	51.9223	54.5437	54.5839	55.6408	59.5691	56.7393	53.7661	55.9723
485	23.2096	24.5032	24.2899	28.2437	29.4451	30.1764	32.6766	34.4672	35.6015	38.6127	38.0974	41.3106	42.4227	45.2002	46.6118	48.5797	52.1929	53.974	54.5111	55.4	57.3781	55.0741	60.8159	58.0298	55.6511	55.4485
486.06	22.8804	25.1494	25.4187	28.0707	29.7633	30.8582	32.5444	33.7579	36.3207	39.43	39.1985	41.7769	43.2207	46.9907	48.2553	49.6888	53.6363	52.2481	53.77	55.2405	56.9968	56.8834	61.8134	58.1749	55.5763	56.4849
486.96	22.7978	25.6623	25.6767	29.1325	29.9591	30.4885	34.5186	34.5083	36.1077	39.9682	39.5751	41.4193	43.12	46.2207	46.1914	49.374	54.423	52.3469	53.2881	54.5364	58.444	59.1759	60.6553	58.7233	55.759	58.4416
488.03	22.7813	24.954	25.9548	28.2275	30.4119	30.7047	34.2654	34.7052	36.6264	40.6244	40.4756	42.1459	44.1938	46.0518	46.6642	49.7492	53.6239	51.9276	53.3929	54.5739	56.1935	57.8206	60.096	59.1852	56.8271	57.7266
488.93	23.2253	25.3794	25.2722	28.8833	30.1625	30.8313	36.1105	33.8295	36.3878	40.6896	39.4345	41.8045	43.6569	47.1681	47.7611	49.3968	54.224	52.4174	53.2281	55.0536	58.023	57.7347	61.8514	58.7563	55.7863	57.1774
490	23.0701	25.3111	25.7191	28.1939	29.635	30.0952	34.6285	34.5585	36.5402	40.7869	41.8792	42.2028	44.205	47.908	47.8625	49.7758	53.6984	49.8894	53.1635	54.6682	56.3629	57.9232	60.8487	58.4673	54.7385	56.8951
491.06	23.4481	25.0633	25.6553	28.2408	29.84	30.5612	34.4232	34.0688	36.2379	41.5169	39.986	41.1475	43.037	48.7998	47.3915	49.0165	51.6461	50.9066	53.832	53.6665	56.416	57.6979	60.925	57.2804	56.097	54.6044
491.96	23.4176	24.9552	25.0492	28.8529	30.2798	30.6965	35.7134	34.1348	36.1145	42.1594	38.9465	41.0801	44.0523	49.1066	46.6656	49.468	51.3142	50.9317	53.6293	55.6684	56.3149	58.9995	61.3267	56.6082	55.4154	56.2842
493.03	23.7715	25.2852	25.7675	28.5404	29.3869	30.5755	35.0554	33.5013	35.9195	39.6474	40.2567	40.6021	42.7225	47.4789	46.9256	48.053	52.1526	50.8597	52.9923	55.28	56.229	57.0383	60.8455	56.4587	55.7953	53.4418
493.93	23.0927	24.3247	25.8968	28.303	29.3159	30.0177	34.4873	33.0062	35.4899	40.6837	39.0137	40.4863	42.5078	48.7768	45.5802	48.3487	50.9629	49.7776	52.365	53.6309	56.484	58.5095	59.3409	55.9724	54.0973	54.0019
495	23.0223	24.1442	26.1529	27.2731	29.5495	30.1185	34.2653	32.6342	34.9023	39.0259	37.0437	40.27	42.0366	49.4802	45.8541	47.2541	51.0919	50.0375	51.2842	52.1888	55.2164	57.1501	59.0958	55.7059	54.6821	53.2319
496.06	21.9187	24.0808	24.7406	27.9219	28.9471	29.2722	33.8186	32.5631	35.0273	39.0304	37.9097	39.3857	40.0246	48.3744	44.4149	45.8626	50.3732	48.9884	50.1564	50.9684	54.3509	55.0498	57.0136	54.0854	52.2991	52.3147
496.96	22.452	24.1527	25.4055	27.8543	28.6796	28.2271	33.2256	32.6372	35.0335	37.3913	36.9097	40.003	40.9719	47.9797	43.5985	46.7024	49.4608	47.9329	50.8639	52.3011	52.8459	54.8023	54.646	53.9257	52.356	51.3246
498.03	22.4374	22.6943	24.6621	28.0933	28.7353	28.9181	32.3557	32.6396	34.5371	37.7399	37.276	37.8606	40.1273	46.9726	43.6949	45.431	48.9159	47.2529	49.9146	51.1729	52.5308	53.3518	53.9116	52.5712	52.7289	50.6693
498.93	21.7039	22.8478	24.219	27.2383	27.1195	28.5066	32.1566	31.1888	33.5124	36.037	36.3801	37.4525	39.5006	48.0359	43.1208	44.1871	48.0248	47.6407	48.6014	50.3611	52.7333	53.1804	53.4166	51.968	51.1542	49.9695
500	22.3543	22.652	23.5396	26.8935	27.5009	28.2862	30.8268	30.7885	32.4735	35.1874	36.5047	36.2903	38.2254	46.5672	43.3962	45.1932	44.7409	44.9421	46.6904	49.8041	50.4711	52.9254	52.0462	50.3025	49.6553	48.8424
475	16.3619	17.1607	18.4293	20.1669	21.3653	22.3975	23.4535	26.0693	29.4643	28.5759	30.4133	33.3604	33.8659	35.9375	38.0466	40.1657	42.0721	40.2799	41.2517	41.7938	43.593	44.8717	47.9722	46.8232	46.4498	44.285		Time
476.06	17.9454	17.7745	18.8954	20.9793	22.6833	23.6759	25.4592	28.5677	30.6362	29.7376	32.5164	36.2386	34.9088	38.6668	38.5673	43.1579	44.2329	43.3078	44.9617	46.8242	47.5821	46.74	50.6832	49.4631	49.1407	46.2566		270 min
476.96	19.0116	19.2036	20.2048	22.6151	23.4431	24.6783	26.2329	29.1128	32.1368	31.8044	34.1329	37.3351	37.9718	40.7595	41.8874	45.0668	44.7362	46.2757	47.41	47.7226	48.2455	49.6625	54.7209	52.5107	52.3099	47.3065
478.03	19.8127	20.1682	21.8035	23.3814	24.6301	26.3518	28.1078	30.766	34.2482	33.4673	36.3387	39.6886	38.9212	44.0731	44.0961	47.6828	48.488	48.5491	49.0878	50.0076	51.387	52.7181	57.4116	55.3062	55.4073	52.546
478.93	21.1799	21.1954	22.4004	24.5828	24.6508	26.9848	28.8474	31.7289	35.452	35.1815	37.3504	40.2659	40.2635	44.4695	46.7088	50.5364	49.5148	51.123	50.404	51.9656	54.3104	54.3086	58.4961	56.3115	55.0471	52.9969
480	21.1884	22.667	23.312	24.6003	26.66	27.9481	31.0039	33.5697	36.3105	35.7706	38.314	42.3566	43.1612	46.1664	47.8714	52.3806	52.8579	52.4175	53.1053	52.9484	55.9036	58.856	59.2693	58.8405	58.8092	57.2139
481.06	21.9349	22.7275	24.7877	26.5822	27.1087	28.8993	30.5424	34.1938	36.659	36.2325	40.129	43.86	43.791	46.3065	48.8918	53.049	53.3692	54.0564	53.8995	54.9306	56.9688	58.9311	60.0654	61.153	60.0951	56.8486
481.96	22.7576	23.3564	24.8406	26.94	27.7915	30.1538	31.2087	35.3402	38.4069	37.7403	41.7729	43.8659	46.0961	47.0164	49.9983	55.2743	55.0053	56.463	56.6865	56.8885	58.268	59.2005	61.9893	60.2567	61.5537	57.8901
483.03	23.9064	24.3902	24.9975	27.6146	29.2886	31.203	32.166	35.3841	38.5465	39.1521	42.3652	45.134	46.6972	49.1262	52.4571	57.2015	56.9345	55.4047	56.6764	57.1524	59.2482	61.448	64.472	62.3562	62.0936	59.9682
483.93	23.467	25.3741	25.6342	28.1308	29.1092	31.5327	33.3443	36.9378	39.97	38.7529	42.9215	45.8508	47.6553	49.6116	52.027	56.1767	56.7984	56.6334	57.4399	59.7001	58.8933	60.3948	64.476	63.3743	62.3192	60.3718
485	24.7043	25.4184	26.5196	28.5479	29.3472	31.9199	33.9627	37.3501	39.2969	40.1347	43.9625	46.7966	46.8819	51.0635	53.2614	57.7652	56.5672	57.1582	59.7134	59.5735	61.157	63.3815	64.6797	64.2447	63.6735	61.0114
486.06	24.3311	25.8824	26.941	29.4613	30.3357	32.5007	33.7561	37.7755	39.9482	41.8762	44.6319	46.6814	48.2449	50.2694	53.4369	58.0625	57.2196	56.9182	58.8382	59.3824	60.5579	63.9357	65.4235	63.8673	63.4041	62.866
486.96	25.0748	25.1014	27.4306	29.5778	30.8937	32.8471	34.2252	37.0472	39.9872	41.6633	44.5574	45.8767	48.4755	50.37	53.5881	59.4923	56.9621	55.8836	59.0869	61.2541	63.313	63.3163	63.7764	65.8064	62.1334	62.7524
488.03	24.3674	24.8244	27.4265	28.8897	30.6035	33.2734	34.0084	37.1757	40.1298	41.993	44.8319	44.9269	47.9951	51.4183	52.9154	58.5201	58.7619	57.8345	60.1508	61.1677	62.108	64.0095	65.723	66.082	63.7299	62.4893
488.93	24.8769	25.5561	27.0546	29.6556	31.5932	31.8111	35.2216	37.8056	40.4602	40.9648	44.7702	45.1192	47.719	50.6296	54.6579	60.7577	56.5918	57.5671	58.6408	60.135	62.2904	63.7239	65.4735	64.6502	63.3705	61.7839
490	24.4392	25.502	27.579	28.9679	31.2873	32.7387	33.8407	37.9813	40.1716	41.6238	44.8571	44.9156	47.0926	51.5051	53.5724	60.4285	57.8552	57.5871	59.6351	59.8247	61.5674	64.7003	65.6561	65.1229	63.933	63.9011
491.06	24.4958	24.9527	26.8912	29.5577	31.7542	32.9144	33.9957	38.1476	40.2373	40.5857	43.7318	43.9608	47.3064	51.4163	53.0683	59.2061	56.2468	57.0537	59.4009	59.0711	61.043	64.1658	65.2059	63.0853	63.3803	64.2339
491.96	24.1702	25.9828	27.8264	29.4118	30.9609	32.1212	34.0203	37.982	39.934	39.6101	44.7848	44.8206	49.0518	51.0001	53.1964	58.1133	54.7945	57.7516	58.1876	58.3093	61.3739	60.9978	64.4772	63.1125	61.712	61.937
493.03	23.8253	24.5047	27.4705	28.6136	31.3115	33.1089	33.84	36.8573	38.954	40.5973	44.715	44.2573	47.6691	51.5706	52.9736	57.9968	55.3435	55.1674	56.8755	59.2476	60.8954	61.8739	65.725	63.1082	60.9521	60.9012
493.93	23.442	24.5987	27.2719	28.1858	30.0609	31.3297	33.307	37.9404	38.1767	40.2598	43.2022	43.0263	45.3305	50.1234	52.75	57.8232	54.7006	55.8063	57.0985	57.316	61.2727	61.9345	64.1452	62.087	60.324	60.3588
495	23.6502	25.8049	26.5109	28.2088	29.4302	30.7891	32.8471	37.2816	38.0924	39.4841	43.2935	43.5398	46.6732	48.9642	49.9925	55.2436	54.1948	54.6502	56.3108	57.0493	59.0045	62.5475	62.004	61.11	59.9653	60.2062
496.06	23.746	24.1273	27.1325	27.905	29.41	30.9922	33.2767	36.9334	39.2121	38.5061	41.1382	42.6086	45.7673	48.0039	49.711	53.8463	52.4108	53.3824	56.8124	56.2553	58.7331	60.9213	59.736	60.2458	58.0152	58.927
496.96	22.6689	24.3539	27.1024	27.8531	28.2481	30.7102	32.8282	36.2315	37.8998	38.2783	40.6543	42.8398	46.2946	47.0138	51.4281	54.6356	52.9396	54.2148	55.7673	55.6971	59.6373	61.3718	61.8868	59.81	58.3102	59.7617
498.03	22.6543	24.2442	26.1555	26.8727	28.7129	30.8083	32.7639	36.0551	37.0577	36.8292	40.3309	40.8547	43.7545	47.3035	49.4239	53.2468	52.1401	52.9782	53.6496	54.9473	58.0279	59.4432	59.7584	60.3275	56.2683	58.3909
498.93	22.0159	23.6067	25.6917	26.5641	28.912	30.4316	32.0562	35.5095	36.1877	37.7637	40.3606	40.7551	44.013	45.8976	48.0974	53.8353	52.2072	50.8439	53.8858	54.3112	55.8008	58.9428	59.6215	56.8406	55.7809	56.744
500	21.6294	23.6225	25.1973	26.0501	27.5687	29.4813	30.4741	34.3529	35.3714	36.3315	38.5056	39.7929	44.4624	45.8746	47.6778	51.3489	49.5845	51.3988	53.2271	53.6625	54.6538	58.3961	57.8027	57.8355	53.9194	55.2498
475	16.8919	18.7638	18.8285	21.6858	22.1884	23.5784	25.5052	27.5017	28.6969	30.7664	32.332	34.0385	34.9238	36.1273	39.0751	40.8633	41.8641	40.9389	41.4815	44.2493	45.1934	45.8682	46.2031	47.0431	47.1732	44.676		Time
476.06	18.5694	20.5259	21.4072	22.1629	22.9918	26.6027	27.2583	28.9037	29.8924	32.6003	34.3631	36.3436	36.5492	38.9468	40.9264	42.0964	44.6362	44.6517	45.4766	46.9493	48.1354	49.785	49.6617	50.9814	50.0809	46.9444		275 min
476.96	18.2609	21.5589	21.8955	23.3796	24.9931	27.21	28.3507	30.5721	32	34.2494	36.2794	38.668	38.9686	41.5166	43.6062	44.4666	45.8961	45.7097	47.44	50.5648	51.1955	52.0449	51.5057	52.4417	50.9382	50.7735
478.03	20.2342	21.5187	23.0112	25.3333	26.0083	28.9097	29.9268	32.656	33.7652	35.9419	37.8932	38.4554	40.5707	43.5466	47.1348	46.7407	46.9431	48.6133	50.8094	51.4067	53.7423	54.9582	53.6072	57.8149	55.756	51.1687
478.93	21.4107	23.3808	23.8615	25.9811	27.3475	29.8272	31.3062	33.7307	34.5471	37.4698	38.946	40.6725	40.6984	45.5469	47.2127	47.7153	50.5838	50.793	53.5018	54.0131	55.682	56.0249	54.5688	57.369	56.5343	52.6563
480	21.7633	24.0212	24.7163	26.3158	28.5399	30.8494	32.3691	35.55	35.4771	37.7436	41.126	43.0224	44.3636	46.329	49.6765	50.2362	50.705	53.0712	52.9694	56.4758	57.2692	58.2461	57.3999	59.1768	58.3303	54.137
481.06	22.3893	24.4706	25.6845	28.4335	28.7037	31.8521	32.9384	36.5831	37.1789	41.0259	41.9903	45.9451	44.7359	48.1416	50.5012	52.0743	55.1154	53.9201	55.9716	57.06	59.5115	59.8958	59.9274	62.4354	62.2993	56.4418
481.96	23.4694	24.6205	26.6015	29.8565	30.017	32.0897	33.5509	37.8733	37.3887	40.0701	43.2573	45.0918	45.6199	48.8218	52.6886	53.1453	56.3108	56.1386	58.1238	59.3622	62.2252	61.7822	60.3459	63.0505	63.4651	58.0663
483.03	23.9521	26.2152	27.0918	29.3489	31.2947	32.4281	34.3483	38.4547	38.7096	41.301	44.0266	46.6755	46.9716	49.5919	53.0276	53.5236	55.8799	56.9314	57.9897	61.497	61.485	63.5576	63.1684	66.6382	63.3899	58.3273
483.93	25.3116	25.8301	27.3351	29.5586	30.5344	32.9057	35.782	39.2797	40.0603	42.6996	44.3022	47.7766	47.9379	50.4346	54.8099	54.1411	56.3923	58.3944	59.3203	61.4423	63.6288	64.7315	63.838	64.68	63.9855	59.8998
485	24.9206	25.9279	28.7157	30.5274	31.873	33.8349	35.8399	40.021	40.41	42.8518	45.4514	48.6771	48.0884	50.928	52.6448	55.0649	57.6903	58.8645	61.3414	61.8882	64.9353	65.6191	63.8768	66.1152	64.8317	60.4902
486.06	24.5508	26.541	29.1649	30.3986	32.5843	34.3905	36.9193	40.2625	40.3889	44.1451	45.0517	49.3938	49.3782	51.8077	54.4954	55.8828	59.4752	59.1397	61.8575	61.5514	65.1694	65.8026	65.34	66.8784	65.0937	60.7102
486.96	25.6394	27.167	29.4836	30.6647	32.6181	33.5447	37.2837	40.0554	40.9749	42.859	45.3751	48.8938	49.0916	51.8435	54.4678	57.0358	58.5629	58.4122	61.7807	61.4323	65.089	63.3862	65.9845	68.5589	64.1685	61.6825
488.03	25.4583	27.8296	28.3519	30.3774	32.4577	34.2451	36.4944	40.4558	42.1354	43.2416	45.8937	48.7649	49.402	51.7012	54.1168	56.1907	58.5764	58.9806	59.3166	63.476	66.3869	65.6124	65.5603	67.9759	65.4746	62.4123
488.93	25.8305	26.6891	28.8289	30.6467	32.0054	33.7455	36.7882	41.0756	42.488	42.0526	45.384	49.8009	48.8265	51.8952	54.3656	55.2413	58.9205	58.6759	59.5931	60.6815	66.0635	65.0546	66.4034	67.0913	64.8875	60.9468
490	24.9849	26.4635	28.8643	31.4505	32.5925	33.8516	35.8788	39.4843	41.3498	44.032	45.6513	49.1272	49.5798	51.4091	54.4544	56.5517	58.8114	57.8615	60.1795	60.3798	65.32	63.9889	65.5887	68.7688	64.7587	60.8065
491.06	25.2729	26.7315	28.8744	31.0045	33.3989	34.0168	36.1331	40.3968	42.3039	44.1514	45.9205	50.1348	48.6447	50.7452	53.3578	56.0889	57.8504	58.7063	58.8664	61.9986	66.0368	63.4617	65.1062	68.534	63.293	59.8615
491.96	25.9606	26.6826	29.0329	30.4296	33.0621	33.2799	36.8803	40.1176	40.5657	43.9377	45.2471	47.8475	48.9312	51.0814	52.7775	55.3628	57.3078	58.0521	58.9633	60.1857	65.5962	63.4004	64.1083	68.2596	64.1763	59.1153
493.03	24.9887	25.7811	29.3709	30.4535	32.2268	33.6116	36.8948	39.0615	41.1275	44.1789	43.4996	49.1951	49.2283	49.8203	52.4659	55.313	55.3102	58.1314	59.4465	62.3584	63.7452	62.4031	65.1204	66.4069	66.2886	60.267
493.93	24.7144	26.1675	28.5938	30.3563	32.6964	33.4469	36.9025	38.4539	40.1887	43.013	44.8521	46.9745	47.8606	50.7228	50.9457	54.741	56.1524	55.5054	57.789	60.4902	62.4624	61.8899	64.2574	64.767	64.0344	58.3285
495	24.0541	25.8591	28.3884	29.6572	31.7893	33.4048	36.0478	37.5333	39.8458	42.0487	44.6701	48.2778	48.0209	49.8073	51.6931	53.6647	54.7438	55.45	58.3088	59.8651	62.0447	61.1552	63.1457	65.1357	63.9421	58.6059
496.06	24.576	25.5474	27.8104	28.8425	31.7646	32.2614	34.9586	37.446	40.0934	41.6474	43.1825	45.8086	46.6564	48.6356	51.3482	53.2821	54.1055	55.1004	55.5933	58.9093	61.035	61.2031	62.4802	64.5655	62.7142	56.9258
496.96	24.0892	25.0542	27.7078	28.884	32.0443	32.21	35.7338	36.5169	39.069	40.46	42.9892	45.0257	45.9369	47.6302	50.3467	53.2651	53.2676	54.4646	55.0087	58.7594	61.9581	60.8892	60.8547	63.2691	61.2642	57.2733
498.03	24.0765	24.6509	27.3223	28.9537	30.3819	31.1499	33.4693	35.5504	37.6386	40.3819	42.6312	43.8962	46.1191	47.5513	50.0292	51.234	52.3847	53.9295	55.3451	57.5532	59.3806	60.4537	61.9135	60.9246	60.3824	54.8308
498.93	23.2467	24.4832	26.626	28.2366	31.2318	31.2008	33.7327	35.5458	38.3831	41.0793	41.8414	43.1519	44.6193	47.658	47.8776	51.4182	51.9256	52.7701	54.3177	56.2608	57.9942	57.5665	59.6234	61.6759	59.8348	54.5718
500	23.3225	24.51	26.5003	27.7763	29.6398	30.7758	33.2916	34.4413	36.8455	39.7421	41.6237	42.766	44.4838	46.7946	48.765	51.4002	50.8329	51.0057	53.9523	54.2951	58.3617	57.3706	59.1419	59.282	56.8952	54.1354
475	16.6711	17.3823	18.544	19.7256	20.2108	22.5067	23.0435	25.7121	27.0685	28.5282	30.8272	33.2834	34.7934	37.5674	37.7615	40.9813	42.0627	41.4422	43.5221	44.304	44.5565	47.7611	45.6614	46.4831	44.7427	43.4623		Time
476.06	18.2369	19.1481	20.2236	22.3112	22.4866	24.4594	25.2593	26.9108	29.0383	30.6	32.195	35.3251	37.619	38.3405	39.9232	41.1331	44.6929	45.9356	45.2529	47.0759	47.7324	48.5947	49.9682	49.5883	47.2251	44.5281		280 min
476.96	18.4095	19.6861	21.1376	23.4972	23.7668	24.9367	26.674	28.8957	29.3283	31.334	35.6622	36.0736	37.7704	40.5336	42.5631	44.4091	47.0332	48.81	48.3525	49.0072	49.6619	52.7333	50.8397	50.7191	49.7869	46.2758
478.03	20.1874	20.5323	22.1287	24.5161	25.404	27.1125	27.8714	29.9906	31.2552	32.5811	35.827	38.8915	40.3188	42.1026	43.454	45.2815	48.9218	49.6318	49.5737	52.3805	52.841	55.2388	54.8057	54.6033	52.0016	48.9229
478.93	20.5378	21.8811	22.5347	24.7012	25.014	27.965	28.7567	31.7365	32.9436	33.6756	36.5464	39.5771	41.9793	44.1007	45.704	47.2363	51.0743	50.9082	52.5167	55.4465	53.4705	56.6438	56.9526	55.6708	54.0842	51.1572
480	21.5725	23.0758	23.7953	25.4968	26.8457	28.7507	30.6178	32.3061	33.5047	36.2823	38.6491	41.3929	43.8391	45.2257	48.8648	49.6116	52.412	53.1258	54.3228	56.618	55.0394	57.0848	59.2002	57.2801	54.4394	52.3233
481.06	22.7685	23.4207	25.222	26.5906	27.9906	29.4095	31.1583	33.6489	34.8209	37.3581	39.3996	42.1669	45.3546	48.1166	49.549	50.3159	53.0124	53.1759	56.5537	57.5831	59.457	58.5793	59.311	59.9683	59.5937	56.264
481.96	23.4631	24.6728	25.1677	27.6028	29.184	31.0207	32.675	34.4407	36.5321	38.1141	41.5807	44.6206	47.6569	47.9196	50.9895	52.6372	56.0884	55.2182	57.037	58.8039	58.9355	61.5887	60.9495	61.1939	58.756	56.0228
483.03	23.911	24.9222	25.9525	28.6895	28.6983	31.4397	32.3546	35.3182	37.0057	38.5098	42.9318	44.1294	46.5631	49.142	51.797	52.2533	56.4302	57.11	57.8596	61.2167	60.9768	63.9012	63.168	63.5629	60.1066	56.605
483.93	23.9228	24.9874	26.5503	28.2003	29.334	32.7976	33.1007	35.9302	38.1264	39.1287	43.1162	45.1358	47.5238	51.5633	53.5334	53.3926	57.3655	56.7875	59.8569	62.1538	62.4253	64.6034	64.0447	63.2277	60.6026	58.0219
485	24.4923	25.7299	27.3076	28.7994	29.9291	32.2905	33.9936	35.7473	38.5055	39.6354	44.812	44.7905	47.4786	50.998	53.0339	55.2475	57.7737	57.3298	60.7812	60.7282	62.4496	66.124	63.0924	65.7066	61.5899	60.1279
486.06	24.8408	25.4536	26.9001	29.5186	30.3274	33.0939	34.237	36.6305	38.027	41.1152	44.2741	45.6116	47.7188	52.7009	53.6589	54.5429	57.9204	59.0069	60.3775	62.159	61.6278	65.5905	64.8977	68.0067	63.8051	59.2582
486.96	24.9167	26.2394	27.537	29.8563	30.6276	32.6845	34.2061	36.3647	37.7619	41.3682	44.2751	45.7676	48.4201	51.4994	53.6541	55.9521	57.9983	59.277	60.473	62.0533	61.909	64.7538	65.3695	64.1114	61.0498	59.5085
488.03	25.0205	25.3035	27.576	29.982	29.8751	33.0123	35.0013	37.0024	38.322	41.6938	44.2205	46.2404	48.3443	53.3849	53.8334	55.4764	59.0396	59.8983	60.0709	61.6013	63.7861	65.3763	65.5359	66.4929	63.0922	59.3353
488.93	25.0899	26.6143	28.0797	29.9251	31.6239	33.2871	35.0077	36.3676	39.4671	41.5053	45.4004	46.8996	49.0272	52.3098	54.0667	55.485	58.1546	59.9514	60	61.5806	62.2179	65.3027	64.8929	64.9708	64.3824	61.0841
490	24.9712	26.5985	27.4584	29.7496	30.9738	32.7623	35.0806	36.6077	39.3185	40.8279	44.8999	45.9091	48.5168	53.0603	53.8769	55.8754	57.0642	59.357	61.4046	61.8724	61.7361	64.4644	65.4016	63.7504	63.209	60.3527
491.06	24.7188	26.5499	27.9134	29.7469	30.9714	31.958	34.7668	36.81	38.4107	41.2502	44.4871	46.0065	48.5882	52.8212	54.7897	54.705	57.3852	58.8798	60.1804	60.0342	62.2096	64.3623	64.3437	66.6869	63.324	59.7931
491.96	24.4937	25.754	27.321	29.4745	30.6347	33.6803	34.7731	36.0313	38.5502	41.8504	44.9715	45.1409	48.1234	51.8454	51.3845	55.5039	57.7026	58.4123	60.067	60.9944	62.9045	65.2149	65.6594	65.6323	61.2866	59.0543
493.03	24.9552	26.0819	27.4028	30.2791	30.3764	33.0258	34.7558	35.9215	38.6429	40.3646	43.2192	46.2839	47.0351	50.9822	53.324	53.759	55.8189	58.076	59.2196	58.529	60.8435	64.0387	64.1696	63.1519	61.88	60.0867
493.93	24.8736	25.5763	28.0916	29.7636	30.7653	32.6381	33.2349	35.453	37.1612	41.5029	42.6134	44.7042	46.2792	50.8117	54.2313	53.4816	55.3715	58.3277	59.4838	59.8831	59.5869	63.9559	61.8087	61.5852	61.097	58.651
495	25.1594	25.2479	26.9142	27.8177	29.9841	32.0101	33.441	35.2449	36.6314	40.6059	42.7019	44.5564	47.0698	50.0738	51.4945	52.6281	56.524	55.643	58.4072	58.9232	58.9877	61.5641	63.3651	62.8308	60.1627	59.6984
496.06	24.2192	25.3144	27.3097	28.4748	28.7926	31.2131	33.1517	35.4768	36.9106	40.5062	43.0001	45.0007	45.3376	48.8601	51.7203	53.5575	52.7278	56.158	56.4477	58.0876	59.9691	60.1754	63.1138	61.0139	58.8769	57.5063
496.96	23.9657	24.9383	26.5908	28.7035	29.6893	30.3192	32.9114	34.5706	36.1478	40.5977	42.3762	44.2586	45.0944	49.155	50.4109	52.7138	54.7157	55.0795	58.2722	56.3942	57.9296	60.0156	61.3625	61.1287	57.4317	57.3434
498.03	23.5205	24.5076	25.8951	27.6373	28.947	30.0395	33.7196	34.9914	35.9182	39.5833	41.3046	43.8227	45.1221	47.4641	49.8234	50.7725	53.0985	54.5746	55.4847	55.2222	57.1967	58.1216	60.1819	60.6247	57.0114	55.254
498.93	23.3685	24.426	26.0345	26.8686	28.613	29.7794	32.7859	34.1669	36.6301	40.3762	41.1959	42.0369	44.1706	47.4344	48.7608	51.4297	53.8476	54.3167	55.5574	55.609	56.5625	59.5346	59.4564	60.2131	56.0619	55.7227
500	22.6211	23.5175	25.4062	26.3362	28.2697	28.6019	31.9978	33.9988	34.9132	38.7538	39.4566	40.8151	43.5188	46.8994	49.1562	49.8335	53.0621	51.9239	54.5351	54.8484	55.2758	56.8941	57.7101	59.6202	56.0159	53.2844
475	16.3735	17.2235	18.3595	19.5558	21.3438	21.853	23.7178	25.2225	26.3091	27.6076	28.6479	30.7846	32.7513	35.6705	36.6727	38.0637	39.6525	40.6924	42.0047	43.4303	44.7119	44.765	45.9056	44.482	42.5332	42.9451		Time
476.06	16.9292	18.285	19.6937	20.8393	21.9608	23.1684	24.4369	26.8866	27.9604	30.1463	31.8478	32.8106	35.5498	37.7272	39.9173	41.2558	43.0929	44.3605	45.4944	44.518	46.1079	48.3426	48.268	47.9653	46.1786	44.4794		285 min
476.96	18.2228	19.4842	20.2439	22.2238	24.0489	24.5806	25.7398	27.9976	30.2556	31.6256	33.4861	35.1494	35.7153	38.6765	39.9129	43.6657	44.5967	45.2713	47.0935	46.8505	50.5638	51.3005	51.2997	51.7004	47.9232	47.1725
478.03	20.2608	20.7916	21.606	22.9426	24.5474	25.3886	27.7007	29.9221	30.9579	32.6893	35.4459	36.1744	39.6308	41.4804	43.154	44.2726	46.357	48.5549	49.6808	50.1132	51.9921	52.2688	52.8506	53.5637	52.5773	48.0466
478.93	20.3517	21.0322	22.3152	23.9787	26.2236	26.955	29.2677	30.7524	33.4033	34.2417	37.0158	38.0422	41.3895	41.8501	44.8821	46.6551	48.5733	50.4552	51.653	51.3541	53.3939	53.9394	54.0853	56.3751	53.2645	51.2883
480	20.9766	22.8224	23.3025	24.4007	26.5597	27.5206	30.2427	32.067	33.7298	35.8516	38.4357	40.0069	41.3851	44.1469	47.3922	47.1182	50.4036	52.7972	52.9725	54.6121	54.7486	57.8567	58.1287	57.5146	56.9346	53.7373
481.06	22.281	22.4563	23.7372	26.0652	27.6981	28.7346	30.7963	32.9307	35.1204	36.5516	40.0064	40.6657	42.8905	46.655	48.4227	50.0557	52.722	53.8413	55.5873	56.3326	58.0782	57.6745	59.9927	59.1621	57.1111	53.6064
481.96	22.5056	23.7124	24.7742	26.8553	27.8316	29.5866	32.3071	33.6956	35.9201	38.1276	39.4089	41.7896	43.6239	47.7344	48.2701	51.0508	52.5474	53.9732	55.7684	56.9092	58.9158	59.4609	60.8111	60.4718	60.5474	55.5908
483.03	22.6064	23.911	25.4355	26.6766	28.9306	30.3271	32.4324	34.5029	36.6946	38.492	40.5634	42.5127	45.7697	47.9	50.247	51.7822	52.6808	55.6626	57.2105	57.4282	59.6132	61.6632	62.5212	60.545	60.5618	58.395
483.93	23.2631	24.1966	26.7279	28.5281	30.1358	30.7971	32.2478	34.4789	36.7277	39.2439	41.1978	42.5136	45.3504	48.2679	50.9255	53.0372	54.1226	57.0124	57.9048	60.5882	61.9339	62.4418	63.112	61.0074	61.4885	58.5978
485	23.3661	24.5507	26.2613	27.6609	29.9085	32.2885	34.4436	35.8526	37.5247	39.9806	42.6341	44.8548	45.9353	48.9346	51.8489	55.3842	55.0355	55.3987	57.9841	60.1154	61.8252	61.2499	63.0224	62.1994	64.0355	58.8896
486.06	24.4414	25.2072	26.6265	28.174	30.0184	31.4973	33.4621	36.4603	38.0011	39.8916	42.7101	44.2617	47.0113	49.4298	50.8153	53.577	56.0101	57.5359	59.6601	60.7643	61.7	62.7445	65.3597	62.729	62.7535	59.8431
486.96	23.9616	26.1809	26.2547	28.5151	30.647	32.3633	33.4981	35.3681	38.5887	40.4653	43.714	45.2595	46.459	50.2609	51.69	54.2696	56.8548	56.7142	60.9881	59.3766	61.1156	64.4692	64.8693	63.8732	63.6207	61.0831
488.03	24.8376	25.4252	27.1458	27.6005	30.5133	32.0456	34.2166	35.8612	37.7743	40.7041	43.4872	44.8959	47.0911	51.3968	51.5776	54.162	56.5014	58.1192	59.2653	61.4395	64.4561	62.1727	64.5878	62.8649	63.7487	60.0547
488.93	24.8771	26.1187	27.4063	29.2537	30.3616	32.1033	34.2626	35.8048	38.5035	39.7669	42.993	45.5751	46.2353	49.6023	51.7132	53.4206	56.0697	58.6816	60.9008	60.8739	61.7769	63.3491	65.1093	63.474	63.3776	59.2126
490	24.4706	25.5889	26.6185	28.6457	30.408	32.3209	34.9801	35.4192	38.7185	40.9156	43.634	45.2891	47.7204	49.888	51.1417	53.7882	56.4073	56.9042	60.1855	59.887	62.1328	62.9709	64.3389	62.2863	61.4493	59.1787
491.06	25.2426	25.9332	26.688	28.9901	30.3369	32.1506	35.5662	34.9656	38.2651	38.7943	43.173	43.3038	45.9787	50.8768	51.6303	52.8197	56.3531	55.4839	58.7961	59.2618	61.8374	61.3946	63.6328	63.7761	61.9193	60.1286
491.96	24.5884	25.808	27.1533	28.2139	30.4972	31.9481	34.6607	36.7221	39.2024	40.0045	41.6437	45.7768	46.6719	50.2107	51.1176	52.3429	57.1897	55.9739	58.846	60.491	62.8041	61.1845	64.7326	61.7849	60.1542	58.432
493.03	23.9963	25.3921	26.8199	27.6934	29.0653	31.4925	34.7941	35.5105	38.3765	40.1117	41.7008	44.2292	45.5084	48.4502	51.2562	53.9302	54.4562	56.4429	60.0383	59.5837	61.3348	61.2904	63.3875	63.1433	60	57.9932
493.93	24.4893	25.7308	26.2867	27.358	29.2743	31.9092	34.5023	35.5461	37.2179	39.1809	41.6207	42.8145	45.1949	49.3129	52.5546	52.5788	55.0535	53.8224	58.1032	58.1583	60.7679	61.216	63.0835	61.0619	60.4034	56.6584
495	23.3896	24.7163	25.8987	27.5255	29.5623	30.6545	34.0004	34.9959	36.6943	39.0311	41.5552	43.2661	45.0366	49.2069	49.6954	52.6306	54.007	54.8909	56.4676	58.1453	58.8789	61.721	60.8305	61.0787	57.6463	56.5383
496.06	23.7206	24.4758	26.1704	27.517	28.6825	31.1165	33.2927	34.3036	36.2196	38.6743	40.3787	43.2934	44.5341	47.0137	47.8674	51.6778	52.9359	54.1671	57.3161	57.2919	59.3065	57.2281	59.9365	59.3772	59.1884	54.9406
496.96	23.0964	24.8072	25.5852	26.7378	28.2583	30.8364	32.9842	33.8966	35.8342	37.6338	40.8845	42.3978	44.778	46.6667	48.921	51.7608	53.6634	54.2891	56.1214	56.0814	57.8597	59.6338	60.0464	58.2984	56.002	55.5405
498.03	23.5535	23.829	25.252	27.0189	28.4903	29.7236	32.9194	33.2602	36.2587	37.3042	38.4222	41.7791	42.9001	45.7321	48.8762	49.5758	53.3754	53.4302	55.3813	55.8015	57.3373	59.2734	57.8852	57.8074	57.7676	54.8784
498.93	23.2234	23.2756	24.9682	26.5723	27.5002	29.7627	32.1834	33.5977	35.7962	37.0468	38.9616	41.7221	43.525	45.4465	48.0499	49.4049	52.0903	52.8438	53.6912	55.6782	55.6026	57.8943	58.2347	58.5098	55.1929	54.0279
500	22.1247	23.8254	24.8128	26.0897	27.259	29.378	31.1833	32.4981	34.1205	37.295	38.7327	40.8015	41.9399	44.9626	44.5664	48.7871	49.6203	51.0631	54.2327	55.1535	55.9096	56.1412	57.1023	57.0459	54.7245	52.089
475	16.9534	17.2083	18.0421	19.0339	20.7303	21.7874	23.7099	24.6857	26.1204	29.1364	29.7427	31.8988	33.0336	35.3581	38.6057	38.266	39.5524	40.705	42.7057	43.1787	44.4786	44.4871	46.8155	45.1092	44.5068	42.1658		Time
476.06	17.3318	19.2442	19.5645	20.9114	21.8061	23.5553	24.9636	25.8217	29.1089	30.6591	32.02	34.0225	35.916	38.1024	40.344	40.9065	43.5266	43.6909	44.419	45.4063	48.5235	48.8212	49.4102	48.1418	47.7576	45.0869		290 min
476.96	18.2289	20.2747	20.8208	22.0798	22.9312	24.7699	25.6056	27.6275	29.4052	31.0187	33.929	36.9996	37.1219	38.8844	41.3621	42.2971	44.8312	45.1242	46.8494	49.2148	50.8933	51.9621	52.5228	50.4819	49.4053	47.4206
478.03	18.8209	21.4914	22.0491	23.0197	23.7282	26.1917	27.4873	29.0139	31.607	33.0925	36.6782	37.5993	40.7339	41.8573	43.8835	43.7852	46.1549	47.63	49.7155	51.6302	55.3479	52.6874	53.8103	53.1901	52.4785	49.0885
478.93	19.976	21.1859	22.3578	23.9249	24.4805	26.6528	28.0084	30.4014	32.9392	34.478	36.9358	38.9065	40.181	43.5755	44.8658	46.6202	46.6897	48.8259	51.4465	52.6989	56.3838	56.8395	56.6099	54.8979	52.5348	51.5333
480	21.1417	22.2593	23.503	24.5048	25.9899	28.1704	30.2652	32.132	33.9027	35.753	38.2062	39.6112	41.5689	44.8032	47.8062	48.8594	50.3443	51.431	53.8047	54.1822	56.1124	58.5313	57.3619	55.7116	56.5405	55.2723
481.06	22.1391	23.2673	24.6796	25.9177	27.2599	28.3887	31.5414	32.1815	35.0745	36.7933	39.5059	41.1652	43.9475	46.1317	48.2939	49.3704	52.0676	53.9178	55.4844	58.3541	59.1541	58.6699	60.0816	59.3546	57.0219	56.7373
481.96	21.9209	24.6931	25.642	27.4272	27.749	29.9756	32.3103	33.7339	36.6327	38.6776	40.9558	41.8327	45.0561	48.0357	50.4034	50.7928	52.3111	54.0362	55.9021	58.223	60.2683	60.7011	61.6218	60.8084	58.7839	56.3741
483.03	23.3281	24.5143	24.6582	27.0878	28.1589	30.5078	33.1414	35.2994	36.5991	37.85	40.7099	42.9328	44.8014	48.9602	50.4216	51.1519	54.5461	56.4903	57.2238	59.4027	61.7284	61.5647	60.7256	61.1965	60.1518	58.9552
483.93	23.2924	24.6455	26.304	28.3476	29.2552	30.9901	32.7912	35.0757	36.9928	38.5374	42.4124	44.334	47.5562	48.5735	50.0066	52.4458	53.712	56.618	59.2001	60.2493	62.9753	64.1098	62.6686	61.069	61.0028	57.5685
485	24.3873	26.1634	26.2791	28.494	29.659	31.1806	33.4535	34.3798	38.393	39.8582	41.7096	45.891	47.238	49.5768	52.8008	55.2311	55.353	57.4524	59.5635	60.1717	62.6297	62.4212	63.0288	62.254	62.8931	59.6921
486.06	24.1935	25.5879	26.6654	28.3238	30.2009	32.069	33.5937	36.249	38.0875	40.3847	42.4932	44.3316	47.542	49.5239	51.935	55.5192	55.9296	58.9201	60.1474	61.9102	65.1049	63.2702	63.0114	62.6781	63.6234	60.2143
486.96	24.9185	25.2128	26.8695	28.9293	30.1872	32.4809	34.5415	35.8684	38.9219	39.3055	43.3773	44.8001	47.3615	49.6401	52.559	52.9842	56.103	57.1544	58.794	60.5811	64.2312	64.7553	65.2054	64.8043	62.9421	59.434
488.03	25.3877	25.3849	27.0522	27.6337	30.3648	33.3803	33.8354	36.3706	38.6769	39.8232	43.4243	45.116	48.5944	49.7182	51.7552	55.4339	57.4053	58.1017	61.0823	61.8325	64.5536	64.9846	64.7376	62.5011	62.9789	60.5028
488.93	24.6948	26.415	26.577	29.206	30.5335	32.9975	34.663	36.3516	38.8595	40.7671	43.956	46.0329	48.0794	50.8587	52.722	53.2457	56.5914	58.8872	59.3222	61.1782	65.8723	62.502	62.5705	63.7076	63.5715	59.1024
490	25.213	25.731	26.8344	29.1063	30.133	33.0363	34.4899	35.5907	38.903	40.4115	44.4711	45.4685	49.1518	50.2366	52.1363	54.6521	56.0623	55.7374	57.9865	61.0163	64.078	63.5193	63.4989	63.4414	63.2116	59.7405
491.06	24.0259	25.1461	26.663	28.2157	30.2503	32.3753	33.8752	35.6945	38.8359	39.547	43.6958	44.4278	47.9836	51.621	51.8211	54.0277	57.2787	57.4264	58.5392	61.1728	63.297	62.9247	64.0089	63.4439	62.7595	59.1916
491.96	24.5368	25.4374	27.2661	28.9066	30.8939	32.5971	34.0291	35.3348	38.8264	40.2349	43.2459	45.0858	47.2653	50.4639	51.3921	53.2175	55.5264	55.884	59.2186	61.9388	63.4143	61.5973	63.2978	63.5065	62.1566	59.5359
493.03	23.7818	25.6128	26.9336	28.5309	30.8218	32.3291	33.2858	35.2336	38.6988	38.811	42.4447	43.5473	46.7853	50.9043	50.0742	53.1783	54.9116	54.5498	58.7706	59.2374	60.6932	61.0135	62.4291	62.8367	61.5862	60.4018
493.93	24.4454	25.6362	26.6607	27.7296	29.5992	32.3266	32.3444	36.7488	37.469	39.3305	43.0082	43.8194	47.2585	51.5424	51.209	53.3961	54.859	56.155	56.2372	59.3546	62.1834	61.5123	60.8519	62.2645	61.4106	59.8825
495	23.8667	25.0702	26.4632	27.8787	28.7676	31.7322	33.7997	35.769	38.1537	38.3613	42.1818	43.8119	46.7692	50.0122	50.3518	52.899	54.8279	54.9939	56.3327	58.862	59.6246	58.2714	60.6624	61.1687	61.0314	58.7642
496.06	24.1803	24.9698	25.7309	28.1874	29.5859	30.8607	31.8796	34.4864	37.2813	38.422	41.8151	42.4231	45.121	49.6753	50.5016	50.9744	52.5577	55.1549	57.2315	57.3467	59.4255	60.2256	60.0992	59.7181	59.4539	57.0503
496.96	23.8354	24.7899	25.5719	27.5869	29.4285	30.3111	32.2011	34.7031	36.1206	37.9407	40.9588	42.0823	44.6645	47.8108	49.1142	50.4361	51.9449	54.7009	55.6042	55.817	57.9044	58.7317	58.961	59.0608	59.6858	56.1083
498.03	22.8192	24.3111	25.5179	27.2517	28.243	30.4853	31.6047	33.3623	35.5342	38.5629	40.4814	40.9639	44.1212	47.4776	49.4743	50.3735	52.9365	53.2436	53.8224	56.7071	57.4697	58.4213	59.0647	58.919	57.7038	55.3723
498.93	23.5961	23.7628	25.0876	26.8139	28.8185	30.0343	30.9447	33.3886	35.5723	37.5301	38.9621	41.6496	44.6184	47.8413	47.9059	49.803	51.5646	52.1924	53.5691	54.4981	56.8056	58.1458	58.154	56.8771	57.8389	54.9032
500	22.43	23.0816	24.9071	26.3005	27.3265	28.5228	30.303	33.499	34.5621	35.92	38.2366	40.7607	43.4709	46.9377	45.9079	48.2183	49.6609	51.437	53.3175	53.969	54.901	57.402	57.1723	54.2053	56.063	53.2394
475	15.9769	17.7175	18.3342	19.1989	20.6269	21.2542	23.7768	24.4297	25.8746	27.8434	29.5035	31.8375	32.7783	36.6271	37.5466	38.424	40.5429	42.762	42.1322	43.2289	45.8789	45.8731	45.5349	45.8691	44.3997	43.1578		Time
476.06	17.5638	18.3583	19.9846	20.9478	22.3716	23.6413	24.986	27.2155	28.8829	30.8275	31.903	34.8939	36.2011	37.8564	39.2138	42.0879	42.1124	43.4592	45.1883	46.0828	47.3636	48.4976	49.4855	49.2275	48.0627	46.0397		295 min
476.96	18.6423	19.8696	20.891	21.8457	23.0631	24.3825	26.5421	28.522	30.3946	31.5991	32.6241	35.6788	38.3861	40.859	41.11	42.8248	45.9669	46.2616	48.697	49.1548	51.0613	51.9181	52.5211	52.2678	49.6547	48.8004
478.03	19.1329	20.5441	21.4462	23.2524	24.5014	25.5499	27.7996	28.9414	31.8307	33.2618	35.4681	38.5731	38.9186	40.9578	44.1547	45.3904	46.5561	49.6485	50.3013	51.6459	53.1893	55.3779	54.8283	53.4715	53.0508	51.3595
478.93	19.9149	21.3801	23.0274	24.2326	25.6114	27.2062	29.5354	31.7746	33.1629	35.4591	36.8105	38.5803	40.9107	44.2081	45.9239	46.6842	48.2806	50.7263	50.7291	54.0522	54.0237	55.5936	56.7242	54.8014	55.9475	51.7853
480	20.4079	22.0669	23.0562	25.2649	26.2007	28.4384	29.791	32.1986	33.7549	36.2121	37.8724	40.2422	43.6776	45.6479	46.8911	49.8947	50.3991	53.6028	53.8372	56.92	58.141	57.5618	57.365	58.9721	55.3841	54.2872
481.06	20.9868	23.0095	24.6065	25.7264	26.8988	28.8689	31.8271	32.7331	35.8337	36.8896	38.7241	42.4724	44.1811	47.3994	48.6726	51.7196	53.323	53.7891	55.2244	59.1005	58.5988	59.6817	61.8686	61.3994	57.8275	56.3446
481.96	22.5665	24.1845	24.8397	27.6475	28.5965	29.4916	31.4557	34.5749	35.9731	37.9607	40.7554	42.5136	44.8092	48.3247	50.0309	52.7378	52.8071	55.2843	56.103	59.0678	60.1171	61.762	62.0908	59.7528	59.838	59.8339
483.03	23.2737	24.3766	25.8693	27.6116	29.6615	30.8907	32.1155	35.5319	37.2367	39.4874	41.1023	43.5984	46.2684	47.8228	50.2534	55.0337	54.8542	57.0383	56.7909	61.8759	62.6975	60.9688	61.5662	62.9809	61.914	61.1452
483.93	24.0703	25.5388	26.1956	28.8469	29.8445	31.6962	33.6751	35.3583	37.5068	39.2854	42.4405	42.7642	48.2382	51.4275	51.9738	52.9978	56.7194	56.5513	59.5316	62.1565	62.2778	62.6761	63.4571	62.2083	61.8475	60.6699
485	24.2525	25.1723	27.2605	28.4155	29.697	31.863	33.6415	36.4195	37.8682	39.2128	43.1602	45.2956	48.5773	50.0867	51.8759	53.7448	56.0301	58.7725	58.8667	61.4028	63.3782	63.5321	66.2033	65.0979	63.6998	60.9508
486.06	24.4997	25.5056	26.2579	28.132	30.2623	32.0241	34.7372	35.5438	37.811	40.568	42.7202	45.0693	48.4987	50.1025	54.968	55.187	57.6652	59.7795	59.1292	61.7468	63.6952	66.3785	66.4838	64.5323	62.1296	62.2328
486.96	24.5223	25.918	26.6386	28.5416	30.3045	32.4262	34.7277	36.5682	39.0653	41.0005	42.503	46.2196	49.31	52.4576	53.6189	55.4168	57.7954	58.1473	61.5737	64.4932	62.6218	64.9694	65.4878	64.6413	63.3828	61.1639
488.03	23.502	25.8266	27.7249	29.6797	30.4331	32.201	33.3715	36.709	39.7926	41.0861	43.2187	45.1882	48.8517	52.9163	52.7888	54.5579	58.4229	60.4724	60.0814	61.6397	64.0316	64.6085	66.3458	65.6072	63.0519	61.664
488.93	24.0292	26.3305	27.733	28.9621	30.2464	31.7212	34.5692	37.2356	39.7773	41.0326	43.2523	45.9927	47.4176	50.5052	53.6363	54.9803	56.5126	58.6191	60.0402	61.4955	64.2033	65.5339	66.35	65.7986	65.0556	61.0193
490	24.9331	25.1755	26.9635	29.201	30.8012	31.8012	35.1241	36.9853	38.9914	39.2888	43.1516	45.8852	49.674	51.75	53.4581	54.9107	57.0738	58.1794	60.0381	61.1298	63.5304	64.315	66.9142	63.568	62.8822	62.3656
491.06	24.4401	25.8976	27.3591	29.545	30.3645	32.3182	34.7401	36.4342	39.3878	40.7275	43.9918	44.8493	47.8602	50.9663	51.6929	54.6436	57.252	57.884	60.5241	63.6919	64.0558	63.8844	64.9778	65.2218	63.6053	60.0835
491.96	24.6157	26.1379	27.0915	29.4103	31.0812	31.7027	33.9474	36.1257	38.5907	41.3612	42.6312	44.7695	48.7836	52.2351	52.4446	54.4831	56.6895	57.2592	60.279	60.5661	64.869	63.267	64.5965	65.0515	62.7537	61.2575
493.03	24.1009	25.7818	26.9819	28.7039	30.191	32.2185	34.7451	36.3671	38.4199	40.2385	42.5353	46.4071	47.1442	49.5906	51.6365	54.8191	56.1185	56.3576	59.0182	61.8245	63.0035	62.7114	63.0212	63.7327	60.3259	60.0897
493.93	23.3752	25.3619	27.1779	28.9518	30.0978	31.7186	33.0058	36.1373	38.7139	40.2201	42.4328	45.2551	47.2286	50.9263	50.8989	53.0168	54.8174	56.1833	58.8429	58.6713	60.637	62.971	64.0195	61.872	62.2961	58.0937
495	23.8445	25.4424	27.1475	28.2479	29.7708	31.0769	33.3702	35.6725	37.2206	39.9614	41.9572	43.5162	47.0034	50.0563	51.9233	53.0288	55.1647	54.0125	57.5093	58.8846	60.8792	61.1764	63.6087	63.7214	61.414	56.8971
496.06	23.6901	25.192	26.3392	27.7915	28.849	30.2689	33.0877	35.0973	38.073	38.4183	41.2915	43.5601	45.8408	49.2973	50.3009	51.6002	53.475	54.1096	56.9203	58.26	59.3245	60.8698	62.9891	61.712	59.6465	56.9246
496.96	23.6888	24.8752	25.9058	27.7875	28.8817	30.0802	32.1639	34.8578	36.9342	38.7579	40.84	42.5492	45.6912	48.3783	49.3838	51.3779	53.7542	54.713	55.888	58.5748	58.7259	60.5932	61.4861	60.9956	59.1739	57.8668
498.03	23.0211	23.9559	25.6242	27.7744	28.455	29.8045	32.1592	34.401	34.9919	36.9847	39.9462	41.9795	44.5836	48.5406	48.6214	50.867	52.356	53.7848	57.1189	56.8679	58.1666	59.3199	61.559	59.6392	59.0326	56.0353
498.93	22.1856	23.9261	25.6332	26.5711	28.3536	29.4886	31.557	33.4349	35.7604	37.1075	40.7772	42.3558	44.5348	47.0476	48.0908	49.6592	51.452	52.3813	54.5879	56.6525	57.3396	58.0139	58.5368	59.3908	56.0314	56.7816
500	22.4159	23.7302	24.7962	26.2105	27.2451	29.292	31.367	32.885	34.7648	36.9821	38.7425	41.5987	43.5883	45.8627	47.3002	49.9591	51.84	52.7686	54.4576	57.1339	56.5326	58.1486	57.7103	59.0918	57.5222	55.5176
475	16.2081	17.4131	18.4802	18.9778	20.7846	22.0579	24.4885	25.9309	26.8306	28.2433	29.0989	32.1532	33.2615	35.8223	38.6895	39.3105	41.0891	41.7513	45.2974	44.2845	44.4165	47.0614	46.5962	45.5525	44.8353	45.2888		Time
476.06	17.3085	18.3388	19.5152	20.678	22.0425	23.4251	25.106	27.349	28.9294	30.2881	31.4184	33.1069	35.7396	38.519	40.3768	40.7295	43.3148	45.0455	46.4752	48.2723	51.1018	49.5145	50.9756	50.3843	48.4173	46.8472		300 min
476.96	18.1938	19.5657	20.2449	21.4275	23.4207	25.8554	27.1827	28.7541	30.166	32.626	34.0138	35.111	37.818	39.9828	41.3893	43.9983	46.3892	47.3364	48.3879	49.5117	52.4132	53.7367	54.19	50.7897	52.1188	48.0582
478.03	19.4934	20.5451	21.6512	23.7977	24.373	25.8755	27.8206	29.6758	31.5701	33.7405	36.1816	37.6918	40.0478	42.9088	42.8062	45.1267	47.4238	48.1835	52.7591	52.7699	53.7978	55.0016	53.881	53.873	52.7574	52.2763
478.93	20.0779	21.1368	22.6388	23.8561	25.5186	26.9614	29.1586	32.0474	33.2623	35.6664	37.4275	39.948	43.2482	44.1518	46.0375	49.1299	49.1349	52.6051	54.6344	53.5548	55.8426	56.2692	55.8536	55.8165	56.642	55.4514
480	21.281	21.8209	23.5913	25.506	26.8497	28.4851	30.2006	33.2657	34.3569	36.9274	38.8594	40.5468	42.8843	46.4798	46.5572	49.2315	53.5057	52.5332	55.1167	56.6356	57.369	59.3744	58.8846	60.6445	57.6834	55.4509
481.06	21.6829	23.1863	24.1709	26.1167	27.4705	29.635	30.4785	33.7169	35.5376	37.483	38.7481	42.5393	44.4901	47.5879	48.0269	50.2619	54.3912	55.129	57.4248	58.8	59.7745	60.4906	59.9997	60.3784	57.5716	56.2006
481.96	22.468	23.4146	24.4771	26.465	28.1979	30.1463	31.3265	33.5443	36.2335	39.1706	39.8813	42.6936	45.8038	48.1681	49.623	52.4379	54.9287	56.2453	57.443	59.8234	62.1743	63.4105	61.4061	63.3918	61.6253	57.1668
483.03	23.0327	24.5308	25.6689	27.1903	28.7749	30.9895	33.2958	35.9146	37.2541	40.8951	41.4702	44.2933	47.4575	50.6119	50.7658	53.2996	56.5663	56.9271	58.897	59.9221	62.2551	63.7949	62.9034	64.4889	63.5232	60.9329
483.93	23.5088	24.9761	26.0778	28.2944	30.0378	31.6319	33.6793	35.5238	38.2086	41.913	42.3572	44.7189	48.2098	49.0196	51.7429	55.231	57.4603	57.6332	59.7629	62.0139	63.6687	63.5219	64.2504	63.3154	62.5516	61.0321
485	23.5305	25.4326	26.7661	28.514	30.5307	31.5652	34.0998	36.3058	38.364	40.9293	41.9527	45.7015	47.8109	51.7149	53.064	55.0593	57.1548	58.3317	61.9201	60.7746	63.5474	64.8001	64.4873	66.4041	63.2525	62.2341
486.06	24.1752	25.6584	27.2545	28.2879	30.6043	32.6267	34.0347	36.6493	40.0329	41.1624	43.4824	44.5874	48.702	50.2578	53.7348	56.1016	58.0003	59.5928	62.0132	63.2465	62.8405	65.4018	65.0908	64.9551	63.8866	63.3406
486.96	23.9645	25.84	27.0584	29.3363	31.1335	33.1771	34.4016	36.6813	38.9603	41.508	43.5993	45.6444	48.5246	52.0727	54.2715	55.091	59.4733	61.0385	61.2064	62.4203	64.0906	63.4245	64.6674	63.892	63.9277	61.7231
488.03	24.2731	25.8387	27.7217	29.4643	30.7704	32.3562	34.4124	37.0525	39.4569	40.8716	42.3109	47.7437	49.2616	51.3391	55.6679	56.6339	59.5359	58.8436	61.3008	62.8536	64.7783	65.8612	66.2858	64.2298	64.7325	60.6611
488.93	24.8862	25.1016	26.8132	29.5902	31.2227	32.5716	35.3235	36.5149	40.2458	42.3569	44.7923	46.1468	49.3849	52.1249	52.8181	54.7319	58.0263	59.2132	60.5244	61.7094	64.4314	66.5481	65.2314	67.5032	65.2536	62.3601
490	25.5853	26.8434	27.2852	29.0404	31.6268	32.2091	35.3947	36.7431	39.428	42.0907	43.0326	46.3056	48.2153	53.6636	54.0187	55.6484	59.2979	59.0405	60.1885	61.4335	64.4122	63.742	65.7553	64.1592	63.3515	62.6023
491.06	24.7773	25.5421	27.1589	29.3452	30.9305	32.1727	35.4737	36.3955	39.4799	40.4174	43.4937	46.6917	48.3059	51.8262	53.9584	55.652	57.5882	58.2497	61.9913	62.501	63.3995	64.77	64.0642	63.7028	64.6336	63.4939
491.96	24.6834	25.6303	26.9092	28.184	30.1564	31.7324	35.668	35.8888	39.3762	40.359	43.4746	44.6015	47.3916	50.9609	52.7278	55.8057	57.4939	59.4448	59.9498	61.6518	62.8664	64.2581	65.8273	64.6887	65.1312	59.3635
493.03	24.0119	25.3495	27.042	28.8177	30.1732	32.2742	34.1123	35.5809	39.2852	41.4439	43.733	46.2883	47.2349	50.1754	51.8059	55.8558	56.5706	57.7575	61.08	62.7936	63.3009	63.6042	62.9311	65.4111	63.3115	60.8964
493.93	24.2483	25.5278	27.7313	28.0355	29.2448	31.8955	33.571	36.2545	38.5336	39.1244	42.2728	46.0722	47.0226	49.8808	52.2094	53.3961	56.8574	58.2706	58.8254	61.3776	62.508	62.3795	63.4046	63.046	62.2778	59.0638
495	23.5818	25.4214	26.2892	27.4567	29.6595	31.4899	33.5539	34.4422	38.2611	40.2327	41.726	45.6259	48.1372	49.0567	51.5972	54.2145	56.5044	57.453	58.6646	60.5975	61.4756	62.625	62.1125	64.164	60.5924	57.9061
496.06	23.7473	24.8824	26.5937	27.9155	29.4198	30.4169	33.5691	34.6393	36.5846	38.0885	40.8121	43.8366	45.2003	48.6673	51.2933	53.6336	56.0805	56.4356	57.8323	60.8886	60.2617	61.726	63.7085	62.2036	61.574	56.9221
496.96	23.1086	24.6402	25.721	27.4831	29.241	30.9741	32.7266	34.2057	37.2191	38.8475	41.2009	43.0694	44.9524	47.0475	50.2435	51.6079	54.4645	54.8229	56.9233	58.6865	60.1663	60.271	61.4093	61.4065	59.5961	57.4407
498.03	22.8227	24.8209	26.2089	26.9365	27.7858	30.115	32.7026	34.1052	36.3125	39.0696	40.8509	42.0531	44.8986	47.3453	50.1315	52.5501	55.6373	55.5855	56.0458	59.2505	58.9991	59.5399	61.0378	60.3028	59.1995	58.8339
498.93	22.3609	23.6783	25.1039	26.6733	28.6785	30.0704	32.2376	33.8537	35.9289	38.1408	40.6604	42.5987	42.9933	46.2049	49.8013	51.7725	52.9008	53.7503	54.8499	56.869	59.3774	58.9308	60.3821	58.4818	59.3686	53.025
500	22.2707	23.1169	25.324	26.4996	27.4048	29.375	31.2636	32.9488	34.6452	36.6445	38.5429	41.0742	44.1858	46.6845	46.7234	49.4849	51.4611	54.2778	54.8754	56.2616	57.0963	57.5378	58.6019	59.4203	57.1633	54.1795
475	16.8255	17.6667	18.8335	19.9413	20.5358	22.4406	23.9353	25.6112	26.4879	29.0687	29.5104	32.9629	34.0273	36.1166	38.1679	39.201	41.7676	41.6737	43.3275	44.7516	46.1404	47.7996	48.54	47.2563	44.7968	43.7398		Time
476.06	17.2449	19.1019	19.9587	21.6224	22.983	22.7649	25.6645	26.7108	29.0383	30.6786	32.8144	35.4612	36.1321	38.4921	39.3221	41.4279	41.8387	43.3303	46.1082	47.0899	47.6283	49.2454	52.3366	49.2807	47.9898	48.8695		305 min
476.96	18.5806	19.3672	20.6725	21.3922	23.1353	25.5618	26.6707	28.6396	31.1319	32.553	34.3503	36.0608	36.9673	40.4116	42.7984	44.3763	45.1536	46.0218	49.1374	50.4549	52.7675	52.8892	53.9929	54.5347	51.1571	49.9074
478.03	18.7434	20.4133	21.6968	22.9493	24.2705	25.3746	28.0084	29.9531	32.4048	33.8	35.5419	37.1677	39.3322	41.76	43.7561	45.9886	47.3662	49.2598	51.909	53.177	54.9628	56.3354	54.2125	55.955	52.7121	52.5992
478.93	19.9307	22.109	22.3464	24.1615	24.8892	27.4811	29.2499	31.0539	32.8517	35.4005	37.8323	39.9669	41.1145	44.5022	45.9005	48.1673	49.1037	50.9579	53.8594	53.7407	57.8065	56.1615	57.2121	56.8603	54.1776	53.853
480	20.9727	23.2404	24.1484	25.7138	26.5272	28.2307	30.6892	31.8542	35.2686	37.0216	38.0651	40.4409	43.6265	46.2174	49.297	48.0667	53.3723	52.9814	55.1775	56.6447	58.947	59.4149	60.2834	59.9686	56.9876	56.3488
481.06	22.5406	23.4563	24.1459	26.5677	27.438	29.4272	31.6026	33.4714	35.7425	37.9488	39.8738	42.9149	44.0819	48.1228	48.192	51.5427	51.422	53.5937	56.3663	58.5083	60.0711	60.0909	61.4095	61.3708	60.1781	57.6052
481.96	23.0333	24.2299	25.0296	27.1605	27.9591	29.9659	32.5756	34.289	36.8402	38.0541	41.9021	43.283	46.0866	49.7677	50.2282	52.7711	56.2206	57.6227	57.0624	60.1408	61.0429	63.1299	62.5678	66.0604	61.2726	59.1638
483.03	23.3474	25.3222	26.128	27.7826	29.0653	30.7012	32.3921	35.1734	37.7433	38.873	42.3304	44.6768	47.1225	48.6317	51.0771	53.8709	57.0319	58.7724	58.7577	60.7888	63.8714	65.2272	63.9071	64.4884	60.6513	59.6347
483.93	23.3533	25.8866	26.2897	28.7617	29.2083	31.5125	33.1681	35.1521	38.3591	40.6234	42.8615	44.7512	47.243	50.1166	51.7863	55.3292	57.1463	56.6886	59.789	60.858	64.2856	64.6787	63.5571	65.0935	62.7718	60.0215
485	24.003	25.5999	26.2073	28.6393	29.2958	31.6256	34.4814	36.8785	38.5686	41.5408	42.6721	45.6966	47.7421	52.523	53.8512	56.5624	57.5101	58.2642	61.6926	62.7998	65.4092	66.9598	65.7135	65.2491	62.9728	60.8563
486.06	23.8746	25.9109	26.9063	29.4026	30.747	31.8223	34.2918	36.8932	38.9937	41.0478	44.2621	44.3219	48.2186	51.0685	52.9075	56.0201	57.553	60.0933	61.2222	62.7398	64.4585	67.6854	64.5589	64.478	63.7818	61.7252
486.96	24.1313	25.6315	27.3261	30.3553	30.5113	32.8503	34.7836	36.101	40.1097	42.4533	44.5611	46.4709	49.6559	53.1187	53.9989	55.6976	58.5738	59.8446	61.4696	64.3089	65.7359	64.2578	65.7155	65.3911	64.3044	62.8642
488.03	24.4146	26.3758	27.5488	29.5439	31.2921	33.1925	34.5175	37.069	39.5574	41.3694	43.6975	46.6698	47.7117	53.1095	52.9439	56.0017	59.5727	60.1331	62.6083	62.5664	64.5375	66.8307	65.2935	64.3287	65.4454	62.5334
488.93	24.7072	26.4734	27.7125	30.2081	31.3045	34.0547	35.4947	36.2997	39.714	41.8241	44.4708	46.1133	48.741	51.9161	54.0443	56.3666	58.3434	60.984	61.7706	64.4192	66.54	65.1288	67.153	66.9002	64.9877	63.0029
490	25.2148	26.6853	27.3505	29.4125	31.5403	32.9743	35.0176	36.8399	39.9842	41.2345	44.0238	47.187	49.113	52.4094	53.8893	56.1374	58.2774	59.328	62.417	64.2024	65.9163	64.6826	66.5344	65.5605	65.4435	61.9557
491.06	25.1685	26.0939	27.9255	29.0799	30.6986	32.6555	34.2959	36.4887	39.4346	41.8729	42.661	45.7637	49.523	51.3865	53.1141	55.0918	58.3802	57.3087	59.806	62.3294	64.7131	66.3609	65.3426	65.7731	63.582	61.4913
491.96	24.3261	26.261	27.5071	29.0666	31.5812	32.1059	35.1421	37.1605	38.0344	41.412	42.4473	45.5942	47.4862	51.2965	52.3923	54.5851	55.3646	58.0341	60.0843	62.2456	62.8365	65.043	64.675	64.3701	65.213	61.3316
493.03	24.9723	26.1129	27.0824	29.028	30.2733	32.1851	34.1251	36.0184	38.2657	40.636	43.2112	44.9106	47.6457	51.4906	53.677	56.0463	57.5468	57.71	60.3427	62.0031	64.1132	65.0229	63.6553	65.2472	65.7639	60.5885
493.93	23.8278	25.9489	27.1441	28.598	30.2712	31.6616	34.0266	36.3654	38.4562	40.276	43.2609	44.437	47.2829	50.3285	51.6642	53.7823	57.5011	57.4762	60.2245	60.0244	62.1584	65.9404	63.6143	64.6502	63.205	60.9877
495	24.5684	25.1142	27.4039	28.1318	29.8389	31.444	33.4955	35.8557	38.1324	39.7819	42.5718	44.0955	47.664	49.239	52.1796	53.4126	55.6643	57.4631	58.7432	58.794	62.0197	64.1601	63.0722	64.3472	60.8523	59.9825
496.06	24.4615	24.9945	26.1246	28.6787	29.0336	31.5653	33.1247	34.9676	37.365	40.0047	40.7839	43.0023	45.8713	50.0766	51.2821	53.6825	54.1479	55.2237	57.747	59.6409	59.6714	62.9302	63.0644	64.1312	61.3245	59.756
496.96	23.5783	25.4073	26.5663	27.6872	29.2046	31.1349	32.1669	34.292	36.9473	39.4319	40.4992	43.8289	45.4345	49.5969	49.5443	54.2375	53.0596	55.7311	56.6625	57.9225	59.8787	61.1437	62.2676	60.8543	61.2689	59.0565
498.03	23.0215	24.7871	25.7874	27.1398	28.7583	30.2958	32.8699	34.4363	36.0857	38.3125	39.9852	42.8664	44.7617	47.8555	50.7082	52.4462	52.2468	54.8972	54.7249	59.9302	59.2835	60.5044	61.5898	60.0064	58.8413	56.8913
498.93	23.2043	23.6523	25.1484	26.8538	27.9929	29.3424	31.0975	34.3807	35.9511	38.5368	39.8051	42.1932	44.5647	48.1588	49.5254	51.3566	53.1284	54.0618	55.4359	58.4486	57.8257	59.846	59.6328	59.99	59.2492	55.4476
500	22.2292	23.4849	24.9253	26.6078	27.58	29.3273	31.779	33.3011	35.6483	37.164	38.671	42.252	43.806	46.8029	48.4816	50.3285	51.3635	53.1393	54.1838	56.3507	57.7973	59.2181	57.4679	57.5747	58.7943	54.7888
475	16.056	17.3656	18.2366	19.1932	21.0897	21.1792	23.6997	25.9336	27.0631	28.9465	30.1547	31.9503	34.1962	36.7285	38.2921	40.2658	41.3528	41.9634	44.9357	45.3106	45.8966	48.472	47.5111	48.2195	46.4876	44.3229		Time
476.06	17.4558	18.2469	19.6598	20.5686	22.0876	23.1795	25.55	27.1113	28.5123	29.9944	32.4783	34.6492	36.0666	39.4414	39.7427	42.1031	43.6533	45.2708	46.4149	47.7382	49.7447	51.2991	49.7913	50.2918	49.0551	47.7492		310 min
476.96	17.844	19.5842	20.3996	22.3045	22.9254	24.6478	25.7492	28.8786	30.3936	31.9874	34.304	35.9194	38.0115	40.372	42.4814	43.9428	46.3235	47.8451	50.0079	52.3709	51.7115	52.316	53.5631	54.1124	50.3905	49.2591
478.03	19.744	20.4015	21.9412	22.7117	24.4888	25.4668	28.332	30.4827	31.9436	33.2189	36.6754	38.0482	40.5062	42.4174	44.4996	47.7391	47.4913	51.2267	51.2072	53.6724	55.3434	55.5876	55.9764	54.8611	53.9058	51.5547
478.93	21.0255	21.3847	22.8661	24.3122	25.5703	27.9217	29.8279	31.303	33.0024	35.9247	37.3501	38.9387	41.8205	44.5087	45.4729	48.6047	50.7356	52.7564	52.5938	54.9492	56.0215	57.313	57.919	56.4552	55.9449	53.1888
480	20.9127	22.144	23.6568	25.1329	27.649	28.6306	30.1524	32.9811	35.203	36.8814	39.2192	40.5135	43.0803	46.0126	48.4229	50.0675	51.5308	53.0884	55.8938	56.5345	58.8367	58.254	59.2669	59.4913	57.8155	55.6601
481.06	21.9675	22.6915	25.0906	26.4673	27.8706	30.1345	31.9077	33.1284	35.7261	38.1169	40.365	42.844	45.0542	47.0586	49.3797	51.2411	53.3808	55.9533	56.3391	59.096	59.9082	61.1641	60.5107	61.9935	60.2814	57.9575
481.96	22.0163	24.4126	25.8287	27.3327	28.3118	30.6155	33.2199	34.1364	37.3105	39.3822	41.3689	44.0506	46.204	50.3769	50.9972	53.8633	54.7841	55.7929	58.6121	61.5407	60.3645	62.4471	63.564	62.32	60.7544	58.8548
483.03	22.9423	24.7346	25.5855	27.102	29.8782	30.8405	33.5953	36.1543	37.5286	39.6014	42.7381	45.9669	47.0224	49.6482	51.1579	53.7426	54.8397	58.1472	60.3429	60.6669	63.4045	64.1052	65.556	62.9179	62.0422	61.0442
483.93	23.7137	25.164	26.3511	27.4113	29.081	31.323	34.8444	35.8992	37.8411	41.3337	43.5724	45.6471	47.3473	49.5384	51.7527	55.6985	57.2644	58.1123	60.0778	62.83	62.7662	65.9403	64.7174	65.338	62.4793	61.6735
485	24.7258	25.4767	27.1144	28.8422	29.7393	31.3711	34.5765	37.0916	38.6285	40.6875	43.2057	46.5912	49.1955	52.3245	53.5576	55.3773	57.3074	59.7895	60.2731	64.6402	62.8465	66.0265	64.9771	64.6367	63.2005	63.3876
486.06	24.6832	25.5529	26.393	28.8761	30.4862	32.3424	35.1782	37.3371	39.2821	42.227	44.2502	47.2941	48.8234	52.1768	54.2856	55.3611	59.0928	60.9317	63.2536	65.6011	65.8261	68.7894	68.3542	66.0554	63.2607	62.5781
486.96	24.7392	26.4713	26.8358	29.2179	30.6355	32.0275	36.0143	36.8574	38.9522	40.7615	43.8466	45.8285	49.8598	52.1919	54.1963	55.8675	58.4476	60.7879	62.6653	63.7108	66.935	64.8834	68.1171	66.4846	64.4953	64.746
488.03	25.0214	26.1232	27.4299	29.4731	31.0782	33.4834	36.1967	36.6867	40.2045	41.0657	43.794	46.9935	48.6358	52.5189	55.01	57.0763	58.2344	60.3753	64.5472	64.3096	66.7581	67.7049	66.0514	66.9045	67.0117	63.602
488.93	24.8908	26.0935	27.5571	29.1277	30.8012	32.4666	35.2414	37.061	39.9735	42.3713	44.372	47.4165	49.6282	52.5267	55.3413	57.7893	61.6163	60.7799	64.0686	65.072	65.9448	67.1461	66.798	66.8372	64.5765	63.6883
490	24.6758	26.341	26.8828	29.3298	30.7087	32.7838	35.1821	37.5624	39.6951	41.9441	43.2905	47.7748	48.5845	51.2218	54.7573	56.4468	57.8107	60.8879	60.1438	63.6347	64.5339	65.7511	66.8364	67.8715	66.7078	62.7445
491.06	24.7004	25.8339	27.6352	29.1238	31.88	32.6194	34.7516	36.9489	39.4413	41.7764	44.1211	46.352	49.6436	52.342	54.7136	56.1589	57.9779	60.064	61.7515	64.7427	63.2959	66.5244	65.2753	65.801	62.7127	62.4807
491.96	24.4445	26.0311	27.6727	29.2804	30.0459	32.6632	35.2245	37.4874	39.4215	41.1257	43.42	45.7062	47.9803	51.9452	52.4243	56.8282	58.2999	58.2867	59.9228	62.3293	65.3096	66.1429	65.787	65.3834	64.6759	62.3985
493.03	23.8071	26.1426	26.8777	28.7405	30.4562	32.3611	34.6333	35.9536	39.1786	41.176	43.5865	45.9733	47.7414	51.0974	52.5827	55.472	57.0906	59.1616	60.9266	62.2331	64.5302	65.7093	63.102	65.9883	65.1329	61.0531
493.93	24.0413	25.8687	26.8717	27.9109	29.5359	31.796	35.1352	36.0192	38.502	39.9732	43.804	46.4699	47.949	51.6629	51.1316	55.9763	56.0993	57.4228	59.568	61.579	62.745	64.2896	66.0381	64.335	62.975	60.5936
495	23.9082	25.7038	26.8155	28.6118	30.0561	31.7687	33.433	36.3495	37.6884	39.8758	41.5474	43.514	48.1963	49.9746	52.5654	54.7977	56.2621	57.1922	59.257	61.7138	62.6918	64.3306	64.6433	63.6575	60.625	59.7139
496.06	23.9182	24.4556	26.8473	27.9708	28.8534	30.8469	33.8316	36.0862	37.3974	39.5101	41.4531	44.8889	46.6904	51.0038	51.884	54.6116	54.477	56.1547	59.2432	60.3933	62.3218	63.4172	62.3187	61.6234	60.0551	58.2922
496.96	23.6066	24.4725	26.1161	27.7904	29.3605	30.4392	33.4774	35.3138	37.1144	39.0075	41.2781	43.5631	46.5251	48.8138	50.0306	53.1387	54.5056	56.8916	58.2246	59.7189	61.9802	61.6497	62.9374	62.1746	59.7696	59.3851
498.03	22.7209	24.1331	26.1534	27.521	29.2012	30.9634	32.3133	34.3423	36.0378	39.2082	40.8325	43.0192	45.5649	47.7103	49.3045	52.726	54.4743	54.6498	56.5082	58.0828	59.4712	60.446	60.4097	61.1636	59.0112	58.7629
498.93	22.557	23.7037	25.4716	27.0842	28.9116	31.044	32.2767	33.6512	35.6033	37.9201	40.5203	42.1413	45.1503	47.278	48.8585	51.5775	54.2503	54.9474	56.9838	58.3053	58.6695	60.4847	60.8308	59.7951	58.3314	57.4622
500	22.3889	23.6454	25.2947	26.6866	28.2139	29.4586	31.1401	33.1163	35.3764	37.9417	39.9402	42.4993	44.9806	47.0239	48.0055	51.8621	52.4345	54.4731	55.5583	58.6429	57.1411	60.7376	58.4239	59.5998	56.9885	57.0611
475	16.7719	17.4564	18.3495	19.3732	21.4396	22.6326	24.4099	25.976	26.8984	29.7081	30.8169	32.5251	35.2163	36.8088	38.3797	40.523	41.7082	42.3251	44.1494	44.6533	47.1107	47.1296	47.4284	46.6453	46.834	44.8391		Time
476.06	17.4364	18.3398	19.9583	20.7586	22.2667	24.4175	26.4721	27.1592	29.0996	30.317	33.0548	34.2182	36.872	38.8686	40.8532	42.9251	43.9942	45.9632	47.0079	49.3815	49.8707	49.9682	51.2005	49.8065	49.0778	48.7415		315 min
476.96	18.4649	19.07	21.0139	22.2346	23.2192	25.1129	27.5993	28.7607	31.1821	32.6371	34.6311	35.622	39.0644	40.1445	43.2803	44.3596	46.1824	48.2518	49.9072	51.9089	53.0382	53.8446	52.3364	51.7664	50.7271	50.6992
478.03	19.3239	20.6789	22.2688	23.7852	25.518	25.9301	27.6643	29.9397	32.4604	34.211	36.2662	38.3124	40.7801	43.3497	45.6275	47.2315	49.4338	50.7147	52.6589	51.6382	55.5948	57.4697	55.6843	55.0391	53.6906	53.074
478.93	20.6853	21.4848	22.9464	24.5634	26.0017	27.5181	29.6462	31.0551	34.1757	36.3086	37.252	39.8189	42.0792	44.8539	47.1308	49.5838	52.576	51.9019	54.7735	55.4686	56.7672	59.2793	57.6627	57.8766	56.9561	55.0817
480	21.1986	22.6859	24.0042	25.6852	26.6619	29.0821	31.1551	32.5638	35.0652	37.0478	40.1439	41.9072	44.1759	46.5802	47.806	50.8428	54.4262	55.5901	56.3604	57.3112	59.3671	60.001	63.4637	60.3338	57.5324	58.8645
481.06	22.1324	23.9628	24.8389	25.871	27.445	29.678	31.4074	33.8445	36.3867	38.1756	40.8325	43.7907	45.4657	47.7508	51.1126	51.9581	53.4834	56.4901	57.9942	57.7018	60.9708	62.1264	62.1594	62.174	60.6166	61.1746
481.96	23.1435	23.8201	25.6677	26.9543	28.7106	29.824	32.8519	34.6718	37.7534	39.3955	41.5287	45.0154	47.229	49.4038	51.8515	52.5965	54.9342	58.5438	59.2256	60.5584	62.7748	62.6613	64.7113	62.4613	60.3242	60.8251
483.03	23.1111	24.5423	25.7149	28.6638	28.9173	31.3403	34.0875	35.4263	38.6876	39.2214	42.1062	44.7737	47.3736	49.7658	52.2334	54.474	57.0137	59.5354	60.4309	62.4589	63.3005	64.7799	64.8619	65.6584	63.4565	62.9486
483.93	24.0755	26.7717	26.7778	28.583	29.9232	31.0681	34.4257	35.9077	38.0542	40.6345	43.3807	45.8739	48.5763	51.1618	53.4048	55.4096	58.2157	59.4251	61.4276	63.2528	64.0053	64.8472	67.0413	64.8893	64.1057	61.9686
485	24.953	25.5594	27.0128	28.3977	30.1936	32.2731	35.4584	36.6827	39.8128	40.6735	44.8843	45.2775	48.4087	51.5228	54.2912	55.0942	59.639	59.9755	61.3401	63.762	65.0805	66.7597	65.9263	63.6995	66.0396	63.4914
486.06	24.1803	25.5876	26.87	28.9421	31.003	32.3367	34.0013	36.8498	39.8129	41.0222	43.9742	46.0172	48.926	52.1875	54.4821	58.1156	59.5931	59.4398	62.3294	63.5436	65.3446	68.3969	69.0694	68.3759	63.7197	64.3601
486.96	24.9735	26.0989	27.3369	29.045	30.3563	32.4173	35.7261	37.5753	40.7705	42.4758	44.1403	46.646	48.2153	53.7497	54.3113	56.9692	60.3754	60.4957	63.5732	63.633	65.0849	66.3251	67.1798	66.7751	66.9244	64.4559
488.03	24.3526	26.6427	27.871	29.0574	31.5258	32.769	35.5206	37.0819	40.5145	41.8295	44.8593	48.1712	50.5167	51.6135	54.3288	55.5162	58.745	60.4818	63.8612	63.7086	66.7105	66.8717	66.905	66.8383	65.339	65.4276
488.93	24.1914	26.3992	26.7486	29.0734	31.2156	33.3365	35.2035	37.307	40.118	42.3034	43.4381	47.1542	49.9251	52.4435	54.3461	56.4077	58.6038	60.9573	65.0268	66.0734	66.2354	68.137	68.914	67.4475	66.4559	64.3455
490	24.5166	26.4603	26.6933	29.1563	29.9438	32.8408	35.2299	36.9329	40.0112	41.2062	44.2349	47.7262	50.0659	51.4503	55.0958	57.0992	59.8619	61.8928	63.0878	64.5388	67.9472	66.3182	69.7159	67.4881	64.4048	64.1781
491.06	24.6163	26.6436	27.1057	29.3753	30.7423	32.6171	35.0274	37.0933	40.168	41.5581	44.516	47.6285	49.762	51.388	55.4914	56.9345	57.7145	61.1589	63.1722	65.1285	66.2966	66.201	67.0474	66.2447	63.9851	62.9121
491.96	24.2538	26.4978	27.1939	28.8301	31.1746	33.126	35.2044	36.8058	39.8818	41.9886	44.1986	46.2009	48.1326	51.9207	53.4501	57.4002	58.8185	59.6704	63.5117	63.4094	65.2832	64.8627	66.7477	65.6808	64.2444	62.5805
493.03	24.1801	25.9268	26.9544	29.0011	31.4258	32.2448	34.3338	37.3802	39.1064	40.897	44.1083	46.2442	48.4592	51.9024	54.6818	55.7898	60.0203	59.5393	61.6261	63.3333	65.1238	65.0039	66.1332	65.8539	64.7798	63.3908
493.93	24.0582	25.3818	26.6826	28.0423	31.1151	32.71	34.8965	36.1446	39.3654	41.077	44.2165	46.2369	47.2362	50.6053	53.0222	56.5857	57.7229	58.8441	59.6598	61.113	63.7208	65.1524	66.2716	65.8328	64.3541	60.6048
495	23.7594	25.5892	26.6523	28.7196	30.2844	31.8628	34.3111	36.6834	38.4191	41.0102	42.6564	46.14	47.0414	49.9528	53.2868	55.5025	57.5311	58.072	59.5691	62.6708	64.5985	61.8649	63.2416	64.774	62.4809	60.2689
496.06	23.283	25.0025	25.9874	28.0257	30.3331	30.7777	34.2269	35.5698	38.3954	39.3021	41.6846	44.1573	48.1213	48.8679	52.7128	54.7747	56.4812	57.313	59.6358	60.9114	64.0643	63.1194	64.2309	63.2163	64.0637	62.3452
496.96	23.6587	24.7759	25.933	28.2497	29.3983	31.1976	33.0267	35.4991	36.781	39.4196	40.8456	43.6623	47.0876	48.5784	51.0233	53.6615	55.1797	56.4289	59.4254	59.8125	61.4971	61.409	60.5289	63.6514	61.78	58.9793
498.03	23.052	24.2737	25.7815	27.4874	28.6214	30.4969	32.7761	35.2118	37.2151	38.7408	41.2468	43.4689	46.6706	48.344	50.4307	53.3826	55.1209	55.3199	57.1313	60.3285	60.5093	61.5195	61.5155	59.7086	61.5675	59.5548
498.93	23.2629	23.7301	25.2486	26.74	28.2241	30.3745	32.3175	33.7057	37.0591	38.4463	39.2279	43.4816	44.7307	47.5703	50.5854	50.8633	53.1777	53.2888	56.1427	59.2934	59.0004	62.2287	61.9097	62.492	58.6774	55.7924
500	22.0824	23.9466	25.1674	26.5968	28.0042	29.74	31.5768	33.3811	36.2639	37.9061	39.7125	42.4196	44.565	46.5555	49.1056	50.3924	52.4906	55.3531	54.7659	56.7583	59.6504	58.7376	60.0243	59.8536	57.5063	56.0828
475	16.4728	17.9109	18.1709	19.8785	20.6425	22.2861	24.2455	25.966	26.7965	28.2945	30.9197	33.307	34.7679	37.8291	39.4741	40.2382	42.4308	43.2338	43.8975	46.7747	46.9821	49.2069	47.2971	47.9166	46.3738	45.7073		Time
476.06	17.4929	18.6439	20.4716	21.2056	22.2371	23.8563	25.7199	27.184	30.0712	29.9821	32.2157	34.027	36.7129	38.1702	40.786	42.8706	45.1469	45.5238	48.3562	49.542	50.2549	50.9219	50.4579	50.189	49.911	48.238		320 min
476.96	19.0824	19.4835	20.7515	22.4337	23.7916	25.2336	27.0239	29.2462	31.0328	31.7956	35.3707	36.2796	39.1321	41.8533	42.7325	43.7118	46.2738	49.5305	50.2258	51.5233	53.4702	54.5796	53.4667	54.4192	52.8331	50.4167
478.03	19.8016	20.672	21.9711	23.2323	24.6777	26.3155	27.7914	30.4371	32.9334	34.0551	37.9695	38.073	39.9706	43.5602	43.9346	48.0539	49.7872	50.4601	51.745	53.5461	55.7713	56.7183	57.9429	55.9429	55.3373	51.4329
478.93	20.1857	21.8046	22.8874	25.0361	26.0349	28.3543	29.5673	31.2406	33.4512	35.2988	38.5961	41.591	41.9819	46.7946	46.8644	48.9468	50.6267	52.0821	52.8985	57.0083	57.2633	59.2334	57.9708	59.3031	56.8481	55.9308
480	21.4762	22.8012	24.3955	25.4281	27.2834	28.6393	30.5944	32.3819	35.5031	37.4368	39.4437	42.014	45.2093	47.1898	51.7395	49.9032	52.2372	55.1316	56.8022	57.3079	58.9892	59.4858	62.4554	59.707	58.9799	56.994
481.06	21.9092	23.8856	24.137	26.6341	27.7788	29.8169	31.3707	33.9471	37.8322	38.069	40.1494	44.0223	45.6438	48.7357	50.4131	51.9399	53.7011	55.9231	58.8725	60.7982	61.4118	62.4462	61.543	60.9853	62.5975	58.7139
481.96	22.459	25.0382	25.4679	27.4624	28.6233	30.288	31.9196	35.783	36.9836	39.1956	41.5402	44.2546	46.6769	48.4539	54.0961	52.8819	56.4527	58.7153	58.3834	59.2546	63.5954	64.129	63.0086	62.9542	64.6706	60.6524
483.03	23.1614	24.7276	25.9342	27.7361	28.7889	31.1859	33.9534	35.5854	38.368	40.0482	42.3751	45.5471	48.2692	50.6376	52.3579	53.3735	56.152	57.9994	59.5632	61.8192	64.706	65.1383	65.0853	66.3022	63.3427	61.1647
483.93	23.6096	25.2903	27.1762	28.4384	30.0488	32.225	34.3277	36.4567	39.042	40.2993	42.9197	46.5489	49.0329	50.7396	53.2341	56.1613	57.6295	59.0436	61.4877	63.6334	64.3461	65.5822	65.5121	67.3242	65.0205	63.4928
485	23.984	25.892	27.4157	29.1683	30.9133	32.5663	35.0733	36.119	39.7855	42.7282	43.847	47.0206	48.6917	51.5314	54.5142	56.4986	59.4884	59.2992	62.274	64.0265	67.6924	67.0055	66.0966	66.3527	64.9185	62.2073
486.06	23.7435	25.8917	27.1693	29.5111	31.068	32.7539	35.0643	37.8641	39.567	41.0862	43.4011	47.7306	49.5368	52.6289	53.422	58.0664	58.2861	60.4762	62.2392	64.022	65.9035	65.8435	68.0425	66.2272	65.8198	63.9768
486.96	25.2396	25.4886	27.5347	29.4919	31.0469	33.3876	35.4026	36.6217	39.3053	42.2924	45.671	47.7617	50.0788	51.9268	55.6463	57.7845	59.5417	62.0542	63.4607	64.1395	66.2201	68.0861	67.7419	67.2499	67.5721	64.7361
488.03	25.7403	26.1288	27.6911	29.3997	31.2043	33.1732	35.5505	37.5701	40.0305	42.0747	44.9867	47.6032	49.3814	51.7528	54.1065	58.0522	59.8962	60.2152	62.8523	64.904	67.3683	67.6096	68.0413	68.1103	66.5298	63.7983
488.93	24.99	25.6177	28.1441	30.1831	31.5011	32.705	35.1555	38.0282	39.1036	43.2206	44.8019	47.7591	49.5787	54.0392	55.4397	59.3956	59.6514	59.4331	63.9011	64.324	66.8403	68.3685	67.8166	68.5709	66.2612	63.2273
490	24.8788	25.8373	27.3673	29.531	30.5794	32.6403	35.1933	37.6677	41.0862	42.2074	44.887	48.1616	48.8781	52.0353	53.9898	58.213	58.5242	61.3605	62.7821	63.6935	67.3146	66.9363	68.3608	66.4633	65.3507	63.9328
491.06	24.7682	26.0133	28.2347	29.0494	31.3496	33.5616	35.1882	37.7463	39.1251	43.4721	42.3932	47.0688	50.5134	52.6541	54.692	57.7727	57.3511	61.06	61.7464	64.9306	64.5839	67.119	66.9672	66.9312	64.6028	62.1856
491.96	24.5575	25.9865	26.7153	29.8216	31.4405	32.8674	34.7473	36.7225	39.3825	42.7217	44.3608	46.0359	49.0624	51.9275	55.1731	56.9911	59.1277	58.6446	59.736	64.5161	64.4877	66.5916	66.3283	64.6956	65.8504	63.423
493.03	24.6979	25.7299	27.4419	28.9168	30.4771	32.3847	34.8983	37.1056	40.0764	41.6081	43.8628	46.1121	47.5744	52.2587	52.9859	55.4829	58.3911	58.1064	60.3267	64.4818	64.7343	65.59	65.378	66.8254	64.8259	63.4703
493.93	24.4439	25.2708	26.8625	29.3848	30.0074	32.3186	34.9989	36.8553	38.7327	41.0515	43.1791	46.4384	47.6819	51.6574	53.0193	54.5688	57.2783	58.4546	61.3662	61.526	64.5858	64.354	64.5852	65.4369	63.8197	62.0708
495	24.0668	25.1044	27.176	28.7388	30.323	31.3738	35.0553	37.0063	38.8211	42.0715	41.7516	44.8626	47.2816	50.3066	51.6982	55.6759	55.3675	58.4253	60.1029	62.195	61.8941	65.4734	64.8355	62.781	62.4326	61.1075
496.06	24.7363	25.0164	26.0966	28.0135	30.0656	32.0602	34.1765	36.9277	38.3286	40.9244	41.9929	45.8697	47.5678	50.0979	52.8106	54.6016	55.8562	57.2219	58.3421	61.8136	63.2494	63.8279	65.6104	63.8405	62.459	59.1961
496.96	23.7865	25.2285	25.947	28.2975	29.7233	30.5749	33.5722	36.0272	36.7343	39.7172	42.3305	44.903	45.4209	49.5678	50.8425	53.9966	55.2998	55.4004	59.179	60.3935	61.3623	63.2272	62.1684	62.8551	61.3615	60.3417
498.03	23.8918	24.5426	25.8349	27.0947	29.4799	30.8052	32.7574	35.7424	37.7856	39.3697	40.8577	43.8489	45.1522	48.9539	50.3351	52.1934	54.5025	55.7074	57.4248	58.4263	61.1078	60.5305	62.287	61.8619	60.6344	59.2001
498.93	23.9246	24.566	24.7072	27.2711	28.587	29.9291	33.0396	34.1971	36.8026	38.3917	40.3627	42.3662	45.2485	46.6829	48.5408	50.1109	53.4136	54.3297	56.9321	58.5207	60.1195	61.1402	63.1508	60.5633	60.5831	57.186
500	22.6232	24.1609	25.3553	27.1601	28.4256	29.9061	31.7563	34.3653	36.1279	37.8271	39.963	42.9496	44.491	48.004	48.6854	51.5557	53.2161	54.9755	55.9873	57.5413	59.9846	59.74	60.9325	59.2851	59.0315	56.6951
475	16.0534	17.7058	18.6373	19.9534	21.0355	22.2545	24.6742	25.6598	27.8638	28.712	30.6328	32.2716	35.323	37.2402	39.1414	40.2024	41.6081	43.2833	44.9352	46.8385	47.9912	48.5466	48.8877	47.7014	48.2786	44.9272		Time
476.06	17.5602	19.109	19.7384	20.9442	22.18	23.2815	25.6539	26.5934	28.6529	31.0127	33.2881	34.4802	37.0572	39.169	40.687	43.3585	44.8404	47.327	47.5371	48.9429	50.335	51.5293	52.7575	49.3911	49.5667	48.7429		325 min
476.96	18.6318	19.9312	21.2535	22.3205	23.4031	24.8683	26.9293	29.0778	31.3389	33.2381	34.2614	36.9717	39.2658	41.0425	43.2695	44.7771	46.5287	47.7385	50.7239	51.4878	51.447	52.9329	54.5705	52.3936	53.0613	50.6962
478.03	19.6131	20.7263	22.0195	24.1958	25.3075	26.5489	28.0327	30.4768	31.6267	33.3487	36.5748	38.8874	41.183	43.1306	45.0135	47.0499	48.2693	50.7818	52.9717	52.9925	56.4605	56.7596	57.2199	56.1615	54.9704	53.1818
478.93	20.528	21.7314	22.9686	24.2782	25.3055	27.7552	29.1821	31.0762	32.5442	36.0444	38.7299	40.989	41.3736	43.9819	47.4196	48.958	51.8819	53.43	56.0066	56.9018	57.7825	57.152	58.933	57.7821	55.9929	54.5381
480	21.269	22.4032	25.0402	25.6788	26.9961	29.0344	30.6226	32.2977	34.4014	36.0908	39.8255	41.486	44.1932	46.9564	48.9628	50.4043	54.5102	53.7339	55.3656	58.792	59.9673	59.7588	61.3434	61.4729	58.2449	56.1435
481.06	22.601	23.0751	24.973	26.6143	28.0489	29.7317	31.7109	34.7127	36.1671	39.3833	40.7586	42.2527	44.7271	49.1568	49.7366	54.0354	54.4861	57.4474	58.3965	61.1489	60.1772	62.3646	62.7178	61.3145	58.9953	60.0704
481.96	22.5663	24.7643	24.9939	27.4666	28.0115	30.9926	32.8594	35.5105	36.5373	39.6233	41.7512	44.0754	45.6723	48.9171	52.3972	53.2346	56.3317	55.7997	58.9828	61.5801	64.365	64.2776	64.1298	62.5716	62.2229	60.3116
483.03	23.3109	24.9794	26.3337	27.4585	29.7164	31.662	34.1394	35.6883	38.4601	40.5787	42.0928	44.63	46.7034	49.2715	52.2255	54.8411	58.7647	59.9209	61.8283	63.8329	62.0335	66.0977	64.2509	65.4464	64.9926	62.2459
483.93	24.3492	24.9916	26.6276	28.2168	30.9324	32.6055	33.692	36.5509	37.9969	41.3052	44.1324	47.0955	48.5959	52.5392	54.2948	55.847	59.4047	60.1279	60.9468	62.7375	64.7938	65.198	65.8642	65.132	64.4226	63.5879
485	24.2944	25.5038	27.1207	29.2807	30.1403	32.0663	34.7284	36.6589	38.9911	41.625	43.6589	46.7286	49.112	53.6805	55.1606	55.7307	60.2513	61.281	63.6365	64.5176	64.8322	67.6332	66.0832	68.1015	65.566	63.6113
486.06	24.0179	26.0497	27.5162	29.5482	30.6023	32.458	35.1999	37.0522	40.0468	41.5323	44.2348	46.2476	49.2303	52.301	53.0816	58.0622	58.9918	61.8479	62.9089	64.0957	65.3312	66.7499	68.1357	68.909	66.6817	63.9076
486.96	24.4859	26.1217	27.625	29.1139	31.8885	32.8228	35.5126	37.3876	38.7394	41.937	44.5197	46.888	50.6055	54.1387	55.2566	58.423	60.873	59.2032	62.358	65.2045	67.9544	67.7707	68.3121	67.4594	65.4464	63.2081
488.03	25.1829	25.886	27.9493	29.6877	31.3542	32.7699	35.3559	37.9934	39.9984	41.9232	44.0716	47.1485	49.3939	53.2038	55.3991	58.1675	59.6744	61.6261	63.8004	66.2736	66.6267	65.7134	67.5066	69.6626	65.8659	64.3533
488.93	25.6859	26.4702	27.4628	29.5146	31.4602	32.9878	34.9815	37.2251	40.6793	42.2821	44.7645	48.4397	49.0892	52.7763	54.6282	58.279	59.1727	63.2886	62.9532	65.3334	66.1071	66.4022	67.3496	66.7282	64.4642	64.4774
490	25.2388	25.6161	27.9256	29.0967	30.3552	33.0208	34.6374	37.1387	40.6536	41.8943	44.9746	47.6879	50.0993	52.0995	55.6582	58.274	61.0347	60.3221	63.9655	67.1111	66.2209	67.1783	66.3451	67.767	65.8823	63.3861
491.06	24.2274	26.6178	27.2584	30.0819	31.1371	33.565	34.9651	37.3632	39.65	42.4005	43.8865	46.5055	49.0244	53.0172	53.5726	57.4929	59.4583	61.1498	63.1103	64.8258	65.7783	66.2309	68.0812	67.9718	65.0028	63.0873
491.96	24.4259	25.8742	27.0928	30.0983	31.048	32.3074	34.9574	36.8637	40.0794	40.4263	43.8915	47.7345	49.5751	51.4343	54.8957	57.1895	59.696	60.1332	60.988	63.9528	66.1768	67.0222	66.3026	67.6408	64.9846	63.7008
493.03	24.658	25.7601	27.5952	29.5704	31.1517	33.0475	34.8019	36.8013	39.9831	41.598	43.9614	45.9656	49.368	51.997	53.4707	58.6108	58.6191	62.0209	63.0929	62.9921	66.3246	66.622	66.2365	65.6732	63.7458	63.1911
493.93	24.2936	25.8805	26.949	28.7782	30.9469	32.0708	34.4923	36.7909	40.3944	41.0494	44.3248	46.2153	48.3654	50.3655	54.1763	56.0911	58.4144	58.895	61.2504	61.5529	65.1563	65.7309	65.8512	63.4462	63.5981	62.2814
495	23.3812	25.595	27.0088	28.251	30.7654	31.4858	34.1218	35.7279	38.5929	40.8171	43.0117	44.3462	47.7128	50.6265	51.289	55.0372	57.5405	58.7956	60.2322	62.9632	63.4708	65.0631	64.1184	64.295	63.5141	60.1302
496.06	23.828	25.3734	26.4251	27.692	29.6844	31.8352	33.7859	36.0696	38.9878	39.9368	42.2252	44.7613	46.2019	50.0712	51.6015	56.1487	56.3571	58.0317	57.8999	61.9831	61.5018	61.8827	62.4502	62.9479	61.5054	58.7711
496.96	24.2308	25.047	26.4491	27.7092	29.2662	31.1358	33.7568	35.6801	38.7522	39.3424	42.5626	44.4709	44.4687	48.9116	51.6014	54.3563	55.0345	55.7559	60.5294	58.9746	62.5272	64.1458	62.8343	63.3371	60.1281	58.8235
498.03	23.0578	24.8833	25.6549	27.5811	28.2725	30.2668	33.3711	34.9314	37.1917	38.8859	40.3232	43.8024	45.8092	49.3552	49.6082	55.1127	54.9843	55.9736	57.6207	58.6397	60.6083	60.8394	61.827	62.101	60.4041	57.355
498.93	22.9592	24.1633	25.5342	27.1673	28.5958	29.8315	31.9889	33.7612	38.1045	39.2729	40.8505	42.213	45.1782	47.3713	49.0299	53.4968	54.0906	55.3467	56.5837	59.9054	59.526	60.9612	60.6905	60.991	60.8594	58.4101
500	22.9707	23.7896	25.5022	27.0771	28.1309	28.9218	32.3824	33.4308	36.1264	37.7185	40.3126	42.0325	44.3841	46.3502	48.8241	51.8848	53.4956	53.7131	57.5112	56.9247	59.178	61.1063	61.7044	59.4424	58.4704	57.0583
475	16.1242	17.4264	19.463	19.5522	20.4328	22.4113	24.1107	25.0638	27.5398	29.0044	31.1277	32.9014	35.1177	35.8946	38.9619	40.7232	42.233	43.5206	44.5281	46.0226	48.3003	48.2449	48.5514	47.8448	47.5333	45.28		Time
476.06	17.5027	18.605	19.3311	20.7288	22.3013	23.9964	26.2781	27.323	29.5949	31.7333	33.0376	34.7665	36.8511	39.5508	40.7093	43.2711	44.5795	45.5986	45.7783	49.0078	51.1782	51.5585	52.1119	50.8068	48.0026	47.5593		330 min
476.96	18.4739	19.4166	21.0011	22.2334	23.758	25.0737	26.6223	29.2451	31.0191	32.7798	34.9507	37.0436	39.2294	41.8172	44.4801	45.7144	47.4006	48.0855	50.6342	52.1312	52.2512	54.0844	53.0876	52.294	52.0731	50.3009
478.03	19.7835	20.3548	22.1175	22.9803	25.928	25.8812	27.5445	30.5221	32.4059	34.5622	36.6163	38.5837	41.4621	42.915	45.8971	47.5678	49.7468	50.5606	52.6088	53.5848	56.7808	58.377	56.3112	55.47	54.5702	52.8586
478.93	19.8408	21.4767	23.3955	24.006	26.1378	27.6106	30.0114	32.3449	33.5063	35.2054	37.5915	39.4452	42.2302	44.4212	46.3359	49.2221	51.3794	53.1456	53.712	55.7167	59.3071	57.709	59.4121	57.6015	57.0883	55.4973
480	21.3701	22.5308	23.9954	25.5073	26.7375	28.6045	30.1146	31.8096	35.2071	37.24	39.0371	42.1475	44.1543	47.5804	48.6938	49.7791	53.1785	54.5742	55.9249	58.3344	59.8247	61.586	60.1881	59.6161	59.9429	56.9865
481.06	21.9587	23.1992	25.2257	26.7156	28.1255	30.2129	31.5049	33.7847	36.179	38.883	41.0197	43.2442	45.5105	48.3737	50.2059	52.6168	55.7674	56.8287	58.0306	60.3018	62.8506	60.6347	62.2109	61.5717	60.5143	58.2208
481.96	22.7379	23.988	25.6606	27.7468	28.1276	31.3167	32.788	34.7123	36.3524	39.923	42.1071	42.6885	48.434	48.6417	51.42	54.6497	56.307	56.1941	61.0783	61.776	63.6231	65.3983	64.7867	62.796	62.9954	61.7065
483.03	23.8993	25.0287	26.2567	26.9071	28.924	30.6732	33.5386	35.4139	37.7329	40.0973	42.293	45.6913	47.6532	49.9887	51.7318	54.9675	56.0818	57.665	59.6895	63.0848	63.2963	66.4753	66.572	64.4536	64.8364	60.6577
483.93	23.792	25.4838	25.8828	28.4238	30.9039	31.3882	34.3978	37.0614	38.6451	41.2419	42.4508	46.3234	47.5222	51.5732	52.1861	56.9281	57.5186	59.9113	61.3107	63.7387	65.5398	67.039	66.7917	65.175	66.0478	63.6817
485	24.4622	26.1547	26.7612	28.9581	30.6603	32.9055	34.5429	35.9485	40.511	42.883	44.6479	46.563	48.1581	53.9617	55.1618	57.04	58.1435	59.4053	63.2424	64.1083	66.9773	68.7916	66.5717	64.5425	65.0229	62.319
486.06	24.3052	25.6551	26.9708	29.2285	31.368	32.7359	34.5829	36.8954	39.7687	42.4025	44.1198	46.452	48.9819	51.697	54.8607	57.3663	59.803	60.0403	61.8922	65.0115	66.412	68.7391	66.9275	67.3475	67.1747	66.0181
486.96	23.9466	26.3482	27.9577	29.1031	31.4739	32.3982	34.6156	37.1498	39.9897	41.4186	44.307	46.9027	49.975	51.6201	55.1124	56.5791	60.3563	61.5292	62.826	66.2281	66.6678	66.3872	66.0795	66.4754	66.2869	63.808
488.03	24.9068	26.7565	27.1131	29.9788	31.3619	32.5046	35.2363	37.942	39.9086	42.6115	44.1731	48.7552	50.5503	51.5643	54.7618	58.2773	60.1767	62.8395	62.173	65.3685	69.2157	68.0407	68.4915	67.9347	68.4598	65.3032
488.93	25.4104	26.2819	27.8445	29.4697	31.1773	33.6265	34.9085	38.0796	41.1513	42.0743	44.8762	47.5777	49.7915	52.5001	54.6203	58.0051	60.1776	59.0276	61.8702	64.7919	66.8208	69.0455	67.6321	68.4335	65.8225	62.735
490	24.6659	26.2176	27.4188	29.2582	31.6612	33.3219	35.5141	37.5758	40.1716	42.1368	45.3923	46.4645	48.8153	53.168	53.7679	57.0691	61.2238	60.3768	64.4789	66.0542	67.2509	67.6623	68.5952	67.2197	67.1023	63.2383
491.06	24.9582	26.1641	27.487	29.7837	31.3613	32.9441	34.308	37.1378	40.2653	41.7853	44.3872	46.9266	50.2667	51.77	53.7615	56.8499	59.0458	58.6044	62.5438	64.6446	66.5673	66.2901	67.6537	67.2587	65.5825	63.7854
491.96	24.9063	26.5894	27.312	29.3861	31.6536	33.083	34.741	37.2889	40.5951	42.2721	44.2105	46.6394	48.7616	52.0823	55.021	56.9866	60.2224	59.2184	63.6575	64.9322	66.5128	67.4996	66.8626	68.0935	64.5117	62.5255
493.03	24.3146	25.5264	27.4756	29.895	30.9136	32.4531	35.6218	36.9691	39.3462	42.7986	43.6781	45.9044	49.048	51.9239	54.422	55.7375	58.5352	59.1123	61.5355	64.4525	64.6707	67.0074	68.0136	64.8573	65.2788	63.5776
493.93	24.7269	25.9244	26.8602	28.7393	29.4791	32.1237	34.6991	36.4992	39.8286	41.3894	43.5633	46.4994	48.8869	51.4739	52.6456	55.5317	58.0202	60.9496	61.0954	62.1713	65.3671	65.7199	65.9632	65.7118	64.3473	60.5723
495	24.6958	25.3494	26.8192	28.5798	30.3377	32.352	34.5211	36.3935	38.4362	39.6841	41.983	45.1686	47.3851	50.3933	51.8068	55.7027	56.1767	58.5196	60.5071	61.9172	63.5333	64.8212	64.0128	64.6443	63.0738	60.6709
496.06	23.7311	25.2939	27.5141	28.5828	29.5752	31.8406	33.3931	35.8277	38.0251	40.2639	42.0349	44.4368	48.2814	49.7535	51.5923	53.7345	56.4284	57.4588	59.4638	60.0075	61.4663	64.2611	64.8002	64.7335	62.2815	60.2853
496.96	23.4261	25.3821	26.6859	27.703	29.7929	30.8879	33.0662	35.2592	37.3534	39.6544	42.0928	44.3183	46.5726	50.8689	49.8306	53.4769	56.234	56.991	58.1053	59.1333	62.709	63.7006	64.1612	63.673	61.2307	59.2872
498.03	23.1978	24.2811	26.0571	27.5743	28.9353	30.4919	32.7406	34.7215	38.485	39.326	41.33	43.3828	44.9867	49.7583	51.1742	53.0429	55.7305	56.6568	57.6772	59.3723	61.4773	62.7119	61.9276	61.3637	60.7263	59.3963
498.93	23.1931	25.327	25.1779	27.6804	28.3088	30.5371	32.0324	33.8227	36.0417	38.5407	40.6141	43.2559	44.7631	48.9291	50.2251	52.3985	54.4095	53.6104	55.3158	58.18	60.3519	60.6845	61.3749	60.3794	58.7306	57.2305
500	22.5978	23.9571	24.8009	27.4739	28.8306	29.7967	31.9139	33.919	36.407	37.7397	39.9565	41.6929	44.2457	46.54	48.4183	51.6866	52.2349	54.4326	55.2818	58.6072	59.9011	61.383	60.8908	60.1236	57.1177	56.6946
475	16.7078	17.6233	18.7335	19.7909	20.3858	21.906	23.6899	25.0446	27.3033	29.0921	30.3251	32.7163	35.4219	35.2653	38.5346	40.2438	42.6985	42.9296	44.4322	46.1896	47.8656	49.8037	48.8692	48.6816	47.6345	45.1457		Time
476.06	17.5431	18.35	19.732	20.7639	21.8815	24.1601	26.339	27.5427	28.7269	30.6631	32.5157	35.1978	37.3709	39.5482	41.07	43.3997	44.2097	45.6617	47.2096	48.9106	49.5366	50.9718	49.8667	52.4336	50.4797	48.3298		335 min
476.96	18.3767	20.0095	20.9335	22.7898	23.7873	24.5196	27.0542	29.1351	30.8553	32.6827	35.2447	36.6719	39.1833	42.3776	42.7701	45.7966	45.5962	48.4689	51.6292	52.7497	52.7162	53.9663	55.2661	54.1916	52.3992	50.1004
478.03	19.5295	21.2285	22.0098	23.7388	25.3033	26.9913	28.5449	30.5322	32.1785	33.9545	36.6569	39.3859	39.9405	43.7483	46.2745	46.0525	49.7114	51.1386	52.8855	53.8754	55.9097	57.3461	56.8561	56.2291	54.4546	52.1316
478.93	19.2649	21.0735	22.8449	25	24.8626	27.917	29.7385	31.5697	33.904	35.2343	37.0909	40.0273	42.0367	45.4742	46.7856	48.3798	51.4868	53.1685	55.1242	55.6862	57.64	58.2452	58.0103	58.4348	55.4026	56.0285
480	21.2214	22.6746	23.8429	25.4572	26.9401	29.1308	30.5769	33.5869	34.7449	37.0723	39.3753	41.9402	43.3498	47.4232	48.7973	50.941	52.8647	55.7154	55.6221	57.247	60.1927	63.0575	59.6011	61.0324	59.6164	56.936
481.06	22.6736	23.6713	25.1305	26.3177	27.55	29.9364	31.5759	33.9117	36.239	38.4655	41.3958	41.7193	45.129	47.9321	50.5034	52.3291	55.6426	56.2193	58.4568	59.8392	61.2735	61.7741	63.0109	62.4034	61.4186	59.5671
481.96	22.5192	24.0108	25.575	27.7433	28.0901	30.2586	32.9217	34.9446	36.86	39.3855	41.0027	44.7468	47.8764	49.9034	51.706	53.3017	56.2731	58.5218	59.2487	61.0767	62.3895	64.6732	66.1643	62.623	62.3054	60.3842
483.03	23.0674	25.2911	26.3741	27.8687	29.2082	31.2366	33.1137	35.0582	38.3463	40.5737	42.8329	45.3632	47.3129	49.1715	52.7803	55.0728	57.5277	58.2918	60.9121	63.135	64.6887	65.7215	66.7631	65.0124	63.1908	62.0085
483.93	23.7773	24.9857	26.901	28.5532	29.6343	32.0109	34.8299	35.7447	38.5331	41.5805	42.333	46.0941	48.1586	49.5512	53.5987	55.6524	57.5872	58.8841	61.2989	63.343	66.3273	65.5029	64.8972	67.1313	64.6368	62.7122
485	23.6451	25.7572	26.944	28.8409	30.2288	32.6137	34.9184	36.2915	39.0493	41.5874	43.7081	47.3625	48.3162	51.3949	54.9214	57.723	58.2109	60.1238	62.4145	63.6691	65.1639	66.5923	67.9067	67.0635	66.2987	63.1844
486.06	24.5347	26.2759	28.019	29.3192	30.8069	33.1158	35.1233	37.6778	40.8933	41.9421	43.7228	47.5006	49.4188	50.4637	54.5449	56.87	59.2046	61.5308	61.2989	65.3978	66.3562	67.3338	68.4627	67.0042	67.8741	64.6984
486.96	24.2941	26.2889	27.2291	29.1156	31.4717	33.2988	34.9093	37.7555	40.0306	41.7683	44.3976	47.0973	49.3666	52.2892	55.8245	58.316	60.0255	61.1958	62.8289	63.0329	66.3916	67.1959	68.2549	67.0734	66.4482	65.8226
488.03	25.2445	25.5838	26.891	29.2406	31.0951	32.2315	36.2695	37.6357	39.7486	42.0696	43.8851	47.6922	49.4318	53.5736	55.0495	56.2966	59.0136	61.7828	63.3156	63.2844	67.4063	69.3708	67.0848	66.0663	65.7692	65.4455
488.93	24.9842	25.9553	27.8333	29.6541	31.2193	32.6406	35.7884	38.4754	40.9749	41.3086	45.4237	48.6864	50.4697	52.9471	53.9612	57.4113	59.4964	61.3294	64.1766	64.0407	68.465	68.1775	68.9183	69.6432	67.5203	66.0034
490	24.6869	25.3637	28.3514	30.1313	30.7563	33.4875	36.1613	38.3258	39.2302	42.1123	46.0121	46.9052	51.5243	54.5736	55.1352	56.2151	60.349	61.0538	64.0421	65.0373	67.0995	68.2597	69.0629	66.7067	67.8362	66.4362
491.06	24.9655	26.2574	27.4441	29.2302	31.0355	32.8041	34.5677	37.1257	39.759	42.8997	44.399	46.6823	49.3682	52.2439	54.7209	56.2899	58.2053	61.2908	62.9273	64.4073	66.0868	66.5946	67.3861	66.8082	66.2225	64.0485
491.96	24.5945	25.9796	27.6078	29.7714	31.3333	33.6799	34.9669	37.7203	39.8518	40.4183	43.8284	47.9283	49.1152	52.1925	54.8675	57.9085	58.0547	60.3111	61.8823	63.8667	66.6423	67.5168	67.6976	66.8766	65.7863	62.2381
493.03	24.5113	26.0896	27.7345	29.1626	30.7919	33.4483	34.7826	37.115	38.0878	40.6718	43.6313	46.9675	49.0009	52.1146	54.8665	56.0999	60.222	58.7384	60.896	64.8474	65.3196	65.7241	64.8676	66.1477	65.1508	64.9799
493.93	24.6469	26.1558	26.9174	29.7697	31.1222	33.0537	34.4419	36.1364	39.5562	40.8943	43.8371	46.2635	47.7987	52.4606	52.8508	56.6304	56.601	58.6247	61.8085	61.8225	64.6906	66.3015	66.6192	66.0151	63.1156	63.182
495	24.087	25.4115	26.9136	28.5992	30.6043	31.7351	34.3908	36.5658	39.0384	40.159	42.4633	45.6298	47.9424	50.8652	52.784	54.727	56.2286	58.2938	59.7744	61.6004	63.8116	65.8566	65.2297	65.0397	64.7381	60.4956
496.06	23.3714	25.7621	26.1912	28.4364	30.1577	31.3566	34.5834	35.7392	38.7213	40.6408	42.9172	45.5565	46.8292	49.6189	52.5852	55.4855	56.824	57.6349	60.2261	60.8891	63.1663	65.3032	63.1932	64.4035	62.5267	60.6989
496.96	23.9316	24.865	26.0178	28.2973	30.4151	30.6012	34.0999	34.8256	38.241	40.7567	42.5725	44.1263	47.0878	50.5894	51.7399	53.1865	55.2183	57.4971	60.2192	60.5055	62.8966	62.9257	63.2778	62.7166	61.5426	59.1461
498.03	23.4903	24.8102	25.5211	27.0362	28.7334	30.7405	33.3786	34.5325	37.5604	38.9256	41.4421	44.0402	45.9673	48.1791	50.3896	53.6011	55.2685	55.2033	57.9737	60.9432	61.6551	63.4571	63.0921	62.6425	60.2809	59.7593
498.93	23.4503	24.0135	25.4714	27.3306	28.5746	31.0202	32.9293	34.2254	37.5665	38.2229	40.5557	42.3432	45.6019	48.767	49.8271	51.8957	53.0621	56.0051	57.6366	58.0245	60.0337	62.2453	62.9683	61.868	60.0069	57.0592
500	22.8511	23.612	25.3552	25.6926	28.7584	30.7648	32.1945	33.6956	36.3388	37.4793	40.2811	43.7978	43.9342	46.5849	50.8694	51.6383	52.7519	54.3502	56.2942	57.982	59.3973	61.8972	60.4566	59.8758	58.0957	55.9123
475	16.4116	17.2878	18.9414	19.5919	21.4225	21.7407	23.8974	26.7633	27.7647	29.4097	30.6421	33.5011	34.3875	36.671	39.3053	40.1741	41.0653	42.137	45.1591	46.5233	47.7216	47.3977	48.2967	48.7919	47.3211	44.7568		Time
476.06	17.3457	18.9604	20.3947	21.533	22.0226	23.59	25.7842	27.1663	29.7113	31.0058	33.7118	34.4385	36.1164	38.1008	40.7111	42.1892	42.9448	45.7068	47.1325	49.2357	50.17	52.9728	51.6608	52.4112	48.0226	50.3417		340 min
476.96	18.5627	19.8285	21.4378	22.1718	23.4865	25.2577	27.2117	28.7692	31.8104	32.1034	34.1947	36.2615	39.2478	41.2529	43.2594	44.8189	47.5991	49.7874	50.0305	52.3571	54.9332	53.7272	54.855	53.1421	53.5207	50.2288
478.03	20.0093	21.1658	22.0453	23.7047	24.9136	27.1945	28.3095	30.7685	32.2588	34.1315	37.2012	38.5662	41.3745	43.9257	45.1575	46.2059	49.0951	50.7488	52.7742	54.005	56.063	57.0575	57.9608	56.1997	55.0352	53.0603
478.93	20.6501	22.2301	23.1626	24.5598	26.2869	27.845	29.7914	32.1135	32.8515	35.5685	38.4492	39.3418	41.858	45.0618	47.0578	49.1615	52.1027	51.4287	53.4815	55.9016	57.3893	59.015	58.9575	57.994	57.6386	54.0156
480	21.7188	22.6248	24.2745	25.82	27.1818	28.2644	31.3981	32.2788	34.8634	37.6616	38.5223	43.1452	43.7893	46.6709	48.6579	51.4588	53.0813	54.902	55.8347	59.7275	59.6636	61.5403	61.6218	61.159	58.7764	57.7517
481.06	22.5371	23.2779	24.5251	26.7145	27.8952	29.6628	31.6065	34.0801	36.2732	37.5958	40.5206	43.3834	46.2885	48.4133	51.5526	53.1993	55.0937	57.3368	58.9949	59.8839	62.2648	62.9641	63.1277	63.5038	61.4957	57.7841
481.96	22.6296	24.3114	25.85	26.9145	28.8296	30.9063	33.1033	35.4941	37.159	39.0533	41.5187	44.0994	47.0945	48.8461	51.2773	53.1423	56.5979	58.0143	60.7533	61.681	62.3854	64.071	65.8278	62.0951	62.5552	59.6108
483.03	23.6266	24.6167	25.8789	28.2582	29.0956	30.6117	33.7736	36.2373	37.9414	41.2033	42.7566	46.1971	47.893	53.1508	53.5982	55.0958	57.3457	59.3383	59.9477	61.4815	63.0294	66.5967	66.1609	64.2826	62.5622	63.0593
483.93	23.304	25.8435	27.1053	28.5014	29.6387	32.0342	35.0286	35.7805	38.5783	41.4568	42.9544	45.8185	49.3898	51.8159	55.1791	57.6555	58.4009	59.7839	62.1512	64.2254	66.9711	65.8658	66.3503	66.2832	65.878	62.856
485	23.9988	25.6817	27.2177	28.5843	29.9643	32.0017	35.7645	37.1986	38.3799	41.2848	44.7608	47.3101	48.2263	52.0225	53.4922	56.4028	58.6598	60.2724	62.2129	62.4252	66.2692	69.0049	68.4511	68.6812	66.091	64.1265
486.06	24.2808	25.6093	27.5402	29.4261	31.1582	32.7385	34.8569	37.068	38.6182	42.8133	43.6873	46.9292	50.8703	52.7598	55.4006	56.5703	59.9783	61.9784	63.4383	63.9797	65.774	69.0055	67.0597	68.7253	67.8915	63.435
486.96	24.8321	26.367	27.5522	29.3953	31.1135	33.6369	35.1049	37.5213	39.5814	41.2809	43.7189	47.6923	49.7732	51.6649	53.5254	56.714	60.5568	61.8722	63.1055	66.0645	66.3666	67.3676	66.9808	67.0982	66.6474	62.7929
488.03	24.5543	26.4235	27.5449	29.2419	30.5649	33.0604	35.4347	37.7444	39.8374	41.201	45.5509	47.8785	48.5546	51.5771	55.9539	59.2087	59.9923	60.0281	65.6727	65.7328	68.6785	68.7966	68.0743	68.199	67.8817	64.2014
488.93	24.8877	26.7745	27.6706	29.7301	31.3053	32.7284	35.9018	37.8282	41.319	42.6146	44.1341	47.6235	50.6837	53.25	56.0426	56.6038	58.6633	61.051	63.5225	64.6667	66.4266	66.7094	68.007	71.7066	66.5353	66.0817
490	24.3504	26.508	27.2478	28.9496	31.1284	33.4329	35.6365	37.7737	40.2521	42.502	44.9765	47.6375	49.3761	52.661	55.5156	58.9167	60.4059	60.9831	62.522	64.326	67.8719	67.626	68.9286	67.8708	64.9333	65.6968
491.06	25.2605	25.7096	27.5883	29.0643	30.1318	32.1605	35.1106	37.0597	40.6244	42.0703	44.0698	46.7977	50.5302	52.7283	55.7823	56.9866	60.4756	60.564	64.5696	64.2873	66.9718	65.8125	68.5109	67.6595	65.3743	64.8772
491.96	25.6591	27.134	27.6316	28.7829	31.1814	33.3368	35.1644	37.9851	40.7379	41.6565	44.2646	47.4052	50.189	52.8691	55.0475	56.8837	58.4492	61.0087	62.763	63.5132	66.1798	66.4099	67.2804	66.7886	65.109	66.6155
493.03	24.2655	26.1978	27.1006	29.935	30.6682	32.9779	34.6022	38.0144	39.5469	41.334	42.4987	46.2655	48.3569	51.2864	55.573	56.6433	60.0426	60.3317	62.8048	64.3881	67.2626	66.5523	66.2302	66.7511	63.0977	62.3507
493.93	24.2895	25.7459	27.5549	29.095	29.9484	33.2422	34.9511	36.5738	39.3621	40.1925	43.3287	47.3583	48.8787	51.1243	53.4681	58.2032	57.3233	58.7736	60.9698	63.5492	65.3917	65.5019	66.747	64.3131	64.2053	62.535
495	23.8975	25.7058	26.6971	27.9045	30.5461	31.463	34.0413	36.1642	39.3768	39.6698	43.4203	44.9619	47.7239	52.3874	53.535	55.1124	56.6961	58.4108	61.2053	61.3934	63.2807	66.0931	63.787	64.1315	64.4141	61.1168
496.06	23.2613	25.1938	26.8745	28.1398	29.2036	30.8713	34.2331	36.5833	38.2428	39.8654	42.6066	45.0117	47.5405	51.0014	53.7843	54.8076	57.8402	59.9441	59.4209	62.382	65.2929	63.3472	64.9833	64.9814	64.0708	59.9408
496.96	23.4443	24.5202	26.5895	28.3214	30.2969	30.928	34.2176	35.6644	38.0814	39.7242	41.9656	44.1441	46.3789	48.7554	51.7662	54.3124	55.185	57.5306	60.2939	60.12	61.8688	64.848	63.5171	66.014	61.4773	60.7108
498.03	23.4114	24.6238	26.2888	27.5292	28.9039	30.7116	32.9014	34.3829	37.439	40.2178	42.0063	45.0357	46.1113	49.5612	50.4323	53.8759	54.7257	56.438	58.7243	59.267	61.329	60.0184	64.6532	63.4782	61.7168	59.1392
498.93	23.2998	24.038	25.3726	27.1224	28.2859	30.0341	33.1901	34.5604	37.6355	38.8254	41.0967	43.5651	45.1847	46.9066	50.016	51.4766	53.7536	54.9402	57.487	58.8472	60.2878	61.7167	60.947	60.6077	61.1557	58.3493
500	22.4853	24.3009	25.2701	26.9537	28.0057	29.5016	32.244	33.8728	35.4999	37.7225	39.6172	43.0335	44.3547	46.5606	48.7745	52.0337	52.5235	53.8273	58.0365	57.7009	59.6185	60.9054	62.1685	59.8498	60.0161	58.3249
475	16.4304	17.8274	18.2836	19.6234	20.9969	22.3372	23.7738	24.8182	27.4481	28.0405	31.087	32.8558	35.1329	36.5833	38.8911	39.846	41.9677	42.9452	44.3096	46.6846	47.8644	48.0013	47.16	49.2014	48.1083	46.3455		Time
476.06	18.0422	18.6276	20.0396	21.5357	21.6587	24.2052	25.9888	27.7461	29.9819	30.4038	32.7398	35.9181	36.3691	39.1435	40.9804	42.2524	43.7751	44.4558	46.9856	50.1388	51.9373	52.3576	50.7735	50.4024	49.4836	48.8186		345 min
476.96	18.7263	19.335	19.6609	21.9332	23.5329	24.8681	27.0302	28.6757	30.8064	32.5728	35.1121	36.8672	38.6971	40.5236	43.5742	44.0984	46.9751	48.4908	50.9472	51.6853	53.315	54.4753	55.1096	53.8579	53.879	51.1704
478.03	19.4036	21.0653	21.9602	23.2612	25.0169	25.7066	28.4695	30.2385	33.2656	34.2624	36.1338	38.5205	41.1837	43.5128	44.7714	47.2681	49.5973	50.8176	51.3345	53.337	55.6843	58.3881	57.6962	55.8678	54.4194	54.594
478.93	20.2126	22.0603	22.5687	23.6032	25.8936	27.7744	29.0426	31.4146	32.8461	36.1148	37.8736	40.6152	42.6492	44.729	47.0161	46.8575	50.8224	52.4039	54.6886	55.4012	57.8461	59.7549	58.9077	58.8268	59.2606	55.0907
480	21.1701	23.023	24.008	25.4661	26.1294	28.9339	31.1044	32.6402	36.1003	38.7306	39.4731	41.5813	43.6966	48.0343	50.0043	50.3902	52.7519	56.8774	56.7309	60.0566	60.0893	60.4604	60.5401	61.3292	59.705	57.1906
481.06	22.6483	23.5163	24.8546	26.6427	28.4253	29.8234	32.0258	33.5671	35.2993	38.6604	41.3008	42.5327	45.1062	48.7524	50.8838	52.2221	54.7642	55.6121	57.9354	59.2924	61.2991	61.2168	62.5941	62.6729	60.179	59.366
481.96	22.5654	24.2203	25.7689	26.905	28.5312	31.2046	32.4726	34.5652	37.4409	39.2793	42.0817	44.1866	47.3558	49.2066	51.731	54.3251	55.3874	57.3279	59.8692	62.1902	64.9696	64.6158	64.13	64.0254	63.4431	62.1528
483.03	23.4309	24.2572	26.0585	27.0785	29.5921	30.5081	33.1214	35.6162	38.324	39.7379	42.4199	46.0757	48.2294	50.7237	54.2006	54.3898	58.4723	59.3147	61.2167	62.2353	64.8841	65.3356	66.7287	66.0802	62.8717	62.1626
483.93	24.0014	25.8479	25.8885	27.3585	29.5849	32.2589	33.9594	36.2684	38.587	39.5243	44.0808	45.9375	48.1202	50.9916	53.5389	56.2584	57.9482	60.1002	63.1602	63.6098	66.2386	64.3732	67.1748	69.0723	65.7319	61.8846
485	23.7106	25.3432	27.1876	29.0547	30.6515	32.1993	34.2997	37.7204	39.4813	41.6336	43.5357	47.5606	49.3891	51.2365	54.2836	57.0691	59.7997	59.8336	62.0989	64.3214	65.12	67.7365	67.5111	67.3188	66.5476	66.9449
486.06	25.1547	26.9654	27.383	29.6499	30.735	32.8485	34.952	37.0619	40.1218	41.9733	44.4862	46.5344	48.743	53.6749	55.2256	57.6176	59.4672	59.9908	64.0209	64.8	65.8335	67.565	68.1254	68.5652	67.3914	65.2449
486.96	24.3961	25.7922	27.294	29.4908	30.4585	32.6951	35.4584	37.337	40.1135	43.329	44.2457	46.2897	48.9906	51.773	55.4652	57.7727	59.7402	61.0864	63.6032	65.7596	67.6875	68.3209	69.3561	69.4534	67.2838	65.364
488.03	24.5574	26.3906	28.0597	29.1702	30.7947	33.8635	35.8757	37.9646	40.3357	42.5114	45.2545	46.2029	50.7203	54.4478	56.7744	57.7647	59.0388	62.1765	63.6903	65.7131	66.4986	68.5666	69.7879	67.9809	66.226	65.4188
488.93	24.4874	25.4469	27.3317	29.6879	30.8793	33.4801	35.9804	36.7012	39.0397	41.0448	44.3902	47.3333	48.7384	53.4886	56.0936	57.6828	58.5961	60.5232	63.7432	65.4215	66.7126	68.4612	69.7545	68.3503	68.0081	63.8229
490	25.2802	26.1652	27.5986	29.3389	31.2773	32.4596	35.9082	38.7328	39.3392	42.0084	44.0375	47.385	50.2218	51.8883	54.7327	57.6833	59.6754	61.5617	64.3216	65.089	67.9152	67.317	67.9346	68.7771	66.2004	63.4745
491.06	25.3778	26.391	28.1102	29.6889	31.2411	32.7834	34.8367	37.3491	39.9048	41.636	44.2886	47.6393	49.5	52.7916	54.3684	57.1458	58.844	61.6445	62.4721	66.1708	66.7382	68.8336	67.8383	66.5128	66.1659	64.4304
491.96	25.1	25.6942	27.4868	29.5406	30.5667	33.1225	35.0832	36.6967	39.9165	41.4691	44.4841	47.7396	49.6552	52.3521	54.7567	57.7794	58.1287	61.3723	61.1533	65.0664	64.8711	67.8216	68.1499	67.6548	66.1016	63.8348
493.03	24.4098	25.8383	27.789	29.2202	30.0348	31.8099	35.059	36.1155	39.3478	41.249	45.1972	46.8161	48.6725	52.8464	55.0847	55.742	59.1217	60.0278	62.6481	63.8035	64.9404	64.9789	67.0963	67.4181	64.624	61.3343
493.93	24.378	25.3762	27.1979	29.0126	29.8347	32.1938	33.654	36.5162	39.1191	40.4715	44.296	46.9163	48.2331	50.8464	53.8016	56.1009	58.9475	59.0731	61.8233	65.0499	64.6177	66.3656	65.2018	66.0994	64.7126	62.1685
495	24.4699	25.938	27.0406	28.7193	29.9467	32.1212	34.2093	36.2635	38.924	40.675	43.2168	46.2096	46.5256	52.0663	51.7808	55.4175	58.0068	58.205	60.4515	62.8412	63.7212	64.9083	66.5873	65.6067	62.5741	60.5014
496.06	23.5095	25.0006	26.147	28.1601	30.8003	31.5782	33.4905	35.5663	38.0891	40.3131	42.8264	44.6857	47.0115	50.7955	52.0731	55.9826	56.2609	57.6864	59.8346	60.7725	64.8932	64.0493	67.2087	63.784	62.9136	61.0658
496.96	23.4961	25.6142	25.8981	28.023	29.9824	31.8736	34.3609	35.3422	37.4713	39.3128	42.1161	45.5106	47.8272	50.1752	51.594	54.5617	55.68	58.1834	58.512	61.5336	61.6786	62.9952	62.93	63.8679	60.7618	59.952
498.03	23.3169	25.2346	26.5024	27.3036	28.4246	31.1016	32.8877	35.0838	37.1766	38.4669	42.4356	43.5195	45.3079	50.6037	50.643	53.2233	55.3132	56.6115	59.2244	60.7008	61.9802	63.2642	62.7347	62.5662	58.3357	60.2766
498.93	23.1541	23.9691	25.112	27.043	28.6252	30.2989	32.4327	34.6143	37.2274	38.6331	40.4749	42.974	46.4978	49.4343	49.3052	51.0705	55.4379	53.2346	56.2665	59.734	59.8607	61.5747	61.8957	61.8106	59.4366	58.2972
500	22.753	23.9823	25.3537	26.6453	27.7946	29.4044	32.4699	34.282	36.5474	37.8786	39.6854	42.7081	44.9564	46.7312	48.7232	51.0928	52.3322	54.7292	56.9837	57.6785	59.5466	60.5728	60.1941	59.201	57.004	57.8897
475	16.1695	17.8274	18.533	19.6016	20.7759	21.6594	24.2109	26.0511	27.7721	28.3462	30.555	33.752	35.3857	36.1661	39.8957	40.4707	41.7459	42.1827	46.339	46.0322	46.7788	48.9308	48.9927	47.898	46.656	46.1791		Time
476.06	17.5784	18.5361	19.1379	21.2898	22.7278	24.1902	26.0455	27.8566	30.3613	30.8695	32.5605	34.2646	37.3041	39.2188	42.4136	42.2412	44.7278	45.2953	47.8817	47.8889	51.5461	49.2873	51.3707	51.6858	50.1284	48.1404		350 min
476.96	18.0681	20.0813	20.9439	22.1223	23.8567	25.1169	27.6907	28.4435	30.6735	32.974	34.877	37.4098	38.9661	41.417	42.5307	45.313	46.4427	48.5215	51.2901	51.2656	51.9461	53.5985	54.6455	54.5455	50.629	50.8194
478.03	19.5565	20.4452	21.6833	23.9002	24.7217	25.8958	28.2756	30.6724	32.309	34.919	35.8641	38.5829	41.3938	43.3662	45.7469	47.2114	48.1617	50.9419	53.5179	55.5024	55.925	57.8672	58.25	55.061	54.6365	52.9134
478.93	20.4384	22.1962	22.4442	24.4734	25.8678	27.2081	29.0739	31.1124	33.56	35.6822	38.6852	39.8663	42.4431	45.3508	47.0816	49.3791	51.8228	52.3841	55.1286	56.8829	57.3155	58.3601	57.9543	58.0687	58.3738	54.4826
480	21.5221	22.561	24.524	26.0352	26.6839	27.8228	30.3108	32.87	35.0648	37.9102	40.9498	41.71	44.91	47.2864	48.6683	51.4328	53.02	55.2135	56.1554	58.1072	59.1577	62.13	60.9282	62.0468	58.3818	59.0399
481.06	22.6386	23.5762	24.1411	26.0396	28.9483	29.3677	31.3818	34.4017	36.0275	39.1409	40.1686	43.1097	45.397	49.0133	52.2974	53.8201	53.7936	56.5073	58.7308	59.7609	62.8628	63.3421	64.4451	62.3317	60.13	58.6487
481.96	23.0548	24.4691	25.6173	27.3675	28.8167	30.7703	32.6289	35.1996	37.9477	39.0894	43.2346	45.9519	45.6817	48.9993	52.2859	55.5184	57.6883	58.6984	59.9003	61.2731	62.6252	63.681	64.8371	62.9288	62.7446	61.4981
483.03	23.3335	24.4791	25.9652	28.1794	29.5453	30.8613	33.0028	35.6771	37.8979	40.8369	42.6099	45.037	48.6505	50.1856	53.3451	54.9306	58.3513	59.1137	61.1313	63.2471	63.5717	65.4327	67.2441	64.2447	62.843	61.0454
483.93	24.1092	25.5816	26.4492	28.0637	29.707	31.3682	33.7867	36.5305	37.5038	40.242	41.72	45.7287	47.4907	50.5256	53.6974	55.9697	59.2328	58.1729	61.942	63.234	64.9144	65.5692	65.35	67.4274	65.9573	63.282
485	24.0864	25.5015	26.8786	29.3839	30.6656	32.792	34.9655	36.1205	39.3873	40.3287	43.9072	46.0962	47.3099	52.7441	55.0644	58.0868	58.9527	60.1749	62.3077	64.1846	65.825	68.8392	66.205	65.8894	65.3885	63.9271
486.06	24.332	25.3695	26.7453	28.1994	30.9462	32.5986	34.1197	36.8678	39.7812	42.4514	45.3152	46.7436	49.9922	53.1125	55.0231	56.4992	58.8888	60.5671	62.151	64.2652	67.4663	66.7899	68.9995	66.5885	66.4744	64.3315
486.96	24.5059	26.0337	27.7267	30.4997	30.5186	32.6684	35.04	37.6939	39.7203	42.7055	44.7427	47.2115	51.1438	53.0727	53.8302	58.1731	60.1055	60.8712	64.3935	66.4526	66.5662	68.4774	68.7039	67.5656	66.4993	66.6417
488.03	24.4083	27.5102	27.6605	29.086	30.9576	33.2766	35.3427	36.4516	39.1932	42.6255	45.0317	48.0286	50.481	52.7184	54.2281	58.0352	60.2762	61.7313	63.7713	65.7415	68.2584	67.6873	68.0084	68.2028	67.7067	65.1585
488.93	25.2079	26.3877	28.2151	28.9452	30.0923	32.742	34.9115	37.2755	39.5658	43.4413	45.5699	47.4909	49.1528	54.358	54.8954	55.4346	58.5452	60.5954	63.803	65.0102	66.1704	68.3241	68.791	68.1403	67.3489	63.6534
490	24.8427	26.0966	27.751	28.6595	30.9774	33.3224	34.8111	36.4756	41.0613	41.3006	45.4661	47.2659	49.6587	53.502	53.9714	57.7038	59.7113	59.8429	64.0971	64.8455	66.6123	66.9372	69.5155	67.8828	65.7495	63.0824
491.06	25.1047	26.786	28.1054	29.3111	31.0337	33.4798	35.3082	38.13	39.7771	42.1628	44.5791	46.4669	48.369	53.3157	55.1683	57.3628	58.8729	60.1245	61.4909	64.292	66.3131	67.3697	68.2625	66.8995	66.43	64.1674
491.96	25.2113	26.2099	27.177	29.1059	30.3291	32.9407	35.7754	37.2232	39.9569	42.2583	44.0263	48.0682	48.7742	51.8698	56.5269	57.2373	59.1572	60.9881	62.7499	64.926	66.8061	67.3694	66.9719	69.3478	63.8489	63.037
493.03	25.0654	25.6359	27.4624	28.396	30.4163	33.0887	35.0571	37.6129	40.1089	41.0794	44.2014	46.4028	48.7157	53.3996	54.3497	55.2437	58.8069	61.042	61.9179	64.9027	65.631	65.8675	66.4519	66.1987	63.9167	63.2635
493.93	23.9837	26.2855	27.4033	28.4473	30.6378	32.1183	35.008	36.5803	39.4937	40.6345	44.2438	45.8455	49.1205	50.6099	53.4153	55.7256	57.4025	58.2753	59.6141	63.3261	65.2612	66.9501	66.5413	66.0056	64.1167	62.7772
495	24.4546	25.3579	27.6918	29.3249	29.52	32.7182	34.4683	36.2208	39.6915	40.5927	42.9586	45.544	46.8153	51.3184	52.4757	55.3511	59.2383	58.2211	61.5737	61.811	63.0604	63.7918	66.6982	64.9867	62.9468	62.0223
496.06	23.8578	25.0838	26.1109	27.7468	29.2082	31.2722	34.1903	35.9873	38.4768	39.3019	43.2255	44.9021	46.9215	48.6433	51.0893	55.1101	55.7401	57.8798	60.6961	60.4428	63.7603	64.4873	65.6337	63.0542	63.072	61.9798
496.96	24.4938	24.8905	26.3748	27.6519	29.1704	31.659	32.9828	34.9952	37.4957	39.9048	42.3195	44.2837	47.7769	49.3486	49.9481	53.6691	57.6529	57.1762	59.1414	62.1369	62.9556	63.7586	64.2091	63.7356	62.8279	58.9553
498.03	23.7082	24.9632	25.7104	28.159	28.8952	31.0611	33.2499	35.0406	37.8297	39.5597	41.5676	43.9412	46.2255	48.6612	51.4931	53.1778	53.8168	56.7171	58.6587	59.7388	62.8878	63.2752	61.6129	62.9608	60.1785	59.2815
498.93	22.7386	24.0558	25.9128	27.1867	29.0018	30.5433	32.4558	34.3306	36.9482	38.6155	41.152	43.0159	45.0999	47.669	50.4818	52.0746	54.759	55.2965	56.9719	59.6447	59.6593	62.0146	61.5094	60.8622	59.5115	58.4417
500	22.1959	24.2776	26.0505	25.9318	27.8535	30.0482	32.0093	34.1659	35.9672	37.6756	39.6052	42.6527	45.6095	47.9718	48.7448	51.5749	53.1581	55.0481	56.5388	56.7357	60.3605	60.9276	59.6758	61.8174	58.6773	58.4188
475	16.1285	16.9392	17.992	19.9807	20.572	22.9908	24.4252	26.1001	27.4631	28.7998	30.316	32.7407	34.641	35.5372	39.3952	41.0316	43.1466	42.2975	45.042	46.4674	47.332	48.0167	49.1924	47.0369	47.7869	45.9717		Time
476.06	17.923	18.7288	19.494	21.5829	22.1999	24.0135	25.9955	27.2208	28.79	30.181	33.4228	34.8414	37.8102	40.0014	40.2011	43.0045	44.9469	46.8542	48.0697	50.098	50.3755	51.5642	52.6316	51.4321	49.8745	47.5757		355 min
476.96	18.5652	19.5474	20.7196	22.2517	23.6741	25.3065	27.5729	29.2512	31.5346	32.3587	34.5535	36.2715	38.0916	41.8336	44.2735	45.0385	46.7009	48.3627	49.7314	52.4652	52.9768	55.562	54.8223	53.4412	51.4201	50.8494
478.03	19.7812	20.441	22.8967	23.0658	23.5379	26.6902	27.9626	29.8504	32.6063	34.5091	36.8029	37.7416	40.3212	43.9637	44.9016	46.1859	49.2265	51.625	52.6316	55.0491	55.8827	56.7851	56.6003	56.725	53.8766	54.7402
478.93	20.7844	21.9234	22.7939	24.0085	26.1768	26.9141	29.8109	31.8018	33.686	35.882	38.726	40.5451	42.3771	45.3795	47.99	49.2052	52.3579	52.0537	55.2882	56.4559	57.3802	59.1268	60.0378	58.9507	56.8629	55.2285
480	21.5432	22.821	23.4881	25.5911	27.2829	29.2486	30.8302	32.723	34.5381	37.8252	39.6856	42.9744	44.3224	46.7776	48.9034	50.4491	53.5182	54.5595	58.1401	57.7663	59.6496	61.7953	62.0109	60.4508	58.7405	58.596
481.06	22.7323	23.6642	24.9623	26.0879	27.9096	29.5634	31.599	33.5504	35.9112	37.5364	40.6476	43.2102	47.0916	49.2354	51.0241	52.6242	54.505	55.2982	59.2435	59.6095	60.8952	64.1982	63.7547	62.1208	60.9747	59.3135
481.96	23.0437	23.4755	25.4994	27.4645	28.9557	29.831	32.5393	35.7933	37.5625	39.6023	40.7793	43.8883	45.537	49.8658	51.7969	54.8772	56.1822	58.3056	59.6729	62.1719	63.3456	62.6531	63.6009	64.7139	63.3797	60.6512
483.03	22.9116	24.9845	26.0335	28.2886	29.7272	32.1213	33.7745	35.7933	39.0174	39.6836	42.057	43.7867	47.8642	51.554	52.9461	55.5613	57.1656	58.1078	61.1224	62.5685	64.4938	66.1508	65.4461	64.802	63.7245	60.2589
483.93	23.4464	25.375	27.1527	28.3778	29.9242	31.1866	33.5975	36.8596	38.2347	41.1566	42.2248	47.4203	48.6242	51.7759	53.1021	56.3007	58.2006	59.1126	60.1469	63.1524	64.6848	67.0081	67.0754	65.9578	65.278	63.7519
485	23.9978	25.6848	26.9288	28.8276	30.8199	32.3167	34.1913	36.7667	39.32	41.2209	42.7888	46.6617	49.2419	51.7853	54.8522	55.3216	60.6906	59.2765	62.2581	64.905	66.6468	68.4242	66.6972	67.3576	65.918	62.8531
486.06	24.2356	25.8667	27.6044	29.0101	30.0265	31.9924	33.6839	38.0771	39.408	41.6368	44.6101	48.7869	49.6018	52.709	55.6945	56.7237	60.3475	62.1186	62.4886	65.2587	66.7094	67.9148	68.987	66.6146	66.5749	63.5523
486.96	24.4559	25.6731	27.4643	29.0686	31.7525	33.4848	35.295	38.2536	40.0193	41.9259	45.6564	46.6373	49.1098	53.3638	55.1777	56.4272	60.8622	60.3729	64.7013	64.4966	66.8971	69.2186	67.9473	65.9561	67.3622	64.3081
488.03	24.4788	26.4365	27.7185	29.4823	31.849	33.4947	35.6489	37.6647	39.4982	41.12	43.556	47.4839	49.4445	53.6786	55.115	59.9133	61.1027	62.193	63.6722	66.2583	66.4193	68.3369	68.6383	67.8632	66.7672	64.654
488.93	25.4817	25.9894	27.8309	30.1642	31.3535	33.3368	35.2438	37.8204	40.0988	42.3415	44.678	47.2003	49.9028	53.4227	55.1982	58.6091	58.885	61.7617	64.9219	65.0597	67.6582	68.0689	67.5741	68.9161	66.7682	64.0755
490	25.1413	26.2516	27.4575	29.6124	31.3458	33.3891	35.2002	37.5034	39.8603	41.2362	45.1565	48.095	49.3854	53.7312	55.1913	58.829	59.9561	61.6672	64.0499	65.4452	67.7671	67.6717	70.8601	68.104	66.6491	65.3093
491.06	25.3198	27.005	27.6231	29.6316	30.9855	33.4194	35.7629	37.6816	39.2428	42.1114	44.7178	46.7918	48.6354	52.8964	54.4571	56.29	59.1762	59.6644	61.51	64.7274	66.7866	67.8439	67.3904	68.535	67.4611	63.4204
491.96	24.7709	25.5745	27.4502	29.4695	31.733	32.5787	35.5793	38.0064	39.6224	41.1073	44.1715	46.6546	49.2607	52.4353	53.5827	57.4587	59.0067	60.4579	63.1554	65.9687	66.9927	66.0394	66.8103	67.3439	64.0237	64.9594
493.03	24.4719	26.6211	27.022	28.6717	30.5946	32.3653	33.8095	37.0864	39.0669	41.7126	43.6531	46.9276	49.0999	51.8703	52.9902	55.0753	57.62	58.2519	62.3615	63.8917	65.5364	66.294	65.3296	65.485	65.1953	62.6201
493.93	24.1548	25.2529	27.8502	29.0063	30.3338	32.5253	34.4114	36.4649	38.7455	41.3368	43.7059	45.5962	47.9848	52.3842	54.3731	56.2773	57.4771	60.6929	61.2222	64.3541	66.3993	65.3051	66.7535	65.3583	63.8549	62.7707
495	24.4332	25.4973	27.051	28.0648	30.1798	32.1609	33.711	36.3182	38.3885	40.9397	42.8575	44.6529	48.605	50.329	52.2678	54.8118	56.9399	60.3803	61.5242	60.9663	64.768	65.9595	66.6559	65.555	63.8615	62.04
[truncated: 57 more rows]

## Sheet: DoubleSigmoidal1
Em\Ex	440	441	442	443	444	445	446	447	448	449	450	451	452	453	454	455	456	457	458	459	460	461	462	463	464	465		Time
[truncated: 2,626 more rows]

## Sheet: DoubleSigmoidal2 (mild)
Em\Ex	440	441	442	443	444	445	446	447	448	449	450	451	452	453	454	455	456	457	458	459	460	461	462	463	464	465		Time
[truncated: 2,912 more rows]

[truncated: 1 more sheets: DoubleSigmoidal3(extreme)]
