# Supplementary material for: Exploring the occurrence of thioflavin-T-positive insulin amyloid aggregation intermediates
Source: PeerJ. 2021 Feb 10;9:e10918. doi: 10.7717/peerj.10918 (PMC7881721; doi:10.7717/peerj.10918)
Supplement: Supplemental Information 2 [file peerj-09-10918-s007.xlsx]

## Sheet: Sheet1
Normal	1%	1%	1%	10E-5	10E-5	10E-5		Double-sigmoidal	1%	1%	1%	10E-5	10E-5	10E-5
1	1.40368	1.47712	1.32822	0.09263	0.0803	0.09287		1	1.83888	1.60904	1.7043	0.07672	0.07563	0.07415
2	2.00218	2.11466	1.87864	0.08736	0.07632	0.08586		2	2.66041	2.37441	2.60039	0.07229	0.07188	0.06956
3	2.60068	2.75219	2.42907	0.08208	0.07233	0.07885		3	3.48193	3.13977	3.49649	0.06787	0.06813	0.06498
4	3.0218	3.29066	2.87576	0.07844	0.0689	0.07624		4	4.21252	3.80098	4.22992	0.06565	0.06798	0.06223
5	3.37883	3.69618	3.32484	0.07644	0.06886	0.07321		5	4.8303	4.36254	4.8827	0.06417	0.06558	0.06106
6	3.66357	4.03973	3.73955	0.07481	0.06679	0.0729		6	5.38576	4.89513	5.42994	0.06356	0.06589	0.06205
7	4.07861	4.40558	4.18247	0.07398	0.06507	0.0713		7	5.97356	5.49168	6.1181	0.06335	0.06437	0.06102
8	4.56263	4.80879	4.5633	0.07289	0.06339	0.07113		8	6.58238	6.19673	6.87622	0.062	0.06412	0.06115
9	5.14094	5.26492	4.99165	0.07293	0.06256	0.0703		9	7.26765	6.9773	7.71071	0.06203	0.06314	0.05918
10	5.77709	5.78564	5.50732	0.07216	0.0617	0.07006		10	8.031	7.91251	8.64112	0.06171	0.06359	0.05988
11	6.51652	6.42005	6.12474	0.07288	0.0624	0.07014		11	8.96295	8.93168	9.7074	0.06082	0.0634	0.05976
12	7.29614	7.13344	6.81711	0.07096	0.06228	0.06996		12	10.0261	10.0604	10.9174	0.05892	0.06363	0.05861
13	8.16219	7.93109	7.58416	0.07251	0.06151	0.07024		13	11.274	11.3169	12.2957	0.05903	0.06258	0.05747
14	9.01359	8.79736	8.38586	0.07071	0.06175	0.06885		14	12.6334	12.7269	13.8911	0.06099	0.06295	0.05744
15	9.88598	9.70135	9.21092	0.0728	0.06116	0.06921		15	14.1045	14.2749	15.6968	0.05969	0.06316	0.05804
16	10.7124	10.6351	10.0439	0.07094	0.06335	0.06808		16	15.67	15.9414	17.6951	0.06173	0.06102	0.059
17	11.5141	11.6007	10.8593	0.07353	0.06299	0.06801		17	17.3318	17.6899	19.7528	0.06114	0.06182	0.05765
18	12.323	12.5338	11.6623	0.07148	0.06413	0.06641		18	19.0088	19.4708	21.8712	0.06329	0.0605	0.05805
19	13.0791	13.4867	12.4358	0.07127	0.06375	0.06646		19	20.644	21.2257	23.9094	0.05986	0.06144	0.05707
20	13.8606	14.3377	13.163	0.07023	0.06347	0.06708		20	22.2074	22.987	25.9136	0.05859	0.06036	0.05803
21	14.4736	15.22	13.8676	0.06976	0.06329	0.06849		21	23.6819	24.6015	27.838	0.05804	0.061	0.05747
22	15.1263	16.0193	14.5368	0.07053	0.06277	0.06907		22	25.0467	26.1122	29.5794	0.05945	0.06365	0.05708
23	15.761	16.8477	15.2306	0.06975	0.06265	0.06825		23	26.2852	27.4288	31.2789	0.06096	0.06365	0.05746
24	16.5361	17.6093	15.8675	0.07035	0.06251	0.06647		24	27.4358	28.6668	32.8076	0.06223	0.06407	0.05805
25	17.2501	18.343	16.4553	0.07006	0.06253	0.06468		25	28.4328	29.7036	34.3415	0.06278	0.06239	0.05794
26	17.8149	19.0621	17.0177	0.06938	0.06195	0.06517		26	29.3411	30.6743	35.6126	0.06216	0.06223	0.05727
27	18.3097	19.6785	17.5737	0.06885	0.06008	0.06571		27	30.1633	31.5855	36.7438	0.06212	0.06247	0.05815
28	18.8974	20.2969	18.1535	0.06761	0.05994	0.06619		28	31.0038	32.3743	37.7582	0.06075	0.06287	0.05931
29	19.4753	20.8761	18.7243	0.06765	0.06064	0.06554		29	31.7593	33.0418	38.6161	0.06107	0.06276	0.05946
30	20.0673	21.5065	19.2817	0.06957	0.06164	0.06634		30	32.4172	33.6638	39.4902	0.0607	0.06238	0.05869
31	20.5176	22.0657	19.7809	0.06843	0.06067	0.06683		31	33.0073	34.236	40.3804	0.06208	0.06218	0.05705
32	21.1206	22.5231	20.2235	0.07057	0.06087	0.06613		32	33.5402	34.7528	41.2011	0.06189	0.06219	0.05783
33	21.5299	22.997	20.6873	0.06831	0.06241	0.06574		33	34.0879	35.1477	41.7946	0.06141	0.06209	0.05614
34	21.901	23.5042	21.0983	0.07	0.06324	0.06451		34	34.6341	35.5346	42.2824	0.06088	0.0626	0.0559
35	22.3068	23.9457	21.5364	0.06878	0.06263	0.06532		35	35.1025	35.8229	42.8307	0.06098	0.06387	0.05359
36	22.7428	24.3677	21.9267	0.07012	0.06165	0.06463		36	35.5206	36.0516	43.4109	0.06151	0.06262	0.05572
37	23.1459	24.6473	22.323	0.07077	0.06244	0.06464		37	35.7499	36.2615	43.8236	0.06131	0.06157	0.05722
38	23.384	25.0607	22.6662	0.07158	0.06297	0.06402		38	36.0742	36.439	44.2565	0.06275	0.05849	0.05864
39	23.7222	25.3233	22.922	0.07175	0.06477	0.06618		39	36.2406	36.6255	44.5887	0.0625	0.05987	0.058
40	24.1095	25.6434	23.2163	0.07138	0.06668	0.06858		40	36.418	36.7209	44.8296	0.06267	0.06065	0.05888
41	24.4358	25.8692	23.4956	0.07178	0.06636	0.07134		41	36.5358	36.8175	45.0723	0.06112	0.06112	0.05854
42	24.7305	26.1547	23.7767	0.07332	0.06437	0.06994		42	36.7518	36.9202	45.0888	0.06111	0.06018	0.05927
43	24.9073	26.3588	23.9889	0.07545	0.06159	0.06877		43	36.9264	37.0222	45.2825	0.06242	0.05858	0.05887
44	25.0314	26.6169	24.1413	0.07224	0.05999	0.06736		44	36.9852	37.1617	45.2938	0.06282	0.06038	0.05965
45	25.1951	26.7121	24.3582	0.07068	0.05879	0.06725		45	37.0133	37.2165	45.542	0.06322	0.06077	0.06016
46	25.3764	26.7747	24.5458	0.07027	0.05942	0.06604		46	37.0749	37.2153	45.6981	0.06265	0.06264	0.06132
47	25.557	26.7808	24.7113	0.07261	0.06205	0.06699		47	37.1381	37.1513	45.8718	0.06458	0.06178	0.06138
48	25.5133	27.0013	24.812	0.0699	0.06467	0.06786		48	37.1103	37.1797	45.9828	0.06458	0.06118	0.06167
49	25.6561	27.2005	24.9259	0.06993	0.06427	0.06842		49	37.0393	37.3043	46.1267	0.06345	0.05951	0.05911
50	25.6838	27.2875	25.0413	0.07032	0.06314	0.06802		50	37.0991	37.389	46.1904	0.06187	0.06095	0.05841
51	25.7979	27.3074	25.1026	0.0734	0.06237	0.06831		51	37.1093	37.456	46.3039	0.06213	0.06199	0.05765
52	25.7522	27.3218	25.1858	0.07309	0.06161	0.06909		52	37.1179	37.4313	46.3936	0.06471	0.0628	0.05983
53	25.8733	27.4322	25.2083	0.07421	0.06077	0.0691		53	37.0013	37.5237	46.5194	0.06465	0.06248	0.06083
54	26.0245	27.3555	25.2784	0.07223	0.06022	0.06866		54	37.0306	37.537	46.5531	0.06556	0.06224	0.06196
55	26.0028	27.3507	25.2927	0.07163	0.06255	0.06937		55	37.0242	37.5925	46.5304	0.06425	0.06271	0.06079
56	25.8586	27.3261	25.3517	0.0724	0.06487	0.0692		56	37.0466	37.6945	46.5294	0.06388	0.06344	0.06189
57	25.725	27.3776	25.3982	0.07344	0.06567	0.06871		57	36.9923	37.7565	46.6658	0.06377	0.06374	0.06181
58	25.7379	27.4364	25.4543	0.07404	0.06575	0.07104		58	36.9835	37.8441	46.7383	0.06482	0.06369	0.06372
59	25.7824	27.4008	25.4727	0.07322	0.06522	0.07134		59	37.0263	37.7126	46.8474	0.06625	0.06365	0.06188
60	25.8849	27.3709	25.5131	0.07502	0.06631	0.07206		60	37.0379	37.7337	46.8719	0.0664	0.06306	0.06182
61	25.8525	27.3508	25.5122	0.07592	0.06613	0.06942		61	37.0782	37.7722	46.9194	0.06633	0.06433	0.06058
62	25.8851	27.3484	25.5327	0.07535	0.06612	0.06861		62	36.9465	37.8506	46.9666	0.06512	0.06459	0.06057
63	25.754	27.3947	25.5271	0.07535	0.06631	0.06901		63	36.9083	37.8194	46.9828	0.06527	0.06499	0.06043
64	25.7187	27.4156	25.5327	0.07453	0.06642	0.0683		64	36.7989	37.7927	47.0322	0.06599	0.06411	0.06124
65	25.7342	27.4001	25.583	0.0742	0.06724	0.06906		65	36.8208	37.8668	46.9679	0.06716	0.0641	0.06215
66	25.6916	27.4252	25.582	0.07349	0.06648	0.06966		66	36.7582	37.946	46.9959	0.06882	0.06455	0.0629
67	25.7976	27.3952	25.5703	0.07377	0.06762	0.06839		67	36.7752	38.0065	47.0202	0.06772	0.06551	0.06329
68	25.6544	27.542	25.5553	0.07404	0.06645	0.06734		68	36.8095	37.8979	47.0809	0.06839	0.06517	0.06435
69	25.6552	27.5348	25.5461	0.0749	0.06697	0.06608		69	36.8724	37.9022	47.0964	0.06811	0.06583	0.06488
70	25.5103	27.5561	25.555	0.07519	0.06689	0.0682		70	36.8505	37.8528	47.1032	0.07077	0.06648	0.06467
71	25.5785	27.3897	25.5292	0.07687	0.06807	0.06791		71	36.7605	37.9323	47.11	0.07269	0.06786	0.06596
72	25.6689	27.4014	25.5391	0.07687	0.06732	0.06876		72	36.6727	37.9245	47.1101	0.0747	0.06917	0.06677
73	25.7485	27.3434	25.5708	0.07778	0.0679	0.06928		73	36.6432	37.9461	47.2343	0.07413	0.06966	0.06704
74	25.7255	27.3634	25.5587	0.07693	0.06826	0.0713		74	36.7094	37.941	47.2908	0.0737	0.07056	0.06727
75	25.6372	27.3147	25.5819	0.07772	0.07058	0.07068		75	36.6881	37.9389	47.3133	0.07296	0.0695	0.06719
76				0.07828	0.07127	0.07179		76	36.7536	37.9421	47.1884	0.07549	0.07103	0.06966
77				0.07889	0.07376	0.07158		77	36.7527	37.9419	47.2736	0.07737	0.07166	0.07071
78				0.07809	0.07451	0.07402		78	36.8428	37.9566	47.2671	0.07908	0.07393	0.07155
79				0.07827	0.07509	0.07433		79	36.7218	37.9315	47.3359	0.08066	0.07469	0.0725
80				0.07892	0.07495	0.07473		80	36.6146	38.0013	47.2503	0.08125	0.07652	0.07321
81				0.0808	0.07526	0.075		81	36.5239	37.989	47.2903	0.08314	0.07866	0.07485
82				0.0803	0.07661	0.07537		82	36.6246	37.9942	47.2624	0.08336	0.08057	0.07613
83				0.08108	0.07792	0.07556		83	36.6697	37.8747	47.3712	0.08625	0.08061	0.07888
84				0.08131	0.07939	0.07603		84	36.7157	37.8738	47.3199	0.08658	0.08125	0.08019
85				0.08339	0.07981	0.07685		85	36.6512	37.94	47.3248	0.08984	0.0832	0.08176
86				0.08478	0.08064	0.07887		86	36.6113	37.8921	47.2841	0.09214	0.08575	0.08332
87				0.08798	0.08326	0.07962		87	36.6651	37.844	47.3095	0.09493	0.08863	0.08529
88				0.08874	0.08533	0.08169		88	36.6566	37.8611	47.2142	0.09769	0.08986	0.08768
89				0.09011	0.08705	0.08192		89	36.6581	37.9493	47.1414	0.10063	0.09134	0.08841
90				0.09179	0.08742	0.08334		90	36.5378	38.0247	47.1077	0.10437	0.09464	0.09124
91				0.09532	0.09012	0.08403		91	36.5517	37.9062	47.287	0.10837	0.0962	0.09487
92				0.09657	0.09284	0.0853		92	36.5057	37.9757	47.2656	0.11269	0.10149	0.09953
93				0.09576	0.09881	0.08461		93	36.5495	37.9138	47.3047	0.118	0.1052	0.10304
94				0.09778	0.10013	0.08713		94	36.5225	37.9505	47.31	0.12258	0.11058	0.10621
95				0.1037	0.10274	0.09113		95	36.5097	37.9039	47.3576	0.12709	0.11394	0.10868
96				0.10688	0.10394	0.09451		96	36.4622	37.8682	47.4051	0.13334	0.11681	0.11363
97				0.1084	0.10724	0.09486		97	36.4209	37.9247	47.3312	0.13731	0.12058	0.11775
98				0.10784	0.11124	0.09493		98	36.5132	37.8636	47.3094	0.14314	0.12423	0.12482
99				0.11042	0.11434	0.09735		99	36.504	37.9138	47.2456	0.1492	0.12728	0.12929
100				0.11531	0.11844	0.10215		100	36.5523	37.8611	47.2094	0.1567	0.13124	0.13522
101				0.1193	0.12165	0.10638		101				0.16392	0.13588	0.13967
102				0.12407	0.12572	0.1097		102				0.16925	0.14315	0.14563
103				0.12483	0.13135	0.11048		103				0.17809	0.15099	0.15105
104				0.12721	0.13881	0.11257		104				0.18745	0.15777	0.15699
105				0.13153	0.14262	0.1157		105				0.19698	0.16678	0.16378
106				0.13704	0.14906	0.11896		106				0.20622	0.17321	0.17222
107				0.14279	0.15569	0.12464		107				0.21487	0.18369	0.18059
108				0.14871	0.1626	0.12989		108				0.22631	0.19116	0.19066
109				0.15477	0.16848	0.13594		109				0.23862	0.2011	0.20017
110				0.16211	0.17378	0.13886		110				0.24959	0.2093	0.21065
111				0.16796	0.1809	0.14372		111				0.26188	0.21876	0.22046
112				0.17153	0.18977	0.14961		112				0.27175	0.2296	0.2313
113				0.17621	0.19798	0.15717		113				0.28671	0.24236	0.24194
114				0.18124	0.20601	0.16393		114				0.30044	0.25339	0.25449
115				0.19104	0.21355	0.17025		115				0.3183	0.26605	0.26626
116				0.20049	0.22349	0.17713		116				0.3357	0.28001	0.28177
117				0.21096	0.23467	0.18501		117				0.35503	0.298	0.29363
118				0.21863	0.24412	0.19497		118				0.3752	0.31305	0.30954
119				0.22463	0.25598	0.20314		119				0.39471	0.32821	0.32076
120				0.2342	0.26676	0.21299		120				0.41357	0.34222	0.33766
121				0.24529	0.28202	0.22148		121				0.43603	0.35751	0.35351
122				0.25733	0.29513	0.23215		122				0.46392	0.37606	0.37502
123				0.27188	0.3067	0.24521		123				0.49176	0.39535	0.39483
124				0.28778	0.32079	0.2571		124				0.51903	0.4189	0.41534
125				0.30712	0.33485	0.27017		125				0.54426	0.43989	0.43593
126				0.32271	0.35251	0.28516		126				0.56908	0.46676	0.4538
127				0.3395	0.37006	0.29665		127				0.59748	0.49348	0.47264
128				0.3532	0.39119	0.31176		128				0.62473	0.51898	0.49387
129				0.3733	0.41317	0.32563		129				0.6592	0.54846	0.52108
130				0.39436	0.43585	0.34727		130				0.69644	0.57909	0.54879
131				0.425	0.45562	0.37174		131				0.73937	0.62219	0.57693
132				0.44841	0.48341	0.39319		132				0.78922	0.65487	0.6108
133				0.47611	0.51119	0.41404		133				0.82969	0.69217	0.6435
134				0.50397	0.54017	0.43826		134				0.86513	0.7258	0.67512
135				0.54193	0.57436	0.45852		135				0.90338	0.76572	0.70558
136				0.58918	0.59671	0.48758		136				0.96022	0.80603	0.73714
137				0.63513	0.62204	0.51739		137				1.02515	0.84941	0.77574
138				0.66544	0.65797	0.55495		138				1.08647	0.89615	0.814
139				0.69972	0.69947	0.58244		139				1.13628	0.94717	0.85707
140				0.73471	0.74829	0.61308		140				1.18455	0.99307	0.89784
141				0.78295	0.78404	0.65421		141				1.234	1.06359	0.94223
142				0.83292	0.83878	0.70422		142				1.29374	1.12889	0.99734
143				0.88538	0.88784	0.74701		143				1.36073	1.21682	1.05532
144				0.95457	0.94657	0.79566		144				1.44216	1.28098	1.1132
145				1.02337	1.00348	0.84034		145				1.52409	1.35995	1.17111
146				1.10374	1.08134	0.90324		146				1.62609	1.43095	1.20859
147				1.19674	1.15085	0.96281		147				1.72245	1.51251	1.25053
148				1.29616	1.23561	1.04065		148				1.82906	1.61307	1.29463
149				1.40488	1.32013	1.12176		149				1.93956	1.71668	1.3658
150				1.51311	1.41939	1.21551		150				2.05621	1.83569	1.44594
151				1.6381	1.51617	1.32835		151				2.18526	1.95794	1.53832
152				1.76849	1.62005	1.43795		152				2.31552	2.09418	1.67689
153				1.90339	1.73079	1.54814		153				2.46152	2.23617	1.75465
154				2.05217	1.86709	1.66074		154				2.61184	2.37636	1.82965
155				2.20089	2.00918	1.79858		155				2.77899	2.52651	1.86871
156				2.37135	2.15078	1.95617		156				2.9617	2.71011	1.97056
157				2.55154	2.29847	2.09894		157				3.15582	2.91074	2.08324
158				2.77887	2.47459	2.24996		158				3.35734	3.10664	2.20711
159				3.00769	2.64634	2.41071		159				3.58707	3.31752	2.34495
160				3.26077	2.86511	2.58824		160				3.82086	3.52309	2.47344
161				3.58012	3.06379	2.79466		161				4.07122	3.76095	2.60823
162				3.94372	3.32583	3.02144		162				4.32876	4.00819	2.75223
163				4.31407	3.54887	3.25508		163				4.60535	4.257	2.92314
164				4.61932	3.84651	3.49976		164				4.89095	4.54164	3.09571
165				4.9853	4.10266	3.77059		165				5.18825	4.82836	3.28478
166				5.31385	4.43884	4.07348		166				5.47516	5.16802	3.47389
167				5.65301	4.75035	4.38961		167				5.79424	5.46991	3.68931
168				6.04168	5.12848	4.69688		168				6.13225	5.807	3.91357
169				6.50789	5.4412	4.89711		169				6.47346	6.17949	4.15416
170				7.01295	5.79844	5.06936		170				6.83798	6.51387	4.38557
171				7.41346	6.21989	5.23009		171				7.21376	6.83706	4.63168
172				7.77459	6.68211	5.52435		172				7.62377	7.12416	4.89485
173				8.27106	7.16226	5.8992		173				8.04336	7.55013	5.17574
174				8.79928	7.63911	6.30394		174				8.41954	7.92054	5.47921
175				9.41705	8.11297	6.70884		175				8.83941	8.31485	5.78298
176				9.91806	8.62646	7.11256		176				9.23323	8.70058	6.11221
177				10.512	9.16785	7.59178		177				9.65179	9.06591	6.42593
178				11.1271	9.72866	8.07722		178				10.0521	9.3855	6.7576
179				11.76	10.3271	8.49679		179				10.459	9.6938	7.08492
180				12.3975	10.8818	8.9069		180				10.8611	10.1106	7.4193
181				13.0607	11.5019	9.34671		181				11.2424	10.537	7.75714
182				13.7181	12.1438	9.8291		182				11.6575	10.9578	8.0839
183				14.32	12.8098	10.3342		183				12.0685	11.3622	8.40497
184				14.7591	13.4509	10.8888		184				12.4781	11.776	8.72816
185				15.3681	13.9445	11.4513		185				12.8206	12.1164	9.06495
186				15.9004	14.4397	11.9815		186				13.1926	12.2121	9.42034
187				16.6832	14.9509	12.4912		187				13.5537	12.2569	9.75551
188				17.1741	15.5546	13.01		188				13.9368	12.2413	10.0919
189				17.6171	16.1771	13.5014		189				14.2464	12.374	10.3788
190				17.809	16.7938	13.9562		190				14.5881	12.5302	10.6843
191				18.1186	17.3848	14.4006		191				14.8605	12.7151	10.9427
192				18.5831	17.9423	14.8246		192				15.1377	12.8987	11.198
193				19.1516	18.4418	15.2835		193				15.3536	13.0663	11.4369
194				19.765	18.9223	15.7814		194				15.6183	13.2004	11.7135
195				20.3453	19.4232	16.2314		195				15.8165	13.3417	11.9654
196				20.8008	19.9448	16.5906		196				16.0485	13.4661	12.1902
197				21.0425	20.4361	16.824		197				16.2203	13.5899	12.3391
198				21.3717	20.8507	17.1381		198				16.4539	13.7034	12.5222
199				21.7198	21.1574	17.4612		199				16.6581	13.7498	12.6919
200				22.3289	21.4207	17.815		200				16.8328	13.8131	12.8501
201				22.7608	21.6748	18.0803		201				16.9733	13.8767	12.9855
202				23.1379	22.0097	18.2975		202				17.1257	13.9379	13.088
203				23.438	22.3284	18.5227		203				17.2631	13.9857	13.2299
204				23.6249	22.563	18.7098		204				17.4157	14.0237	13.3642
205				23.9113	22.7751	18.9404		205				17.4348	14.1089	13.4821
206				24.0053	22.9792	19.0757		206				17.5391	14.1811	13.6056
207				24.2167	23.2204	19.2573		207				17.6775	14.1933	13.6982
208				24.3099	23.3867	19.4134		208				17.8628	14.1843	13.8222
209				24.5926	23.5191	19.5725		209				17.996	14.1582	13.8778
210				24.8064	23.6594	19.6642		210				18.0538	14.1957	13.927
211				25.0053	23.8283	19.7682		211				18.1117	14.1976	13.9462
212				25.0545	23.9222	19.8632		212				18.1296	14.2106	13.9979
213				25.1569	23.9916	20.0166		213				18.1763	14.2223	14.0384
214				25.2998	24.0911	20.0304		214				18.2388	14.2793	14.0976
215				25.4683	24.1875	20.0774		215				18.3422	14.3358	14.1489
216				25.5908	24.3218	20.0175		216				18.3914	14.3533	14.2349
217				25.7122	24.4258	20.0802		217				18.4315	14.3568	14.2904
218				25.8982	24.5066	20.1731		218				18.3996	14.3907	14.3415
219				26.0031	24.5252	20.297		219				18.4588	14.4346	14.3472
220				25.8902	24.5927	20.2487		220				18.4901	14.4963	14.3399
221				25.8466	24.6623	20.2739		221				18.559	14.5135	14.3496
222				25.8983	24.7486	20.2668		222				18.5872	14.5589	14.3755
223				25.9907	24.7529	20.4472		223				18.6238	14.5264	14.4447
224				26.0151	24.8037	20.5046		224				18.638	14.5422	14.4705
225				25.9329	24.8349	20.5417		225				18.6915	14.4952	14.4777
226				26.0766	24.8442	20.5343		226				18.7206	14.4952	14.4613
227				26.0857	24.8473	20.514		227				18.7434	14.4948	14.4856
228				26.0537	24.8951	20.4664		228				18.6938	14.5128	14.5232
229				26.0726	24.8638	20.496		229				18.6678	14.5765	14.5288
230				26.076	24.8977	20.4164		230				18.6908	14.5875	14.5261
231				26.2605	24.8382	20.528		231				18.6856	14.6017	14.5297
232				26.3856	24.8599	20.5304		232				18.7204	14.6209	14.5417
233				26.5227	24.8696	20.6424		233				18.6986	14.6177	14.5512
234				26.7149	24.8581	20.6639		234				18.7701	14.6476	14.548
235				26.6258	24.8653	20.6558		235				18.794	14.6284	14.5564
236				26.5745	24.8624	20.599		236				18.8738	14.6634	14.5618
237				26.5512	24.8391	20.6401		237				18.8491	14.6285	14.5677
238				26.6197	24.8643	20.6035		238				18.8861	14.6273	14.6014
239				26.7063	24.8804	20.6436		239				18.9267	14.6063	14.636
240				26.613	24.9346	20.6301		240				18.9831	14.5954	14.6781
241				26.5757	24.9535	20.6739		241				18.9714	14.605	14.6982
242				26.5522	24.9242	20.6782		242				18.9551	14.617	14.6899
243				26.3934	24.9963	20.5912		243				18.9682	14.6665	14.6666
244				26.4597	24.9304	20.603		244				18.9935	14.6695	14.6484
245				26.4214	25.0331	20.5471		245				19.0247	14.6793	14.6269
246				26.5417	24.9712	20.615		246				19.0441	14.6936	14.6114
247				26.4307	25.0709	20.5588		247				19.0834	14.6784	14.6089
248				26.5868	24.9758	20.681		248				19.0919	14.6903	14.6482
249				26.6509	24.9572	20.6795		249				19.0752	14.6903	14.6649
250				26.5429	24.9697	20.7046		250				19.1003	14.717	14.6679
251				26.4772	25.0038	20.6792		251				19.114	14.7111	14.6641
252				26.4005	25.0167	20.7205		252				19.1531	14.7219	14.6497
253				26.6238	24.9336	20.7743		253				19.1761	14.7495	14.6408
254				26.5821	24.9177	20.8002		254				19.145	14.7484	14.6102
255				26.6765	24.9766	20.7941		255				19.1572	14.7263	14.6251
256				26.6309	25.0599	20.7785		256				19.1465	14.7441	14.6238
257				26.4716	25.1114	20.7201		257				19.2298	14.757	14.6263
258				26.316	25.1701	20.642		258				19.2798	14.7769	14.6657
259				26.185	25.1952	20.5729		259				19.3098	14.7757	14.6596
260				26.342	25.1582	20.6424		260				19.3443	14.8163	14.6742
261				26.3379	25.1399	20.6101		261				19.3234	14.857	14.6476
262				26.3934	25.0928	20.7013		262				19.3005	14.8495	14.6654
263				26.2465	25.1513	20.6375		263				19.2779	14.8302	14.6715
264				26.4085	25.0541	20.6867		264				19.3185	14.7982	14.6751
265				26.3775	25.112	20.6459		265				19.3603	14.7841	14.707
266				26.3796	25.0865	20.6279		266				19.3545	14.8139	14.6892
267				26.3496	25.1905	20.6055		267				19.3225	14.8464	14.6832
268				26.4296	25.1305	20.6456		268				19.3648	14.8644	14.6899
269				26.3769	25.1195	20.6647		269				19.3906	14.8542	14.7062
270				26.3786	25.0641	20.7122		270				19.3812	14.8837	14.7318
271				26.4375	25.0416	20.6518
272				26.5191	25.1138	20.5856
273				26.4425	25.1087	20.5694
274				26.2902	25.1538	20.5737
275				26.4792	25.0715	20.6741
276				26.4513	25.0569	20.6757
277				26.5883	25.1012	20.6806
278				26.4177	25.1443	20.6113
279				26.3898	25.1797	20.5586
