# Supplementary material for: Exploring the occurrence of thioflavin-T-positive insulin amyloid aggregation intermediates
Source: PeerJ. 2021 Feb 10;9:e10918. doi: 10.7717/peerj.10918 (PMC7881721; doi:10.7717/peerj.10918)
Supplement: Supplemental Information 3 [file peerj-09-10918-s008.xlsx]

## Sheet: FTIR Spectra
Wavenumber	Normal	Double-sigmoidal
1750.69972	-.00145573472	-.00111799361
1750.37831	-.00145289139	-.00111597346
1750.05691	-.00145054678	-.00111475994
1749.7355	-.00144713721	-.00111289555
1749.41409	-.00144180795	-.0011094365
1749.09269	-.00143440778	-.00110432191
1748.77128	-.0014255842	-.00109799427
1748.44988	-.00141625549	-.00109125429
1748.12847	-.00140735356	-.00108484854
1747.80706	-.00139940029	-.00107921031
1747.48566	-.00139264995	-.00107444415
1747.16425	-.00138673489	-.00107028661
1746.84284	-.00138122833	-.00106641511
1746.52144	-.00137557078	-.00106238399
1746.20003	-.00136917643	-.001057858
1745.87863	-.00136152434	-.00105239428
1745.55722	-.00135211984	-.00104565488
1745.23581	-.0013406428	-.00103728636
1744.91441	-.0013268831	-.00102704624
1744.593	-.00131114165	-.00101511355
1744.27159	-.00129404222	-.00100193743
1743.95019	-.00127647934	-.000988348969
1743.62878	-.0012596189	-.000975224772
1743.30738	-.00124423602	-.000963360886
1742.98597	-.00123070169	-.00095304905
1742.66456	-.00121866574	-.000944021449
1742.34316	-.0012070894	-.000935405958
1742.02175	-.00119460281	-.000925992965
1741.70034	-.00117991609	-.000914649339
1741.37894	-.00116218592	-.000900741434
1741.05753	-.00114145782	-.000884300214
1740.73613	-.0011186573	-.000866198039
1740.41472	-.00109529833	-.000847900985
1740.09331	-.00107306603	-.000830911507
1739.77191	-.00105332374	-.000816550222
1739.4505	-.00103656331	-.000805186923
1739.12909	-.00102244818	-.000796624343
1738.80769	-.00100998254	-.000789812533
1738.48628	-.000997875119	-.000783485943
1738.16488	-.000984953484	-.000776463363
1737.84347	-.000970231486	-.000767795253
1737.52206	-.000953101728	-.000756850932
1737.20066	-.000933050411	-.00074320368
1736.87925	-.000909501978	-.000726446218
1736.55784	-.000881742802	-.000705903105
1736.23644	-.000849148084	-.000681072008
1735.91503	-.000811564503	-.000651742681
1735.59363	-.000769509061	-.000618323626
1735.27222	-.00072457653	-.000582031033
1734.95081	-.00067872979	-.00054456247
1734.62941	-.000634446857	-.000508117373
1734.308	-.000593661738	-.000474430126
1733.98659	-.000557267049	-.000444478123
1733.66519	-.000525185606	-.000418302545
1733.34378	-.00049613032	-.000394731294
1733.02238	-.000468180282	-.000372168695
1732.70097	-.000439275027	-.000348618545
1732.37956	-.000407605403	-.000322351145
1732.05816	-.00037229032	-.000292500539
1731.73675	-.000333220145	-.000258845277
1731.41535	-.000291461765	-.00022237323
1731.09394	-.000248770841	-.00018495445
1730.77253	-.000207433637	-.000148915002
1730.45113	-.000170028987	-.000116834155
1730.12972	-.00013854944	-.0000909193477
1729.80831	-.00011469092	-.0000728199957
1729.48691	-.0000991074921	-.0000632323208
1729.1655	-.0000916881836	-.0000620229257
1728.8441	-.0000916828867	-.0000682927639
1728.52269	-.0000978931057	-.0000807936594
1728.20128	-.00010917004	-.0000982168713
1727.87988	-.000124452927	-.000119276156
1727.55847	-.000143028141	-.000143032812
1727.23706	-.000164277415	-.000168623461
1726.91566	-.000187784128	-.000195453482
1726.59425	-.000212974672	-.000222983959
1726.27285	-.000239218265	-.000250663317
1725.95144	-.000265785231	-.0002779192
1725.63003	-.00029184611	-.000304299698
1725.30863	-.000316674646	-.000329378294
1724.98722	-.000339781051	-.000352860836
1724.66581	-.000360873528	-.000374409836
1724.34441	-.000379948877	-.000394021947
1724.023	-.000397303898	-.000411749526
1723.7016	-.000413186353	-.000427666062
1723.38019	-.000428006053	-.000442059652
1723.05878	-.000441974378	-.000455132744
1722.73738	-.000455190835	-.000467207341
1722.41597	-.000467484875	-.000478388276
1722.09456	-.000478719245	-.000488749123
1721.77316	-.000488566118	-.000498121721
1721.45175	-.000496675784	-.000506240583
1721.13035	-.000502574141	-.000512486091
1720.80894	-.000505772536	-.000516253407
1720.48753	-.000505813572	-.000516950735
1720.16613	-.0005025313	-.000514206477
1719.84472	-.000496064487	-.000508191355
1719.52331	-.000487240701	-.000499614223
1719.20191	-.000477343187	-.000489808212
1718.8805	-.000467965583	-.000480273273
1718.5591	-.00046071806	-.000472669431
1718.23769	-.000456745329	-.000467972539
1717.91628	-.000456361333	-.000466551166
1717.59488	-.0004590108	-.000467818172
1717.27347	-.00046343531	-.000470607774
1716.95206	-.000467954233	-.000473255001
1716.63066	-.000471038744	-.000474459259
1716.30925	-.000471640378	-.000473365537
1715.98785	-.000469600258	-.000469761027
1715.66644	-.000465559366	-.000464456156
1715.34503	-.000460625859	-.00045838498
1715.02363	-.000456332025	-.000452937966
1714.70222	-.000453747867	-.000449096522
1714.38082	-.000453492219	-.000447242404
1714.05941	-.000455447851	-.000447191764
1713.738	-.000459004281	-.000448395673
1713.4166	-.000462987518	-.000449781073
1713.09519	-.000466343889	-.000450547319
1712.77378	-.000468130864	-.000449946849
1712.45238	-.000467887498	-.000447623199
1712.13097	-.000465513789	-.000443567173
1711.80957	-.000461275922	-.000438004558
1711.48816	-.000455621455	-.000431124121
1711.16675	-.00044911346	-.000423392979
1710.84535	-.000442475925	-.000415370945
1710.52394	-.000436141301	-.000407456362
1710.20253	-.000430561602	-.000400053948
1709.88113	-.000425821898	-.00039346682
1709.55972	-.000421715202	-.000387512235
1709.23832	-.000417580915	-.000381810387
1708.91691	-.000412564783	-.000375523116
1708.5955	-.000405838975	-.00036795839
1708.2741	-.000396800519	-.000358423684
1707.95269	-.000385284482	-.000346796936
1707.63128	-.000371734088	-.000333418197
1707.30988	-.000356930541	-.000319072162
1706.98847	-.000341898762	-.000304700516
1706.66707	-.000327566057	-.000291205972
1706.34566	-.000314532721	-.000279060536
1706.02425	-.000302993139	-.000268437463
1705.70285	-.000292862649	-.000259076653
1705.38144	-.000283837842	-.000250624609
1705.06003	-.000275625207	-.0002428195
1704.73863	-.000268168311	-.000235564803
1704.41722	-.000261438719	-.000229100347
1704.09582	-.000255286053	-.000223374009
1703.77441	-.000249269418	-.000218107962
1703.453	-.000242474358	-.000212620827
1703.1316	-.000233392275	-.000205373057
1702.81019	-.000220198606	-.000194595195
1702.48878	-.000201533185	-.000178799106
1702.16738	-.000176617512	-.000157073184
1701.84597	-.000146103455	-.000129966778
1701.52457	-.000112161972	-.0000993823051
1701.20316	-.0000779566617	-.000068493493
1700.88175	-.0000471903477	-.0000407492626
1700.56035	-.0000231196609	-.0000193083979
1700.23894	-.00000741044641	-.000005808266
1699.91753	0	0
1699.59613	.000000861182343	-.0000000341824489
1699.27472	-.00000170287967	-.00000297492079
1698.95332	-.00000425534381	-.00000547886884
1698.63191	-.00000382319558	-.00000472589454
1698.3105	.00000193784945	.00000132597052
1697.9891	.0000141552737	.0000134321454
1697.66769	.0000331252522	.0000316796213
1697.34629	.00005808266	.0000552542915
1697.02488	.0000878386054	.0000829177443
1696.70347	.000120426397	.000112927533
1696.38207	.00015376987	.000143419325
1696.06066	.000185573386	.000172409927
1695.73925	.000214343061	.000198700873
1695.41785	.000239103203	.000221492359
1695.09644	.000260296452	.000241318165
1694.77504	.000279206375	.000259458
1694.45363	.000297831954	.000277749408
1694.13222	.000318292121	.000298021012
1693.81082	.000342211861	.000321658328
1693.48941	.000370424474	.000349198584
1693.168	.000402944745	.000380526937
1692.8466	.000439286814	.000415104238
1692.52519	.00047874634	.000452369917
1692.20379	.000520732603	.000491729123
1691.88238	.000564898481	.000533084676
1691.56097	.000611180207	.000576423539
1691.23957	.000659455312	.000621761312
1690.91816	.000709592889	.000669015979
1690.59675	.000761366391	.000718014257
1690.27535	.000814388564	.000768478843
1689.95394	.000868380768	.000820179645
1689.63254	.000923098996	.000873045996
1689.31113	.00097849872	.000927081099
1688.98972	.00103467028	.000982445315
1688.66832	.00109161483	.001039183
1688.34691	.0011495956	.00109742174
1688.0255	.00120882713	.00115721882
1687.7041	.00126980105	.00121894304
1687.38269	.00133323576	.00128313142
1687.06129	.00140003138	.00135052321
1686.73988	.00147118827	.00142197998
1686.41847	.00154748478	.00149821339
1686.09707	.00162941916	.00157976267
1685.77566	.00171684334	.00166654121
1685.45425	.001809026	.00175792247
1685.13285	.00190480973	.00185281795
1684.81144	.00200254517	.00194969401
1684.49004	.0021006139	.00204692548
1684.16863	.00219767285	.00214322284
1683.84722	.00229288382	.00223775487
1683.52582	.00238613947	.00233045081
1683.20441	.00247824821	.0024221444
1682.883	.00257067382	.00251427549
1682.5616	.00266527897	.0026087591
1682.24019	.00276409741	.00270746066
1681.91879	.00286866352	.0028118121
1681.59738	.00297983596	.0029226013
1681.27597	.00309762312	.0030398001
1680.95457	.00322127133	.00316268182
1680.63316	.00334970467	.00329025742
1680.31176	.00348177296	.00342147285
1679.99035	.00361662824	.00355556072
1679.66894	.00375398388	.00369229028
1679.34754	.00389408157	.00383177353
1679.02613	.00403734855	.00397448055
1678.70472	.00418441277	.00412089424
1678.38332	.00433585094	.00427167397
1678.06191	.00449207798	.00442729797
1677.74051	.00465352274	.00458815321
1677.4191	.00482030865	.0047542369
1677.09769	.00499227596	.00492539024
1676.77629	.00516842352	.00510043465
1676.45488	.00534702884	.00527764903
1676.13347	.0055251997	.00545420684
1675.81207	.0056995824	.00562698999
1675.49066	.00586667145	.00579266669
1675.16926	.00602362771	.00594869861
1674.84785	.00616902485	.00609376933
1674.52644	.00630270969	.00622760411
1674.20504	.00642598607	.00635134801
1673.88363	.00654077157	.00646654516
1673.56222	.00664898753	.00657491153
1673.24082	.00675167516	.00667747715
1672.91941	.00684894342	.0067744148
1672.59801	.00694007473	.00686533982
1672.2766	.00702405302	.00694952672
1671.95519	.00710005127	.00702637015
1671.63379	.00716802478	.00709587615
1671.31238	.00722882617	.00715884892
1670.99097	.00728407316	.00721664913
1670.66957	.00733548729	.00727072591
1670.34816	.00738450047	.00732246879
1670.02676	.0074318191	.0073725814
1669.70535	.00747736823	.00742110889
1669.38394	.00752053177	.00746757723
1669.06254	.0075606769	.00751154358
1668.74113	.00759774726	.00755296322
1668.41972	.0076322984	.0075921854
1668.09832	.00766571425	.00763043016
1667.77691	.00769972196	.00766912568
1667.45551	.00773598766	.0077099097
1667.1341	.00777585432	.00775387837
1666.81269	.00781989191	.00780190155
1666.49129	.00786821265	.0078540761
1666.16988	.00792064238	.00791036058
1665.84847	.00797699392	.00797063205
1665.52707	.00803738087	.00803480484
1665.20566	.00810224842	.00810320489
1664.88426	.00817213487	.0081760902
1664.56285	.00824751798	.00825372618
1664.24144	.00832846388	.00833606347
1663.92004	.0084145898	.0084227128
1663.59863	.00850481074	.00851282105
1663.27722	.0085977111	.00860512629
1662.95582	.00869182311	.00869833957
1662.63441	.00878574234	.00879125111
1662.31301	.00887853187	.00888280664
1661.9916	.00896981172	.00897266157
1661.67019	.00905939378	.00906048529
1661.34879	.0091474643	.00914647896
1661.02738	.00923384819	.00923056249
1660.70598	.0093181124	.00931239314
1660.38457	.00939910207	.00939111877
1660.06316	.00947537646	.00946542155
1659.74176	.00954514183	.00953367911
1659.42035	.00960639305	.00959399715
1659.09894	.00965738855	.00964459684
1658.77754	.00969673228	.00968426466
1658.45613	.00972309615	.00971181877
1658.13473	.00973592699	.00972690433
1657.81332	.00973511394	.00972966198
1657.49191	.00972121023	.00972066447
1657.17051	.00969581306	.00970147457
1656.8491	.00966119859	.00967404339
1656.52769	.0096202977	.00964098983
1656.20629	.00957633648	.00960525032
1655.88488	.00953258388	.00956969056
1655.56348	.00949187391	.00953697972
1655.24207	.00945643056	.00950928312
1654.92066	.00942763127	.0094879996
1654.59926	.0094060488	.00947375596
1654.27785	.0093913693	.00946631096
1653.95644	.00938273873	.00946487952
1653.63504	.00937893707	.00946812145
1653.31363	.0093787387	.00947493874
1652.99223	.0093814088	.00948449783
1652.67082	.00938694645	.00949684437
1652.34941	.0093960762	.00951279886
1652.02801	.00941020157	.00953368377
1651.7066	.00943110231	.00956128258
1651.38519	.00946061034	.00959724002
1651.06379	.00950005837	.00964293256
1650.74238	.0095503442	.00969896559
1650.42098	.00961190183	.00976567715
1650.09957	.00968459155	.00984287541
1649.77816	.00976771396	.0099298507
1649.45676	.00986054633	.010026074
1649.13535	.00996181648	.0101304436
1648.81394	.0100702988	.0102419043
1648.49254	.010184776	.0103593664
1648.17113	.0103041194	.0104817394
1647.84973	.010427732	.0106083415
1647.52832	.0105551053	.0107385712
1647.20691	.0106860911	.0108721498
1646.88551	.010820725	.0110088643
1646.5641	.0109588904	.0111485226
1646.24269	.0111004654	.0112908864
1645.92129	.0112453084	.0114356
1645.59988	.0113931652	.0115824053
1645.27848	.011544005	.011731212
1644.95707	.0116980104	.0118821636
1644.63566	.0118553201	.0120352348
1644.31426	.0120160645	.0121906549
1643.99285	.0121801291	.0123482663
1643.67145	.0123468395	.0125075867
1643.35004	.0125152813	.0126678627
1643.02863	.0126842298	.0128280753
1642.70723	.012852231	.0129871182
1642.38582	.0130177233	.013143722
1642.06441	.0131793013	.0132966843
1641.74301	.0133354021	.0134448055
1641.4216	.0134845404	.0135867652
1641.1002	.013625551	.0137215527
1640.77879	.0137575427	.0138483215
1640.45738	.0138801849	.0139668379
1640.13598	.0139937904	.0140773635
1639.81457	.0140993232	.0141807646
1639.49316	.0141980425	.0142782303
1639.17176	.0142915314	.0143711781
1638.85035	.0143811777	.0144609399
1638.52895	.0144683002	.0145488195
1638.20754	.0145541104	.0146359764
1637.88613	.0146397632	.0147235915
1637.56473	.0147267478	.0148129342
1637.24332	.0148165664	.0149055151
1636.92191	.0149106095	.0150024369
1636.60051	.0150099937	.0151047101
1636.2791	.0151150087	.0152125107
1635.9577	.0152253956	.0153256077
1635.63629	.0153403012	.0154431462
1635.31488	.0154589145	.0155643905
1634.99348	.0155808907	.0156890377
1634.67207	.0157069862	.0158177204
1634.35066	.0158386435	.0159515925
1634.02926	.0159779843	.0160925966
1633.70785	.0161270667	.0162424371
1633.38645	.0162872169	.0164023507
1633.06504	.0164588504	.0165726431
1632.74363	.0166411698	.0167527199
1632.42223	.0168324355	.016940983
1632.10082	.0170302726	.0171353295
1631.77941	.0172320493	.0173333026
1631.45801	.0174349025	.0175324026
1631.1366	.0176361259	.0177300759
1630.8152	.0178331062	.0179238543
1630.49379	.0180234201	.0181114487
1630.17238	.0182047524	.018290624
1629.85098	.0183749795	.0184593461
1629.52957	.0185319781	.0186154619
1629.20816	.0186735746	.0187568069
1628.88676	.0187974814	.0188810658
1628.56535	.0189014748	.0189861041
1628.24395	.0189836286	.0190700293
1627.92254	.0190426651	.0191316772
1627.60113	.0190782454	.0191708282
1627.27973	.019090984	.0191881265
1626.95832	.0190826058	.0191853605
1626.63692	.0190553982	.0191647839
1626.31551	.0190121606	.0191290956
1625.9941	.0189556256	.019080827
1625.6727	.0188883785	.0190223567
1625.35129	.0188125502	.0189555176
1625.02988	.0187295657	.0188815147
1624.70848	.018640168	.0188007187
1624.38707	.0185443796	.0187129155
1624.06567	.0184415001	.0186174139
1623.74426	.0183308534	.0185135324
1623.42285	.0182116907	.0184007231
1623.10145	.0180838443	.0182790272
1622.78004	.0179477166	.0181489643
1622.45863	.0178042948	.0180117041
1622.13723	.0176548231	.0178683493
1621.81582	.0175006427	.0177200958
1621.49442	.0173427388	.0175677445
1621.17301	.0171818472	.0174117722
1620.8516	.0170181412	.0172523838
1620.5302	.016851848	.0170896649
1620.20879	.016682988	.0169237442
1619.88738	.0165118594	.0167550333
1619.56598	.0163390599	.0165840443
1619.24457	.0161653887	.016411446
1618.92317	.0159918331	.016238112
1618.60176	.0158192459	.0160646234
1618.28035	.0156479646	.0158913191
1617.95895	.0154779404	.0157179181
1617.63754	.0153083866	.0155438827
1617.31613	.0151379602	.015367954
1616.99473	.0149654951	.0151890824
1616.67332	.0147899687	.0150064919
1616.35192	.0146112386	.0148201045
1616.03051	.0144298859	.0146305142
1615.7091	.0142471474	.0144390361
1615.3877	.0140645904	.0142471883
1615.06629	.0138834575	.0140561583
1614.74488	.0137047097	.0138669312
1614.42348	.0135287466	.0136797437
1614.10207	.0133554265	.0134944841
1613.78067	.0131844729	.0133107202
1613.45926	.0130155813	.0131281549
1613.13785	.012848665	.0129467454
1612.81645	.0126838638	.0127666378
1612.49504	.0125216432	.0125882877
1612.17363	.0123624653	.0124122454
1611.85223	.0122070713	.0122393398
1611.53082	.0120560648	.0120703187
1611.20942	.0119099049	.0119058155
1610.88801	.011768898	.0117463404
1610.5666	.0116330935	.0115922363
1610.2452	.0115023972	.0114437081
1609.92379	.0113765551	.0113006821
1609.60239	.011255377	.0111630401
1609.28098	.0111389337	.0110307578
1608.95957	.011027446	.0109038372
1608.63817	.0109210629	.0107822269
1608.31676	.0108201662	.0106661515
1607.99535	.0107248137	.0105556585
1607.67395	.0106349764	.010450704
1607.35254	.0105502894	.0103512807
1607.03114	.0104704034	.0102573577
1606.70973	.0103947781	.0101686651
1606.38832	.0103228074	.0100847511
1606.06692	.0102539705	.0100052394
1605.74551	.0101876296	.00992931239
1605.4241	.0101231663	.00985602289
1605.1027	.0100598568	.00978450477
1604.78129	.00999675319	.00971348584
1604.45989	.00993302278	.00964199752
1604.13848	.00986778084	.00956911594
1603.81707	.00980024226	.00949409045
1603.49567	.00972981192	.00941647775
1603.17426	.00965614617	.00933604874
1602.85285	.00957904197	.00925275497
1602.53145	.00949849933	.00916670542
1602.21004	.00941477995	.00907810498
1601.88864	.00932801887	.00898720231
1601.56723	.0092386324	.00889406446
1601.24582	.00914706104	.00879898574
1600.92442	.00905383937	.00870206859
1600.60301	.00895954575	.00860352162
1600.2816	.00886479858	.0085037984
1599.9602	.00877025072	.00840344094
1599.63879	.00867627654	.00830292702
1599.31739	.00858329237	.00820307247
1598.99598	.00849152915	.00810451061
1598.67457	.00840115827	.00800776109
1598.35317	.00831232965	.0079132542
1598.03176	.00822522398	.00782112684
1597.71035	.00814004056	.00773143256
1597.38895	.0080568688	.00764394552
1597.06754	.00797583349	.00755842915
1596.74614	.00789688993	.00747468788
1596.42473	.00782003161	.00739258435
1596.10332	.00774500659	.00731204171
1595.78192	.00767170684	.00723306695
1595.46051	.00759995636	.00715586962
1595.1391	.00752975279	.00708057405
1594.8177	.00746111013	.00700737443
1594.49629	.00739415735	.0069365087
1594.17489	.00732911611	.00686805416
1593.85348	.00726611214	.00680205831
1593.53207	.00720533868	.00673857424
1593.21067	.00714684045	.00667745154
1592.88926	.00709051127	.00661837962
1592.56786	.00703621982	.00656111585
1592.24645	.00698367506	.006505372
1591.92504	.0069327089	.00645094505
1591.60364	.00688321842	.00639788574
1591.28223	.00683511188	.0063461992
1590.96082	.00678850943	.0062962654
1590.63942	.00674335565	.00624823198
1590.31801	.00669970084	.00620215945
1589.99661	.00665737968	.0061579654
1589.6752	.0066162697	.00611529127
1589.35379	.00657615811	.0060737757
1589.03239	.00653675711	.00603295956
1588.71098	.00649799174	.00599266822
1588.38957	.00645984383	.00595285837
1588.06817	.00642237114	.00591356494
1587.74676	.00638579438	.00587519724
1587.42536	.00635023275	.00583791314
1587.10395	.00631574821	.00580191892
1586.78254	.00628235191	.0057672821
1586.46114	.00624981103	.00573379314
1586.13973	.00621774932	.00570107531
1585.81832	.00618593721	.00566890649
1585.49692	.00615406269	.00563693512
1585.17551	.00612192368	.00560488133
1584.85411	.00608955417	.00557277864
1584.5327	.00605699513	.00554068247
1584.21129	.00602446729	.00550871342
1583.88989	.00599202607	.00547709921
1583.56848	.00595991593	.00544592878
1583.24707	.00592812989	.00541519467
1582.92567	.00589692965	.00538500585
1582.60426	.0058665378	.00535531621
1582.28286	.00583702698	.00532611646
1581.96145	.00580858206	.00529746152
1581.64004	.00578129059	.00526956562
1581.31864	.00575503102	.00524243712
1580.99723	.00572966179	.00521619292
1580.67582	.00570499385	.00519094011
1580.35442	.00568092521	.00516661955
1580.03301	.00565719139	.00514301937

## Sheet: Second Derivatives
Wavenumber	Derivative-Normal	Derivative-Double-sigmoidal
1750.69971	-.000000633876994	-.000000710282222
1750.3783	-.000000711827056	-.00000079418362
1750.05688	-.000000725939458	-.000000815860574
1749.73547	-.000000675103365	-.000000773808779
1749.41406	-.000000566858716	-.000000674743205
1749.09265	-.000000415642376	-.00000053186676
1748.77124	-.000000239818178	-.000000362080243
1748.44983	-.0000000576417278	-.000000182726524
1748.12842	.000000116326305	-.00000000769301778
1747.80701	.000000273391493	.000000153671351
1747.4856	.000000410296366	.00000029746991
1747.16431	.000000527510565	.000000423120241
1746.8429	.000000626599444	.000000531114949
1746.52148	.000000708218749	.000000620867866
1746.20007	.000000771328132	.000000690793343
1745.87866	.000000814002533	.000000738190693
1745.55725	.000000835380206	.000000761444596
1745.23584	.000000836624849	.000000761625586
1744.91443	.000000820917649	.000000741776319
1744.59302	.000000791813363	.000000705985258
1744.27161	.00000075087371	.000000656793702
1743.9502	.000000695451263	.000000593275388
1743.62878	.000000620274818	.00000051161237
1743.30737	.000000518195066	.00000040566232
1742.98596	.00000038569749	.000000272185332
1742.66455	.000000226607312	.00000011401977
1742.34314	.0000000539065468	-.0000000578254458
1742.02173	-.000000110579435	-.00000022364361
1741.70032	-.000000240471309	-.000000359291391
1741.37891	-.00000031059426	-.000000441165525
1741.0575	-.000000302927788	-.000000451680933
1740.73608	-.000000211469683	-.000000383972178
1740.41467	-.0000000429137117	-.000000242978615
1740.09326	.00000018405558	-.0000000444769626
1739.77185	.000000443529188	.000000188372383
1739.45056	.000000707282766	.000000430308091
1739.12915	.000000949717673	.00000065846757
1738.80774	.00000115235173	.000000856277609
1738.48633	.0000013055959	.00000101531646
1738.16492	.00000140902978	.0000011354864
1737.84351	.00000147003709	.00000122363895
1737.52209	.00000150100209	.00000129085913
1737.20068	.00000151603467	.00000134937773
1736.87927	.0000015273165	.00000140902807
1736.55786	.00000154236966	.00000147516425
1736.23645	.00000156214094	.00000154649899
1735.91504	.00000158039438	.00000161480693
1735.59363	.00000158475143	.00000166581992
1735.27222	.00000155912369	.00000168130759
1734.95081	.00000148635638	.00000164248115
1734.62939	.00000135212406	.0000015332264
1734.30798	.00000114748946	.0000013431536
1733.98657	.000000870762847	.00000106960317
1733.66516	.000000527532961	.000000718142246
1733.34375	.000000129304794	.00000030161749
1733.02234	-.000000309036636	-.000000163046934
1732.70093	-.000000772152021	-.000000657581836
1732.37952	-.0000012463596	-.00000116479862
1732.05811	-.00000172114073	-.00000167084988
1731.73669	-.00000218848299	-.00000216492253
1731.41541	-.00000264176788	-.00000263832658
1731.09399	-.00000307377536	-.00000308261838
1730.77258	-.00000347560399	-.00000348783124
1730.45117	-.00000383626502	-.00000384235682
1730.12976	-.00000414347778	-.00000413299631
1729.80835	-.00000438479401	-.00000434642743
1729.48694	-.00000454903375	-.00000447116054
1729.16553	-.00000462695562	-.00000449866138
1728.84412	-.00000461206582	-.0000044241533
1728.52271	-.00000450002563	-.00000424688551
1728.20129	-.00000428899148	-.00000396950054
1727.87988	-.0000039795641	-.00000359764317
1727.55847	-.00000357567455	-.00000314010754
1727.23706	-.00000308578979	-.00000260941852
1726.91565	-.00000252348286	-.0000020215582
1726.59424	-.00000190772425	-.00000139649569
1726.27283	-.00000126150019	-.000000757100338
1725.95142	-.000000611178052	-.00000012874068
1725.63	.0000000166435257	.000000463678987
1725.30859	.000000597025291	.000000996698304
1724.98718	.00000110833128	.00000145063791
1724.66577	.00000153405279	.00000181185055
1724.34436	.00000186368857	.00000207256949
1724.02295	.00000209377185	.00000223337679
1723.70154	.00000222752078	.00000230168007
1723.38025	.00000227459077	.00000229109173
1723.05884	.00000224972655	.00000222007156
1722.73743	.00000217007619	.00000210803773
1722.41602	.0000020528098	.000001972581
1722.0946	.00000191285835	.0000018278821
1721.77319	.00000176061189	.00000168228075
1721.45178	.00000160237357	.00000153914777
1721.13037	.00000143983937	.0000013976005
1720.80896	.00000127266208	.0000012546368
1720.48755	.00000109951088	.00000110686301
1720.16614	.000000919577246	.000000952321557
1719.84473	.000000733267143	.000000790216461
1719.52332	.000000541779286	.000000621126844
1719.2019	.000000347964601	.000000447501122
1718.88049	.000000155540192	.000000272943282
1718.55908	-.0000000301066621	.000000102497665
1718.23767	-.000000202274919	-.0000000572608769
1717.91626	-.000000352581196	-.000000198741589
1717.59485	-.000000472305715	-.000000313670398
1717.27344	-.000000553752443	-.000000395095981
1716.95203	-.00000059168724	-.000000438412485
1716.63062	-.000000584841359	-.00000044267955
1716.3092	-.000000536658717	-.000000410781752
1715.98779	-.000000454410156	-.000000348704987
1715.66638	-.000000348182311	-.000000264710707
1715.34509	-.000000228993713	-.000000167409894
1715.02368	-.000000106685661	-.0000000642901909
1714.70227	.0000000107567075	.000000038282792
1714.38086	.000000117918603	.000000135712753
1714.05945	.000000211650786	.000000224201358
1713.73804	.000000290635853	.000000300743068
1713.41663	.000000354366307	.000000362873038
1713.09521	.000000403957074	.000000409207246
1712.7738	.000000442500777	.000000441020347
1712.45239	.000000475577735	.000000462994706
1712.13098	.000000510828386	.000000482368648
1711.80957	.000000556736495	.000000508426922
1711.48816	.000000619776415	.000000548983508
1711.16675	.000000700697569	.000000606393542
1710.84534	.000000792207175	.000000675374906
1710.52393	.000000878235824	.00000074145629
1710.20251	.000000936058655	.000000783739608
1709.8811	.000000941894314	.000000779241986
1709.55969	.00000087765477	.000000710834115
1709.23828	.000000737575078	.000000572571878
1708.91687	.000000532648528	.000000374584488
1708.59546	.00000028990894	.000000142530723
1708.27405	.0000000475916977	-.0000000872292389
1707.95264	-.000000152786924	-.00000027624003
1707.63123	-.000000275930347	-.000000391924175
1707.30994	-.00000030079309	-.000000415101454
1706.98853	-.000000223785264	-.000000343681791
1706.66711	-.0000000590598574	-.000000191744675
1706.3457	.000000165427423	.0000000142377985
1706.02429	.000000414165243	.000000241638475
1705.70288	.000000650806442	.000000457863166
1705.38147	.000000843321459	.000000634736807
1705.06006	.000000968537847	.000000752136657
1704.73865	.00000101426212	.000000799844202
1704.41724	.00000098031478	.000000778063907
1704.09583	.000000877066441	.000000696165728
1703.77441	.000000723717562	.0000005712904
1703.453	.000000544235718	.000000424674397
1703.13159	.000000362988089	.0000002779135
1702.81018	.00000020035975	.000000149008599
1702.48877	.0000000690582738	.0000000487099214
1702.16736	-.0000000273354317	-.0000000205541824
1701.84595	-.000000092798814	-.0000000631026751
1701.52454	-.000000136241624	-.0000000874940724
1701.20312	-.00000016706656	-.000000102511819
1700.88171	-.000000191718641	-.000000113959288
1700.5603	-.000000211399879	-.000000122623135
1700.23889	-.000000222188874	-.000000124376413
1699.91748	-.000000217084107	-.000000112485282
1699.59607	-.000000188228341	-.0000000794926791
1699.27478	-.000000129359478	-.0000000199718215
1698.95337	-.0000000376476237	.000000068365182
1698.63196	.0000000864425829	.00000018441358
1698.31055	.000000239199608	.000000324477412
1697.98914	.000000414828719	.00000048295783
1697.66772	.000000606172875	.000000653509005
1697.34631	.000000804685101	.000000828698091
1697.0249	.00000100106945	.00000100061629
1696.70349	.00000118508501	.00000116028514
1696.38208	.00000134617846	.00000129847308
1696.06067	.00000147427943	.00000140631596
1695.73926	.00000156160115	.00000147658648
1695.41785	.00000160443619	.00000150620303
1695.09644	.00000160442971	.0000014971107
1694.77502	.00000156970725	.00000145761669
1694.45361	.00000151423899	.00000140205259
1694.1322	.00000145571312	.00000134808556
1693.81079	.00000141202042	.00000131348384
1693.48938	.00000139755821	.0000013122559
1693.16797	.00000141953296	.00000135078972
1692.84656	.00000147653338	.0000014270247
1692.52515	.00000155944247	.00000153084534
1692.20374	.00000165399365	.00000164770313
1691.88232	.00000174554873	.00000176268418
1691.56091	.00000182332963	.00000186491377
1691.23962	.00000188223237	.00000194974382
1690.91821	.00000192348875	.00000201815669
1690.5968	.00000195276471	.00000207490007
1690.27539	.00000197708823	.00000212600912
1689.95398	.00000200258091	.0000021761125
1689.63257	.00000203368086	.00000222758422
1689.31116	.00000207277662	.00000228059957
1688.98975	.00000212106102	.00000233454216
1688.66833	.00000217840079	.00000238799544
1688.34692	.00000224388214	.0000024393571
1688.02551	.00000231427725	.00000248564061
1687.7041	.00000238379016	.00000252250243
1687.38269	.00000244418447	.00000254403858
1687.06128	.00000248710057	.00000254527936
1686.73987	.00000250528751	.00000252262248
1686.41846	.00000249607911	.00000247665366
1686.09705	.00000246104082	.00000241129828
1685.77563	.0000024058395	.00000233373044
1685.45422	.00000233756077	.00000225125359
1685.13281	.00000226289785	.00000217033949
1684.8114	.00000218654441	.00000209498558
1684.48999	.00000211267297	.00000202882575
1684.16858	.00000204709067	.00000197678537
1683.84717	.00000199982628	.00000194797917
1683.52576	.00000198682233	.00000195644725
1683.20447	.00000202809497	.00000201977605
1682.88306	.00000214448733	.00000215576392
1682.56165	.00000235159405	.0000023769876
1682.24023	.00000265482231	.00000268667827
1681.91882	.00000304529885	.00000307535674
1681.59741	.00000349954507	.0000035204223
1681.276	.00000398241491	.00000398902466
1680.95459	.00000445181286	.00000444210946
1680.63318	.00000486434237	.00000483900067
1680.31177	.00000518028219	.00000514202293
1679.99036	.00000536675816	.00000531940532
1679.66895	.00000539993016	.00000534710762
1679.34753	.00000526422809	.00000520887534
1679.02612	.00000495241784	.00000489712284
1678.70471	.00000446487593	.00000441194561
1678.3833	.00000380952019	.00000376125877
1678.06189	.00000300207375	.00000296085682
1677.74048	.00000206608706	.00000203447871
1677.41907	.00000103265529	.00000101308194
1677.09766	-.0000000623072083	-.0000000681828851
1676.77625	-.00000118070091	-.0000011719726
1676.45483	-.00000228625572	-.00000226286306
1676.13342	-.00000334828519	-.00000331018646
1675.81201	-.00000434294407	-.00000429020429
1675.4906	-.0000052537448	-.00000518519664
1675.16931	-.00000606932008	-.00000598287625
1674.8479	-.00000678031665	-.00000667296263
1674.52649	-.00000737652454	-.00000724484471
1674.20508	-.00000784557596	-.00000768686459
1673.88367	-.00000817346699	-.00000798617384
1673.56226	-.00000834716957	-.00000813183487
1673.24084	-.0000083585328	-.0000081175931
1672.91943	-.00000820751302	-.00000794473726
1672.59802	-.00000790388731	-.00000762361014
1672.27661	-.00000746725618	-.00000717334524
1671.9552	-.00000692402909	-.00000661961758
1671.63379	-.00000630359773	-.00000599117175
1671.31238	-.00000563436834	-.00000531609203
1670.99097	-.00000494004962	-.00000461888521
1670.66956	-.00000423789152	-.00000391800904
1670.34814	-.00000353919995	-.00000322605297
1670.02673	-.00000284924181	-.00000254940437
1669.70532	-.00000216950048	-.00000188974388
1669.38391	-.00000149864195	-.00000124579401
1669.0625	-.000000834094067	-.000000614787609
1668.74109	-.000000173223043	.00000000574686965
1668.41968	.000000484995894	.00000061683869
1668.09827	.00000113750104	.00000121525272
1667.77686	.00000177657353	.00000179358744
1667.45557	.00000238879466	.00000233993751
1667.13416	.00000295612904	.0000028387924
1666.81274	.00000345922444	.00000327383077
1666.49133	.00000388080662	.00000363113782
1666.16992	.00000420909646	.00000390103787
1665.84851	.00000443942827	.00000407967673
1665.5271	.00000457346914	.00000416823832
1665.20569	.00000461557602	.00000417003002
1664.88428	.0000045684119	.00000408748292
1664.56287	.00000442888268	.00000391825051
1664.24146	.00000418661875	.00000365427923
1663.92004	.00000382518874	.00000328291617
1663.59863	.00000332580612	.00000278938023
1663.27722	.00000267259657	.00000216112335
1662.95581	.00000185778674	.00000139220458
1662.6344	.000000885644909	.000000486907538
1662.31299	-.000000226114366	-.000000539325242
1661.99158	-.0000014474623	-.00000165951394
1661.67017	-.00000273806472	-.0000028370664
1661.34875	-.00000405076798	-.00000402874048
1661.02734	-.00000533531693	-.0000051880038
1660.70593	-.00000654144606	-.00000626864858
1660.38452	-.00000762137051	-.00000722695677
1660.06311	-.00000853190068	-.00000802455179
1659.7417	-.00000923728112	-.00000863032619
1659.42041	-.00000971033933	-.0000090217236
1659.099	-.00000993421872	-.00000918552723
1658.77759	-.00000990354874	-.00000911817369
1658.45618	-.0000096246531	-.0000088264369
1658.13477	-.00000911402549	-.00000832466139
1657.81335	-.00000839656332	-.00000763509888
1657.49194	-.00000750203981	-.00000678415608
1657.17053	-.00000646203171	-.00000580035157
1656.84912	-.00000530736816	-.00000471234898
1656.52771	-.0000040662967	-.00000354675285
1656.2063	-.00000276547348	-.00000232909406
1655.88489	-.00000143061231	-.00000108376503
1655.56348	-.0000000881443611	.000000164514859
1655.24207	.00000123340521	.00000139005022
1654.92065	.00000250349399	.00000256599969
1654.59924	.00000369159352	.00000366539871
1654.27783	.00000476950208	.00000466379515
1653.95642	.00000571455803	.00000554156395
1653.63501	.00000651255414	.00000628609996
1653.3136	.00000715845272	.00000689287526
1652.99219	.00000765591903	.00000736516677
1652.67078	.00000801610349	.0000077129971
1652.34937	.00000825411098	.00000795005963
1652.02795	.00000838761116	.00000809200537
1651.70654	.00000843431917	.00000815427666
1651.38525	.00000841111796	.00000815086059
1651.06384	.00000833262311	.00000809308858
1650.74243	.00000821084541	.00000798919336
1650.42102	.00000805448781	.00000784444273
1650.09961	.00000786851342	.00000766116136
1649.7782	.00000765436016	.0000074389709
1649.45679	.00000741159465	.00000717665807
1649.13538	.00000713886675	.00000687324655
1648.81396	.00000683600592	.00000652917515
1648.49255	.00000650573384	.0000061481569
1648.17114	.00000615305316	.00000573632269
1647.84973	.0000057852094	.00000530250691
1647.52832	.00000540983092	.00000485661258
1647.20691	.00000503378305	.00000440835538
1646.8855	.00000466157553	.00000396598534
1646.56409	.00000429432203	.00000353497194
1646.24268	.00000392934771	.00000311676285
1645.92126	.00000355922975	.00000270821738
1645.59985	.00000317119748	.00000230000455
1645.27844	.0000027480487	.00000187788078
1644.95703	.00000226912834	.0000014232794
1644.63562	.00000171419219	.000000917858188
1644.31421	.00000106784955	.000000346786408
1643.9928	.000000324485427	-.000000295761026
1643.67139	-.000000508361495	-.00000100384295
1643.3501	-.00000140817997	-.00000175862101
1643.02869	-.00000234008485	-.00000253055487
1642.70728	-.00000326098325	-.00000328304463
1642.38586	-.00000412589407	-.00000397823487
1642.06445	-.00000489330068	-.00000458194108
1641.74304	-.00000552889333	-.00000506635342
1641.42163	-.00000600808062	-.00000541190548
1641.10022	-.00000631575494	-.00000560735589
1640.77881	-.00000644434658	-.00000564737911
1640.4574	-.00000639275322	-.00000553233076
1640.13599	-.00000616412763	-.00000526565873
1639.81458	-.00000576453749	-.00000485338887
1639.49316	-.00000520235517	-.00000430348246
1639.17175	-.00000448769015	-.00000362519268
1638.85034	-.00000363369463	-.00000283022609
1638.52893	-.00000265663425	-.000001932754
1638.20752	-.00000157715021	-.000000950934293
1637.88611	-.000000421041818	.0000000929183557
1637.5647	.000000781441258	.00000117242348
1637.24329	.00000199707188	.00000225874896
1636.92188	.00000319184755	.00000332268769
1636.60046	.00000433401647	.00000433707146
1636.27905	.00000539579287	.00000527818247
1635.95764	.00000635335755	.00000612528493
1635.63623	.00000718662614	.00000686102612
1635.31494	.0000078767107	.0000074681775
1634.99353	.00000840417397	.00000792857918
1634.67212	.00000874794114	.00000822173934
1634.35071	.00000888501745	.00000832513524
1634.0293	.00000879116305	.00000821499452
1633.70789	.00000844239548	.00000786780947
1633.38647	.0000078175417	.00000726263397
1633.06506	.00000690037814	.00000638385291
1632.74365	.00000568293899	.00000522408118
1632.42224	.00000416981538	.0000037881041
1632.10083	.00000238015718	.00000209469795
1631.77942	.000000349991069	.000000178565529
1631.45801	-.00000186835985	-.00000191101003
1631.1366	-.00000420894321	-.00000411235169
1630.81519	-.00000659722446	-.00000635675588
1630.49377	-.00000895507947	-.00000857271152
1630.17236	-.0000112067901	-.000010690921
1629.85095	-.0000132823361	-.0000126472787
1629.52954	-.0000151204895	-.0000143850921
1629.20813	-.0000166693662	-.000015856047
1628.88672	-.0000178875998	-.0000170211988
1628.56531	-.0000187458481	-.0000178521059
1628.2439	-.000019228668	-.0000183339926
1627.92249	-.0000193368887	-.0000184670698
1627.60107	-.0000190895171	-.0000182684762
1627.27979	-.000018523333	-.0000177719467
1626.95837	-.0000176911308	-.0000170257681
1626.63696	-.0000166559803	-.0000160880227
1626.31555	-.0000154851714	-.0000150202231
1625.99414	-.0000142431791	-.0000138820105
1625.67273	-.000012985849	-.0000127256244
1625.35132	-.0000117569298	-.0000115920539
1625.02991	-.0000105868839	-.0000105107747
1624.7085	-.00000949459536	-.00000950046888
1624.38708	-.00000848978652	-.00000857126633
1624.06567	-.00000757646103	-.00000772769636
1623.74426	-.00000675579486	-.00000697181031
1623.42285	-.0000060270977	-.00000630342947
1623.10144	-.00000538823133	-.00000572118279
1622.78003	-.00000483544454	-.00000522137725
1622.45862	-.00000436161054	-.00000479742312
1622.13721	-.00000395586085	-.00000443864019
1621.8158	-.00000360351441	-.00000413034695
1621.49438	-.00000328749002	-.00000385561998
1621.17297	-.0000029902119	-.00000359722685
1620.85156	-.00000269710472	-.00000334106289
1620.53015	-.00000239865403	-.00000307798655
1620.20874	-.00000209263044	-.000002805961
1619.88733	-.00000178419418	-.00000252986365
1619.56592	-.00000148429922	-.00000226016846
1619.24463	-.00000120698155	-.00000200985869
1618.92322	-.000000965783556	-.00000179128051
1618.60181	-.000000770756742	-.00000161364017
1618.2804	-.00000062553886	-.00000148009406
1617.95898	-.00000052642406	-.00000138720179
1617.63757	-.000000462451908	-.00000132487162
1617.31616	-.000000417792194	-.00000127836665
1616.99475	-.000000373227408	-.00000122942629
1616.67334	-.000000309932375	-.00000115991975
1616.35193	-.000000212050054	-.0000010544577
1616.03052	-.0000000689824446	-.000000902320892
1615.70911	.000000123937298	-.000000698208794
1615.3877	.000000365260917	-.000000442615431
1615.06628	.000000649419007	-.000000140405234
1614.74487	.00000096828569	.00000020121945
1614.42346	.00000131334809	.000000573980913
1614.10205	.00000167689677	.000000969869461
1613.78064	.00000205238575	.00000138239579
1613.45923	.00000243364457	.00000180484017
1613.13782	.00000281485836	.00000223139341
1612.81641	.00000318942011	.00000265594349
1612.495	.00000355011753	.00000307220262
1612.17358	.00000388923445	.00000347412606
1611.85217	.00000420014567	.000003856288
1611.53076	.00000447738421	.00000421432833
1611.20947	.00000471805924	.00000454539759
1610.88806	.00000492213985	.00000484768543
1610.56665	.0000050912613	.00000512018096
1610.24524	.00000522831215	.00000536152174
1609.92383	.00000533520142	.0000055690175
1609.60242	.00000541096415	.0000057373004
1609.28101	.000005450755	.00000585768612
1608.95959	.00000544503519	.00000591916887
1608.63818	.00000538091626	.00000590855552
1608.31677	.00000524454754	.00000581330232
1607.99536	.00000502397916	.00000562424566
1607.67395	.00000471239673	.00000533727325
1607.35254	.00000430956425	.00000495429867
1607.03113	.0000038223543	.00000448353376
1606.70972	.00000326368468	.00000393756636
1606.38831	.00000265026847	.00000333183311
1606.06689	.00000200084992	.00000268323856
1605.74548	.00000133444473	.00000200870227
1605.42407	.000000669111273	.00000132535183
1605.10266	.0000000223175221	.000000650284164
1604.78125	-.000000589624506	.000000000977252057
1604.45984	-.00000115071555	-.000000604987747
1604.13843	-.00000164569383	-.00000115032924
1603.81702	-.00000206000004	-.00000161904677
1603.49573	-.0000023810419	-.00000199725491
1603.17432	-.00000259849503	-.00000227368673
1602.85291	-.00000270592136	-.00000244138187
1602.53149	-.00000270186274	-.00000249803679
1602.21008	-.00000259010221	-.00000244610601
1601.88867	-.00000238012126	-.00000229315378
1601.56726	-.0000020864104	-.00000205147808
1601.24585	-.00000172706143	-.00000173700573
1600.92444	-.00000132199364	-.00000136779647
1600.60303	-.000000890728757	-.000000962498461
1600.28162	-.000000451398364	-.00000053904381
1599.96021	-.0000000202353476	-.000000114226907
1599.63879	.000000389641059	.000000298021291
1599.31738	.000000766920152	.00000068536707
1598.99597	.00000110293001	.00000103768946
1598.67456	.00000139099643	.00000134758557
1598.35315	.00000162746801	.00000161013327
1598.03174	.00000181131645	.00000182310987
1597.71033	.00000194433233	.00000198708244
1597.38892	.00000203153536	.00000210590838
1597.0675	.00000208007759	.0000021850974
1596.74609	.00000209849509	.00000223137204
1596.42468	.00000209558675	.00000225235385
1596.10327	.00000207894641	.00000225409008
1595.78186	.00000205477727	.00000224193946
1595.46057	.00000202726619	.00000221969367
1595.13916	.00000199850615	.00000218963601
1594.81775	.00000196900146	.00000215319869
1594.49634	.00000193870619	.00000211182601
1594.17493	.00000190695391	.00000206681307
1593.85352	.0000018731306	.00000201956118
1593.5321	.00000183711541	.00000197184113
1593.21069	.0000017984662	.00000192492553
1592.88928	.00000175731373	.00000187901787
1592.56787	.00000171336728	.0000018337812
1592.24646	.00000166659299	.00000178738128
1591.92505	.00000161656089	.0000017374557
1591.60364	.00000156328895	.00000168222618
1591.28223	.00000150678864	.00000162029323
1590.96082	.00000144630144	.00000155118119
1590.6394	.00000138129815	.00000147617902
1590.31799	.00000131099966	.00000139750682
1589.99658	.0000012345464	.00000131746492
1589.67517	.00000115162095	.00000123838356
1589.35376	.00000106276866	.00000116185015
1589.03235	.000000969612415	.00000108839686
1588.71094	.000000874120246	.00000101715113
1588.38953	.000000779215156	.000000947122089
1588.06812	.00000068788404	.000000877298078
1587.7467	.000000603058993	.00000080738829
1587.42542	.000000527069005	.000000738141296
1587.104	.000000461944978	.000000671057762
1586.78259	.000000408634037	.000000608602306
1586.46118	.000000367022039	.000000552145934
1586.13977	.00000033576805	.000000502824548
1585.81836	.000000312443262	.000000460012416
1585.49695	.000000294462893	.00000042231909
1585.17554	.000000279742608	.0000003882692
1584.85413	.000000268443841	.000000357555678
1584.53271	.000000262913773	.000000331454316
1584.2113	.000000267074938	.000000312741747
1583.88989	.000000285943315	.000000305845447
1583.56848	.000000323882318	.000000315453519
1583.24707	.000000382938879	.000000345421597
1582.92566	.000000462038088	.000000397999145
1582.60425	.000000556478426	.000000472573333
1582.28284	.000000658955742	.000000566034373
1581.96143	.000000760473426	.000000672406998
1581.64001	.000000852363996	.000000783988526
1581.3186	.000000926843882	.000000891575667
1580.99719	.000000978528192	.000000986206942
1580.67578	.00000100407397	.00000105975209
1580.35437	.00000100222996	.00000110613576
1580.03296	.000000973232659	.00000112121234
