# Supplementary material for: Exploring the occurrence of thioflavin-T-positive insulin amyloid aggregation intermediates
Source: PeerJ. 2021 Feb 10;9:e10918. doi: 10.7717/peerj.10918 (PMC7881721; doi:10.7717/peerj.10918)
Supplement: Supplemental Information 4 [file peerj-09-10918-s009.xlsx]

## Sheet: Sheet1
	#1	#2	#3	#4	#5	#6	#7	#8	#9	#10	#11	#12	#13	#14	#15	#16	#17	#18	#19	#20	#21	#22	#23	#24	#25	#26	#27	#28	#29	#30	#31	#32	#33	#34	#35	#36	#37	#38	#39	#40	#41	#42	#43	#44	#45	#46	#47	#48	#49
1	0.08693	0.0762	0.10274	0.08659	0.08111	0.08087	0.08869	0.08471	0.07853	0.07551	0.08566	0.07024	0.07324	0.0727	0.07265	0.09257	0.07634	0.07099	0.06994	0.06888	0.06966	0.07308	0.07545	0.07669	0.10435	0.08219	0.08216	0.08245	0.08672	0.08905	0.07974	0.08464	0.08701	0.08074	0.08502	0.08158	0.08209	0.08314	0.07663	0.07778	0.09548	0.08455	0.07609	0.08337	0.07772	0.06928	0.07059	0.0845	0.07322
2	0.08245	0.07401	0.09849	0.08209	0.07921	0.07799	0.08342	0.07952	0.0766	0.07202	0.08171	0.06696	0.06965	0.0699	0.06979	0.08999	0.07265	0.06896	0.06601	0.06514	0.06701	0.07028	0.07131	0.07436	0.09961	0.07783	0.07989	0.07936	0.0846	0.08438	0.07731	0.08029	0.0836	0.07606	0.08197	0.07943	0.07899	0.07892	0.07219	0.07513	0.09244	0.08208	0.07313	0.08065	0.07365	0.06612	0.06789	0.08129	0.07097
3	0.07798	0.07183	0.09424	0.07759	0.07731	0.07511	0.07815	0.07433	0.07467	0.06853	0.07776	0.06368	0.06606	0.0671	0.06694	0.08741	0.06895	0.06692	0.06208	0.0614	0.06436	0.06748	0.06717	0.07203	0.09486	0.07346	0.07762	0.07628	0.08249	0.07971	0.07489	0.07594	0.08019	0.07138	0.07892	0.07728	0.07589	0.07471	0.06775	0.07248	0.08939	0.07962	0.07017	0.07794	0.06958	0.06297	0.06518	0.07808	0.06871
4	0.0738	0.06927	0.09145	0.07342	0.07558	0.07274	0.0754	0.07185	0.07136	0.06861	0.07471	0.06377	0.06337	0.06503	0.06621	0.08736	0.06426	0.06565	0.06049	0.0609	0.06258	0.06644	0.06483	0.06998	0.09288	0.0715	0.07603	0.07514	0.07869	0.07742	0.0733	0.07318	0.07851	0.06951	0.07797	0.07298	0.07231	0.07115	0.06592	0.07036	0.08822	0.07717	0.06803	0.07608	0.06606	0.06038	0.06255	0.07525	0.06673
5	0.07084	0.06854	0.09393	0.0702	0.07283	0.07145	0.07559	0.07261	0.06998	0.06838	0.07407	0.0611	0.0617	0.06514	0.06258	0.08596	0.06254	0.06514	0.06086	0.05985	0.06166	0.06532	0.06438	0.06919	0.09056	0.06989	0.07478	0.07269	0.07687	0.07581	0.0714	0.07064	0.07505	0.06897	0.07642	0.07178	0.07031	0.06956	0.06607	0.06942	0.08478	0.07526	0.06398	0.07453	0.06382	0.05767	0.05936	0.07407	0.06369
6	0.06765	0.06694	0.09283	0.07077	0.06883	0.07057	0.07652	0.07208	0.06797	0.06777	0.07379	0.06067	0.06146	0.06367	0.06144	0.08631	0.06151	0.06385	0.06039	0.05878	0.0604	0.06392	0.06363	0.06687	0.08764	0.06912	0.07332	0.07054	0.07503	0.0752	0.07031	0.06893	0.0734	0.06852	0.07356	0.0696	0.06865	0.06854	0.06472	0.0662	0.08567	0.07539	0.06304	0.0751	0.06392	0.05736	0.05807	0.07394	0.0622
7	0.06671	0.06586	0.09258	0.06988	0.0674	0.07155	0.07859	0.0698	0.06737	0.06698	0.07493	0.05907	0.06232	0.06346	0.06096	0.08399	0.06225	0.06291	0.06148	0.0587	0.05984	0.06176	0.06293	0.06577	0.08721	0.06781	0.07151	0.06858	0.07399	0.07461	0.0682	0.06792	0.07284	0.0684	0.07131	0.0707	0.06811	0.06781	0.06543	0.06792	0.08376	0.07366	0.06077	0.07396	0.06443	0.05734	0.05771	0.07232	0.06294
8	0.06654	0.06504	0.08807	0.07102	0.06572	0.06979	0.07622	0.06911	0.06591	0.06455	0.07299	0.05965	0.06206	0.06341	0.06098	0.08392	0.06267	0.0603	0.05982	0.05691	0.05956	0.06071	0.06327	0.06401	0.08575	0.06731	0.07127	0.06737	0.0728	0.07367	0.06666	0.06785	0.07241	0.06752	0.0711	0.07018	0.06784	0.06744	0.06429	0.06724	0.08465	0.07443	0.06119	0.07429	0.06541	0.05912	0.05842	0.07244	0.06183
9	0.06487	0.06433	0.08899	0.06974	0.06755	0.06891	0.07591	0.07143	0.06537	0.06509	0.07133	0.05907	0.06147	0.06463	0.06217	0.08388	0.06335	0.05969	0.05889	0.05868	0.0582	0.0611	0.0646	0.06346	0.08504	0.06599	0.07117	0.06747	0.07178	0.0744	0.06498	0.06748	0.07153	0.06764	0.07204	0.0688	0.0664	0.06748	0.06531	0.06775	0.08196	0.0734	0.05937	0.07321	0.06543	0.05824	0.05803	0.07146	0.06194
10	0.06669	0.06611	0.08577	0.06892	0.06919	0.06871	0.07134	0.06999	0.06696	0.06422	0.06763	0.06181	0.05994	0.06477	0.06245	0.08488	0.06292	0.05919	0.05805	0.05654	0.05844	0.06211	0.06285	0.06316	0.08387	0.0657	0.07242	0.06701	0.07123	0.0736	0.06651	0.06787	0.06947	0.06927	0.07172	0.0672	0.06653	0.06801	0.06415	0.06637	0.08222	0.07522	0.06137	0.07279	0.0671	0.05787	0.05896	0.07268	0.06028
11	0.06438	0.06672	0.08591	0.0669	0.06953	0.06975	0.07206	0.06803	0.06595	0.06665	0.06967	0.06365	0.0589	0.0635	0.06253	0.08357	0.06211	0.0605	0.05679	0.05603	0.05813	0.06195	0.06076	0.06414	0.08412	0.06554	0.07218	0.06762	0.07057	0.07308	0.06716	0.06587	0.06798	0.06828	0.07102	0.0658	0.06579	0.06688	0.06418	0.06595	0.08052	0.07306	0.06221	0.0726	0.06472	0.05703	0.06036	0.07245	0.06118
12	0.06599	0.06756	0.08333	0.06546	0.06906	0.06931	0.07124	0.06323	0.06633	0.06625	0.06929	0.06399	0.05912	0.06246	0.06141	0.08286	0.06132	0.06092	0.05675	0.05536	0.05777	0.06138	0.05896	0.06321	0.08511	0.06571	0.07294	0.06739	0.06949	0.06943	0.06736	0.06652	0.0675	0.06835	0.0705	0.06711	0.06555	0.06663	0.0639	0.06588	0.08075	0.07227	0.06362	0.07127	0.06528	0.0573	0.0609	0.07281	0.06142
13	0.06501	0.06543	0.0833	0.06785	0.06659	0.0674	0.07258	0.06445	0.06487	0.06472	0.06894	0.06209	0.06031	0.0626	0.06007	0.08247	0.0621	0.05999	0.05597	0.05636	0.0579	0.06157	0.06035	0.06251	0.08384	0.06582	0.07134	0.06738	0.06998	0.06955	0.06399	0.06644	0.0667	0.06567	0.0693	0.06682	0.06525	0.06539	0.06209	0.06497	0.07998	0.07195	0.06353	0.07154	0.06401	0.05728	0.06035	0.07233	0.06053
14	0.06512	0.06508	0.08386	0.06807	0.06785	0.06748	0.0715	0.0647	0.06553	0.06256	0.06679	0.05999	0.06013	0.06321	0.0615	0.08221	0.0614	0.05966	0.05649	0.05828	0.05736	0.06092	0.06163	0.06191	0.08324	0.06373	0.07065	0.06743	0.07078	0.06843	0.06384	0.06683	0.06814	0.06607	0.06784	0.06773	0.06511	0.06413	0.06132	0.06504	0.08129	0.0727	0.06317	0.06964	0.06589	0.05851	0.0587	0.07122	0.06064
15	0.06563	0.06471	0.08356	0.06845	0.06777	0.06711	0.06926	0.06616	0.06595	0.06102	0.0664	0.05924	0.05936	0.06207	0.06205	0.08069	0.06028	0.05751	0.05623	0.05723	0.05884	0.05961	0.06178	0.06097	0.08379	0.06318	0.06972	0.06584	0.07085	0.07036	0.06364	0.06737	0.06928	0.06534	0.06777	0.06743	0.0646	0.06316	0.06114	0.06489	0.0803	0.07289	0.06326	0.07004	0.06675	0.05775	0.05976	0.0718	0.05969
16	0.06434	0.06521	0.08609	0.06729	0.06853	0.06885	0.06792	0.06643	0.06502	0.06134	0.06756	0.05735	0.0588	0.06018	0.06162	0.08052	0.05997	0.05836	0.05686	0.05688	0.05932	0.05785	0.06121	0.05992	0.08447	0.06307	0.06856	0.06577	0.06985	0.06895	0.0653	0.06583	0.07025	0.06576	0.06781	0.06839	0.06381	0.06266	0.06198	0.06393	0.08022	0.07281	0.06269	0.06961	0.06633	0.05748	0.05932	0.07183	0.0609
17	0.06641	0.06452	0.08449	0.06604	0.0696	0.06771	0.06726	0.06617	0.06461	0.06164	0.06662	0.05959	0.05959	0.05835	0.06149	0.08031	0.06035	0.05797	0.05787	0.05455	0.05932	0.05782	0.06083	0.05931	0.0842	0.06424	0.06802	0.0659	0.06855	0.06888	0.06581	0.06473	0.06966	0.06569	0.06861	0.06827	0.06238	0.06385	0.06225	0.06393	0.08042	0.0725	0.06123	0.07109	0.06598	0.05653	0.05977	0.07328	0.06024
18	0.06605	0.0649	0.08492	0.06698	0.06928	0.06757	0.06815	0.06715	0.06516	0.06246	0.06701	0.05993	0.05958	0.05835	0.06022	0.08046	0.05991	0.06072	0.05773	0.05473	0.05913	0.05819	0.0593	0.06033	0.08169	0.0645	0.06707	0.06688	0.06774	0.06825	0.06707	0.06383	0.06883	0.06478	0.06765	0.06688	0.06331	0.06314	0.06147	0.06485	0.08063	0.07129	0.05897	0.07051	0.06456	0.05792	0.0593	0.07165	0.0597
19	0.06691	0.06553	0.08295	0.06648	0.06889	0.06666	0.06864	0.06754	0.06562	0.06296	0.06691	0.0612	0.05895	0.0599	0.06093	0.08017	0.0591	0.06032	0.0573	0.05505	0.05882	0.05882	0.05755	0.05975	0.08138	0.06403	0.06936	0.06604	0.06731	0.06835	0.06702	0.06471	0.0671	0.06527	0.06814	0.06565	0.06415	0.06403	0.06238	0.06532	0.08141	0.07014	0.05746	0.06961	0.06364	0.05743	0.05977	0.07163	0.05853
20	0.06674	0.06643	0.08275	0.06722	0.06791	0.06836	0.06884	0.06719	0.06636	0.06186	0.06629	0.05965	0.05891	0.06081	0.05972	0.08053	0.05924	0.06048	0.05707	0.05561	0.05934	0.05916	0.0565	0.05928	0.08394	0.06367	0.0695	0.06431	0.06681	0.06838	0.06646	0.06571	0.06831	0.06565	0.06893	0.0651	0.06553	0.06366	0.06168	0.06559	0.08028	0.07182	0.05744	0.06821	0.06279	0.05642	0.05935	0.07016	0.0576
21	0.06572	0.06615	0.08324	0.06641	0.06763	0.06806	0.0698	0.06526	0.06479	0.06236	0.06524	0.05959	0.05853	0.06155	0.06014	0.07971	0.06	0.05909	0.05676	0.05504	0.05913	0.05978	0.05696	0.05834	0.08386	0.06412	0.07026	0.0642	0.06727	0.06791	0.0655	0.06608	0.06746	0.067	0.06796	0.06433	0.06515	0.06397	0.06185	0.06433	0.08001	0.07287	0.05871	0.06915	0.06283	0.05496	0.05804	0.07001	0.0573
22	0.06568	0.0667	0.08404	0.06738	0.06793	0.06914	0.07081	0.06452	0.06575	0.06262	0.06562	0.0589	0.05845	0.06076	0.05865	0.08084	0.06094	0.05925	0.0555	0.05477	0.05878	0.05933	0.05792	0.06041	0.08464	0.0638	0.06948	0.06402	0.06789	0.06778	0.06476	0.06706	0.07032	0.06666	0.06774	0.06437	0.06525	0.06394	0.06016	0.06272	0.07934	0.07348	0.05929	0.07015	0.064	0.05407	0.05798	0.06956	0.05802
23	0.0674	0.06726	0.08463	0.06791	0.06882	0.06867	0.07178	0.0651	0.06582	0.06309	0.06621	0.059	0.05825	0.06002	0.05836	0.08171	0.05962	0.05841	0.05308	0.05429	0.0579	0.05977	0.05734	0.0606	0.08181	0.06554	0.06901	0.0651	0.06818	0.06702	0.06427	0.06637	0.06797	0.06606	0.06651	0.06415	0.06401	0.06467	0.06116	0.06234	0.07957	0.07046	0.05984	0.07129	0.06417	0.0553	0.05733	0.06884	0.06044
24	0.06775	0.06649	0.08523	0.06711	0.06776	0.0684	0.07086	0.06589	0.06681	0.06224	0.06637	0.05826	0.05921	0.06067	0.05747	0.08242	0.06012	0.05929	0.05285	0.05483	0.05765	0.05908	0.05622	0.06086	0.0844	0.06493	0.06867	0.06458	0.06947	0.06757	0.0645	0.06547	0.06877	0.06641	0.06802	0.06606	0.06389	0.06605	0.06203	0.06296	0.08133	0.07062	0.05933	0.0719	0.06257	0.05568	0.05831	0.07003	0.06142
25	0.06784	0.06805	0.08554	0.06668	0.06821	0.06819	0.07134	0.06597	0.06582	0.06255	0.06817	0.05856	0.05942	0.0607	0.05848	0.08239	0.0586	0.05907	0.05558	0.05373	0.05689	0.06002	0.05665	0.05976	0.08409	0.06431	0.06792	0.06504	0.06872	0.06963	0.06701	0.06365	0.06534	0.06625	0.06874	0.06742	0.06323	0.06569	0.0634	0.06404	0.082	0.07089	0.05902	0.07164	0.06086	0.05692	0.05814	0.07066	0.06176
26	0.06631	0.06677	0.08656	0.06654	0.06743	0.06874	0.07254	0.06576	0.06409	0.064	0.06829	0.05791	0.05955	0.06293	0.05958	0.08142	0.06044	0.05893	0.05791	0.05416	0.0576	0.06024	0.05944	0.05892	0.08523	0.06191	0.06945	0.06471	0.06877	0.07116	0.06798	0.06375	0.06623	0.06587	0.06751	0.0681	0.06428	0.06442	0.06336	0.06439	0.08161	0.07188	0.05808	0.07192	0.06053	0.05615	0.06031	0.07134	0.06081
27	0.06854	0.06797	0.08626	0.06696	0.06959	0.06742	0.07218	0.06569	0.06398	0.06451	0.06793	0.05988	0.05879	0.06228	0.05954	0.08204	0.05946	0.05661	0.05965	0.05339	0.05723	0.06005	0.06194	0.05904	0.0836	0.06238	0.06895	0.06293	0.06658	0.07095	0.06959	0.06448	0.06719	0.06388	0.06704	0.06767	0.06299	0.06296	0.0627	0.06483	0.0806	0.07032	0.05939	0.07089	0.0612	0.05567	0.05966	0.07106	0.06102
28	0.06951	0.06546	0.08786	0.06646	0.06962	0.06697	0.07229	0.06538	0.06396	0.06511	0.06522	0.06031	0.0586	0.06245	0.05923	0.0807	0.0618	0.05629	0.05856	0.05402	0.05701	0.05875	0.0626	0.0605	0.08336	0.06257	0.06983	0.06251	0.06617	0.06841	0.06802	0.06666	0.06715	0.06461	0.06647	0.06601	0.0625	0.06406	0.06193	0.06507	0.08091	0.07059	0.06172	0.07231	0.06209	0.05476	0.06019	0.07142	0.06208
29	0.07021	0.06551	0.08688	0.06655	0.06964	0.06595	0.07167	0.066	0.06522	0.06425	0.0656	0.06142	0.05829	0.06187	0.05843	0.08059	0.06148	0.05739	0.0581	0.05392	0.05724	0.05972	0.05946	0.06276	0.08268	0.0629	0.06882	0.06251	0.06639	0.06763	0.06766	0.06729	0.06607	0.06481	0.06765	0.06761	0.06212	0.06453	0.06119	0.06493	0.0822	0.07161	0.06352	0.07195	0.0629	0.0545	0.05984	0.07191	0.06266
30	0.06873	0.06506	0.08586	0.06653	0.06937	0.06814	0.07157	0.06623	0.06421	0.06463	0.06543	0.06121	0.0583	0.06216	0.0585	0.08063	0.06184	0.05782	0.05596	0.05468	0.05839	0.05875	0.05844	0.06273	0.08209	0.06208	0.06892	0.06444	0.06688	0.06672	0.06579	0.06656	0.06482	0.06533	0.06793	0.06729	0.0636	0.06504	0.06009	0.06387	0.08315	0.07438	0.06228	0.07369	0.06325	0.05558	0.06099	0.07235	0.06283
31	0.06859	0.0653	0.08419	0.06645	0.0712	0.06759	0.07076	0.06678	0.06462	0.06366	0.06538	0.05993	0.05876	0.06185	0.05846	0.08103	0.06059	0.05821	0.05672	0.0564	0.05919	0.05913	0.05763	0.06177	0.08309	0.06259	0.06825	0.06577	0.06829	0.06693	0.06542	0.06591	0.06639	0.06419	0.06702	0.06854	0.06439	0.06289	0.06013	0.0626	0.0831	0.07387	0.06113	0.07213	0.06455	0.05707	0.05972	0.07132	0.06078
32	0.06861	0.06551	0.08444	0.06711	0.07138	0.06853	0.06985	0.0659	0.06477	0.06448	0.06485	0.05828	0.06017	0.05995	0.05862	0.08136	0.05986	0.05851	0.05677	0.05576	0.05901	0.05757	0.05917	0.0604	0.08334	0.06327	0.06716	0.06574	0.06835	0.06619	0.06607	0.06506	0.06911	0.06482	0.0684	0.06654	0.06545	0.06376	0.06151	0.06246	0.0817	0.07358	0.06103	0.07237	0.06298	0.05816	0.05805	0.07249	0.0599
33	0.0704	0.06512	0.08629	0.06755	0.0719	0.0686	0.07098	0.06602	0.06567	0.06559	0.0654	0.05725	0.06077	0.06004	0.06064	0.08081	0.05932	0.06015	0.05833	0.05643	0.05874	0.05911	0.05971	0.06053	0.08447	0.06474	0.06718	0.06564	0.06861	0.06845	0.06685	0.06635	0.06977	0.06476	0.06751	0.06688	0.06567	0.06532	0.06274	0.0641	0.08157	0.07222	0.06242	0.07189	0.06396	0.05806	0.05724	0.07252	0.06086
34	0.07035	0.06692	0.0872	0.06806	0.07133	0.06978	0.07118	0.06397	0.06581	0.06685	0.06493	0.05846	0.05962	0.06112	0.06187	0.0803	0.05783	0.06096	0.0573	0.05524	0.05799	0.05969	0.05928	0.06031	0.08435	0.0644	0.0686	0.06443	0.0679	0.06907	0.06666	0.06615	0.07017	0.06447	0.06865	0.06634	0.06523	0.06707	0.06204	0.06572	0.08144	0.07219	0.06286	0.0722	0.06247	0.05744	0.05742	0.07348	0.06236
35	0.07099	0.06727	0.08828	0.0681	0.07049	0.06953	0.07285	0.06406	0.06571	0.06783	0.06574	0.05863	0.05748	0.0615	0.06218	0.0804	0.0578	0.05911	0.05607	0.05589	0.05708	0.05718	0.05851	0.05887	0.08308	0.06262	0.06853	0.06277	0.0682	0.06923	0.06431	0.06685	0.06753	0.06227	0.06665	0.06698	0.06462	0.06585	0.06027	0.06537	0.08279	0.07199	0.06351	0.07197	0.06612	0.05843	0.05816	0.07296	0.06324
36	0.06961	0.0688	0.08719	0.06881	0.07034	0.06961	0.07422	0.06312	0.06547	0.0665	0.06583	0.05888	0.05706	0.06147	0.06048	0.08029	0.05903	0.05859	0.05785	0.05549	0.05683	0.05712	0.0583	0.05785	0.0829	0.0626	0.06878	0.06195	0.06941	0.06796	0.06282	0.06687	0.06692	0.06289	0.06728	0.0674	0.06523	0.06549	0.06015	0.06414	0.0836	0.07159	0.06271	0.07176	0.06499	0.05901	0.05815	0.07218	0.06246
37	0.06989	0.06829	0.08636	0.06895	0.06941	0.06946	0.07426	0.06403	0.06651	0.06555	0.0654	0.06004	0.05817	0.06082	0.05928	0.08099	0.0595	0.05709	0.05788	0.05404	0.05752	0.05642	0.05764	0.05834	0.08062	0.06372	0.06704	0.06187	0.07059	0.06658	0.06296	0.06595	0.06645	0.06269	0.06647	0.06683	0.06585	0.0641	0.06094	0.06366	0.08347	0.07101	0.06196	0.07291	0.06541	0.05929	0.06003	0.07287	0.06268
38	0.069	0.0688	0.08526	0.06782	0.07123	0.06908	0.07231	0.06349	0.06534	0.06535	0.06483	0.06007	0.05846	0.06193	0.05804	0.08066	0.05961	0.05847	0.05812	0.05282	0.05911	0.05993	0.05754	0.05847	0.08127	0.06563	0.06869	0.06666	0.06882	0.0672	0.06332	0.06585	0.06805	0.0636	0.06775	0.06654	0.06563	0.06464	0.0603	0.06409	0.08332	0.07044	0.0606	0.07369	0.06367	0.05947	0.06192	0.07319	0.064
39	0.06854	0.06762	0.08573	0.06749	0.07144	0.06989	0.07076	0.06447	0.06605	0.0664	0.06514	0.05904	0.05875	0.06259	0.05667	0.08015	0.0589	0.05885	0.05551	0.05284	0.05856	0.05918	0.05836	0.05931	0.08033	0.06343	0.06795	0.06704	0.0671	0.06772	0.06338	0.06549	0.07061	0.0627	0.06691	0.06656	0.06594	0.06423	0.06034	0.06226	0.08153	0.07023	0.06038	0.0732	0.06392	0.05853	0.06123	0.0734	0.06325
40	0.06835	0.06617	0.08712	0.06622	0.07173	0.06881	0.07095	0.06509	0.06459	0.06681	0.0672	0.05848	0.05886	0.06218	0.05674	0.07942	0.06026	0.05861	0.05492	0.05386	0.05838	0.05889	0.05962	0.05941	0.08004	0.0623	0.0673	0.06757	0.06589	0.06884	0.06297	0.06626	0.07006	0.06285	0.06707	0.06687	0.06554	0.063	0.06085	0.06175	0.08145	0.07103	0.0605	0.07277	0.06392	0.05806	0.05823	0.07242	0.06163
41	0.06851	0.06612	0.08794	0.06661	0.07131	0.06881	0.07098	0.06541	0.06474	0.06673	0.06748	0.05833	0.0604	0.06226	0.05787	0.07954	0.06041	0.05968	0.05606	0.05537	0.05689	0.05708	0.05989	0.06031	0.08108	0.06103	0.06753	0.06457	0.06894	0.07108	0.06337	0.06647	0.06905	0.06364	0.06739	0.06687	0.06546	0.0634	0.06219	0.06214	0.0827	0.0729	0.06101	0.07091	0.06371	0.05685	0.0573	0.07235	0.0601
42	0.06967	0.0675	0.08814	0.0653	0.0702	0.0679	0.07088	0.06556	0.06375	0.06655	0.06658	0.05843	0.06081	0.06071	0.05819	0.07956	0.06057	0.05964	0.05618	0.05444	0.05693	0.05638	0.05911	0.06013	0.08144	0.06137	0.06839	0.0636	0.06974	0.06918	0.06399	0.0661	0.06646	0.06579	0.06797	0.06656	0.06381	0.06257	0.06205	0.06401	0.08215	0.07266	0.06137	0.07108	0.06329	0.05675	0.05852	0.07282	0.05966
43	0.06857	0.06761	0.08682	0.06691	0.07232	0.06895	0.07057	0.06518	0.06347	0.06688	0.06446	0.05723	0.06117	0.06137	0.05766	0.08063	0.06121	0.06203	0.05609	0.05458	0.05616	0.0582	0.05979	0.05955	0.08356	0.0616	0.07018	0.06291	0.07054	0.06916	0.06367	0.06635	0.06755	0.06737	0.06757	0.06627	0.06371	0.06428	0.06342	0.06423	0.08315	0.07278	0.06187	0.0704	0.06325	0.05722	0.05942	0.07267	0.05952
44	0.06879	0.06742	0.087	0.06628	0.07061	0.06825	0.07042	0.06555	0.06467	0.06558	0.06253	0.05882	0.05972	0.06139	0.05567	0.08037	0.06076	0.06077	0.05514	0.05331	0.0574	0.05803	0.05851	0.06082	0.0824	0.0613	0.07041	0.06187	0.0694	0.06611	0.06358	0.0668	0.06671	0.06727	0.06525	0.06529	0.06344	0.06389	0.0623	0.0623	0.0816	0.0711	0.06072	0.06976	0.06162	0.05659	0.05744	0.07118	0.06005
45	0.06917	0.06521	0.08749	0.06763	0.07107	0.06779	0.07074	0.06487	0.065	0.0667	0.06306	0.05961	0.0598	0.06171	0.05728	0.08114	0.06022	0.05845	0.05471	0.05414	0.05824	0.05947	0.05742	0.06098	0.08276	0.06131	0.07142	0.06291	0.06955	0.06752	0.0628	0.06714	0.0666	0.06556	0.06579	0.06467	0.06399	0.06384	0.06176	0.06252	0.08275	0.07042	0.06075	0.07124	0.06235	0.05659	0.05725	0.07213	0.06231
46	0.06964	0.06604	0.08807	0.06635	0.0694	0.06641	0.07011	0.06522	0.06667	0.06627	0.06495	0.06031	0.05788	0.06114	0.05756	0.08077	0.05997	0.05585	0.05512	0.05409	0.05898	0.05803	0.05643	0.06021	0.08185	0.06178	0.07063	0.06252	0.06983	0.06805	0.06378	0.06618	0.06551	0.06519	0.0668	0.06579	0.06427	0.06352	0.05936	0.06237	0.08198	0.06889	0.06102	0.07047	0.06124	0.05576	0.05732	0.07274	0.06426
47	0.06927	0.06721	0.08797	0.06636	0.06874	0.06618	0.07111	0.06557	0.06616	0.06626	0.06633	0.05944	0.05792	0.06021	0.05755	0.08157	0.06009	0.05643	0.05508	0.05481	0.05742	0.0589	0.05749	0.05901	0.08239	0.06266	0.07014	0.06329	0.06898	0.06892	0.06441	0.06547	0.06521	0.06527	0.06814	0.06656	0.06394	0.06413	0.06095	0.06402	0.08134	0.0679	0.06296	0.07155	0.06281	0.05642	0.05809	0.07264	0.06439
48	0.06871	0.06897	0.08622	0.06713	0.069	0.06641	0.07167	0.06625	0.06522	0.06522	0.06612	0.05853	0.05675	0.05941	0.05727	0.08041	0.05986	0.05683	0.05495	0.05408	0.05652	0.0585	0.05815	0.05935	0.08154	0.06349	0.06871	0.06283	0.06816	0.0678	0.06445	0.06395	0.06463	0.06553	0.06692	0.06559	0.06347	0.06251	0.06078	0.06306	0.08044	0.06914	0.063	0.07079	0.06244	0.05577	0.05845	0.07176	0.06345
49	0.06975	0.06819	0.08537	0.06798	0.06848	0.06707	0.07197	0.06705	0.06395	0.06573	0.06495	0.0591	0.05776	0.05871	0.0574	0.0806	0.05818	0.05717	0.0557	0.05387	0.05637	0.0581	0.05781	0.05907	0.0806	0.06282	0.06868	0.06392	0.06773	0.06782	0.06449	0.06491	0.0648	0.06551	0.06765	0.06444	0.06268	0.0632	0.06115	0.06345	0.08028	0.07117	0.06257	0.07159	0.06305	0.05761	0.05843	0.07114	0.06356
50	0.06917	0.06618	0.08402	0.06831	0.06962	0.06819	0.07052	0.06674	0.06328	0.06674	0.06597	0.05859	0.0578	0.05898	0.05879	0.07966	0.05809	0.05632	0.05576	0.05286	0.0559	0.05736	0.05701	0.05925	0.0817	0.06226	0.06785	0.06334	0.0667	0.06698	0.06365	0.06443	0.06487	0.06447	0.06879	0.06484	0.06255	0.06133	0.06037	0.06228	0.08024	0.07279	0.06184	0.07245	0.06307	0.05797	0.05954	0.07216	0.0624
51	0.06945	0.06514	0.08525	0.06759	0.07063	0.07026	0.07189	0.06592	0.06444	0.06597	0.06767	0.05854	0.05712	0.05894	0.05774	0.08078	0.05957	0.05819	0.05595	0.0535	0.05701	0.05641	0.05603	0.05829	0.08125	0.06169	0.06774	0.0636	0.06687	0.0681	0.06398	0.06415	0.06495	0.06372	0.06867	0.06534	0.06189	0.06314	0.06049	0.06173	0.08016	0.07068	0.06223	0.07177	0.06336	0.05847	0.05863	0.07107	0.06157
52	0.06788	0.06367	0.08605	0.06914	0.07019	0.06986	0.07214	0.06527	0.06313	0.06588	0.06754	0.05782	0.05798	0.05894	0.05849	0.08123	0.06031	0.05843	0.0539	0.05334	0.0568	0.05749	0.0561	0.06017	0.08115	0.06212	0.06889	0.06393	0.06641	0.06689	0.06318	0.06345	0.06491	0.06357	0.06698	0.06777	0.06283	0.06364	0.06029	0.06117	0.08075	0.06981	0.06083	0.07187	0.06339	0.05751	0.05838	0.07148	0.05954
53	0.06832	0.06424	0.08775	0.07012	0.06973	0.06982	0.074	0.06479	0.06361	0.06553	0.06727	0.05709	0.05733	0.05849	0.05867	0.08156	0.0602	0.05762	0.05398	0.05265	0.05739	0.05832	0.05571	0.0587	0.07934	0.06134	0.06818	0.06582	0.06664	0.06576	0.06376	0.06372	0.06514	0.06337	0.06609	0.06713	0.063	0.06356	0.06056	0.06187	0.08084	0.06695	0.0599	0.07171	0.06357	0.05715	0.05844	0.07127	0.0602
54	0.06707	0.06341	0.08683	0.07016	0.06999	0.06898	0.07166	0.06432	0.06381	0.06507	0.06532	0.05729	0.06009	0.05861	0.05875	0.08105	0.05953	0.05674	0.05425	0.05219	0.05679	0.05999	0.05612	0.0585	0.08203	0.06195	0.06799	0.06552	0.06784	0.06577	0.06401	0.06497	0.0656	0.06447	0.06666	0.06788	0.06416	0.064	0.0611	0.06247	0.08153	0.06911	0.05957	0.07051	0.06554	0.05664	0.05956	0.07198	0.06071
55	0.06742	0.06562	0.08669	0.06895	0.07025	0.07035	0.07157	0.06352	0.06531	0.06496	0.06709	0.05706	0.06025	0.05848	0.05591	0.08015	0.05808	0.05615	0.05563	0.05235	0.05581	0.06077	0.05656	0.05795	0.08265	0.06204	0.06623	0.06532	0.06794	0.06514	0.06401	0.06642	0.06628	0.06322	0.06711	0.06516	0.06348	0.0632	0.06226	0.06202	0.08084	0.06762	0.06083	0.07012	0.06575	0.05624	0.05978	0.07168	0.0606
56	0.06936	0.06657	0.08607	0.06848	0.07211	0.07063	0.06987	0.06388	0.06544	0.06568	0.06685	0.05797	0.06017	0.05924	0.05587	0.07959	0.05859	0.05775	0.05492	0.0543	0.05675	0.05901	0.05731	0.05838	0.08289	0.06184	0.06689	0.06438	0.06932	0.06701	0.06458	0.06541	0.06699	0.06405	0.06603	0.06443	0.06355	0.06403	0.06208	0.0618	0.08108	0.06887	0.06052	0.06973	0.06554	0.05613	0.05925	0.07176	0.06042
57	0.07038	0.06869	0.08648	0.06796	0.06994	0.06922	0.07126	0.06594	0.06507	0.06552	0.06761	0.05845	0.05852	0.05935	0.05623	0.07924	0.0581	0.05775	0.0541	0.05524	0.05636	0.05829	0.05674	0.0592	0.08163	0.06178	0.06741	0.06478	0.06881	0.06757	0.06491	0.06426	0.06709	0.06315	0.06652	0.06439	0.06397	0.06327	0.06063	0.06248	0.08112	0.06857	0.06024	0.07028	0.06251	0.05589	0.05836	0.07183	0.05999
58	0.07135	0.06738	0.08659	0.06799	0.06867	0.0681	0.07155	0.06702	0.06361	0.06522	0.06714	0.05849	0.0572	0.0601	0.05791	0.07825	0.05876	0.05877	0.05386	0.05437	0.05768	0.05697	0.05581	0.05946	0.08141	0.0605	0.06842	0.06494	0.06983	0.0682	0.06471	0.06314	0.0662	0.0629	0.06698	0.0651	0.06464	0.06353	0.05998	0.06304	0.08225	0.06946	0.05955	0.07216	0.06247	0.05535	0.06009	0.07193	0.06119
59	0.07017	0.06701	0.08791	0.06711	0.06837	0.06823	0.07308	0.06687	0.06391	0.06483	0.06799	0.05834	0.0585	0.05985	0.05797	0.07837	0.05925	0.05837	0.05326	0.05382	0.05735	0.05927	0.05652	0.06057	0.08028	0.06172	0.06858	0.06418	0.06806	0.06865	0.06525	0.06494	0.06542	0.06298	0.0677	0.06648	0.06417	0.06554	0.05933	0.06286	0.08325	0.07138	0.05911	0.07116	0.0619	0.05536	0.0594	0.07009	0.06071
60	0.06992	0.06588	0.08888	0.06786	0.06868	0.06882	0.07051	0.06528	0.06439	0.06539	0.06698	0.05836	0.05825	0.05997	0.05753	0.07839	0.05854	0.05884	0.055	0.05299	0.05798	0.05843	0.05661	0.06096	0.08071	0.06208	0.06843	0.0652	0.06752	0.06777	0.06361	0.06539	0.0659	0.06379	0.06845	0.06732	0.06448	0.0655	0.05913	0.06342	0.08307	0.07128	0.05939	0.0721	0.06171	0.05553	0.05949	0.07024	0.06136
61	0.07012	0.06624	0.08949	0.06771	0.06965	0.06913	0.07191	0.06526	0.06425	0.06568	0.06674	0.05842	0.05791	0.05937	0.05758	0.078	0.0587	0.05866	0.0549	0.05401	0.05729	0.05841	0.05697	0.05942	0.08183	0.06259	0.06881	0.06441	0.06494	0.06706	0.06358	0.06468	0.06589	0.06551	0.06663	0.06665	0.0648	0.06591	0.0585	0.0636	0.08177	0.0712	0.05858	0.07027	0.06053	0.05712	0.05776	0.06964	0.06142
62	0.06965	0.0653	0.08763	0.06771	0.06867	0.06905	0.07127	0.06435	0.06377	0.06624	0.06563	0.05988	0.05697	0.05842	0.05655	0.0785	0.05844	0.05774	0.05652	0.05336	0.05651	0.05646	0.05655	0.05924	0.08191	0.0628	0.06861	0.06483	0.0665	0.0652	0.06241	0.0647	0.06575	0.06602	0.06642	0.06591	0.06541	0.06427	0.05969	0.06372	0.081	0.06975	0.06108	0.07278	0.06135	0.05678	0.05797	0.07029	0.0616
63	0.06812	0.06477	0.08642	0.06742	0.0687	0.07047	0.0718	0.06417	0.06318	0.06643	0.06487	0.05966	0.05708	0.05815	0.05664	0.07945	0.0601	0.05748	0.05571	0.05302	0.05525	0.05713	0.05736	0.05912	0.08012	0.0623	0.06803	0.06311	0.0665	0.06524	0.06389	0.06604	0.06529	0.0656	0.06452	0.06502	0.06404	0.06378	0.06087	0.06223	0.08039	0.06939	0.06073	0.07181	0.06151	0.05828	0.05779	0.06962	0.06022
64	0.06617	0.06518	0.0855	0.06759	0.06891	0.06922	0.0703	0.06427	0.06384	0.06622	0.06532	0.05951	0.0576	0.05751	0.05604	0.0805	0.06074	0.05704	0.0556	0.05262	0.05578	0.05682	0.05858	0.05927	0.08035	0.06255	0.06715	0.06261	0.0673	0.06557	0.06364	0.06616	0.06734	0.06446	0.0657	0.06567	0.06214	0.06287	0.061	0.06171	0.08035	0.07032	0.06192	0.0716	0.06308	0.05691	0.05827	0.06946	0.05999
65	0.0669	0.06547	0.08618	0.06724	0.06974	0.06731	0.06862	0.06532	0.06386	0.06396	0.06586	0.05878	0.05743	0.05864	0.05557	0.08093	0.06021	0.05578	0.05365	0.05402	0.05713	0.05829	0.05853	0.05991	0.08124	0.0628	0.06722	0.06214	0.06798	0.06721	0.06313	0.06518	0.06768	0.06392	0.06579	0.06579	0.06334	0.06201	0.05961	0.06174	0.08055	0.07096	0.0614	0.06965	0.06105	0.05704	0.05853	0.06892	0.06006
66	0.06774	0.06773	0.08763	0.0664	0.07148	0.06562	0.07022	0.06584	0.06333	0.06498	0.06717	0.05897	0.05787	0.0583	0.05654	0.08151	0.05942	0.05522	0.05338	0.05386	0.05809	0.0579	0.05764	0.06005	0.08266	0.06322	0.06693	0.06151	0.06741	0.06673	0.06286	0.06372	0.06713	0.06465	0.06739	0.06607	0.06401	0.06313	0.05958	0.06302	0.08069	0.07137	0.06093	0.06815	0.06165	0.05602	0.05767	0.06949	0.06085
67	0.06981	0.06755	0.08746	0.06744	0.06929	0.06634	0.0699	0.06651	0.0636	0.06559	0.06612	0.05897	0.05824	0.05924	0.05791	0.08148	0.05923	0.05554	0.05327	0.05395	0.06	0.05888	0.05724	0.06009	0.08183	0.06299	0.06694	0.0618	0.06828	0.0671	0.06521	0.06371	0.06502	0.06456	0.06674	0.06703	0.0645	0.06279	0.06094	0.06339	0.08141	0.07103	0.06167	0.06787	0.06086	0.05744	0.05648	0.06803	0.06024
68	0.06879	0.06608	0.08748	0.06828	0.06816	0.06833	0.07233	0.06584	0.06353	0.06697	0.06564	0.05788	0.05838	0.05816	0.05875	0.08037	0.05939	0.05634	0.05444	0.05341	0.05953	0.05828	0.05808	0.05927	0.0823	0.06125	0.06533	0.06058	0.0663	0.06549	0.06609	0.06417	0.06424	0.06452	0.06736	0.06713	0.06248	0.06214	0.06184	0.06336	0.08162	0.07013	0.05983	0.0683	0.06089	0.05723	0.05645	0.06749	0.0603
69	0.06807	0.06489	0.08689	0.0682	0.06742	0.06711	0.07171	0.06523	0.06293	0.0664	0.06595	0.05754	0.05758	0.05871	0.05742	0.07993	0.05879	0.05592	0.05349	0.05431	0.05749	0.05813	0.05825	0.05744	0.0813	0.06064	0.06639	0.06053	0.06722	0.06409	0.06564	0.06483	0.06327	0.0641	0.06532	0.06752	0.062	0.06114	0.06169	0.06326	0.08076	0.06908	0.0603	0.07131	0.06106	0.05657	0.05741	0.06812	0.0614
70	0.06714	0.06486	0.08743	0.06674	0.06889	0.06764	0.07171	0.0637	0.06361	0.0644	0.06551	0.05795	0.05836	0.05834	0.0574	0.0796	0.05862	0.05506	0.05346	0.05554	0.05439	0.05825	0.05827	0.05806	0.07928	0.05983	0.06651	0.06072	0.06677	0.06457	0.06341	0.06486	0.06444	0.06439	0.06628	0.06593	0.06353	0.0615	0.06076	0.06306	0.07924	0.06802	0.05797	0.07148	0.06162	0.05632	0.05878	0.06931	0.06193
71	0.06681	0.06679	0.08772	0.06622	0.06872	0.06756	0.07071	0.06438	0.06442	0.06431	0.06548	0.05884	0.05822	0.05931	0.0575	0.08023	0.05812	0.05459	0.05447	0.05476	0.05406	0.0579	0.05769	0.05795	0.07827	0.05998	0.06708	0.06115	0.06702	0.0654	0.06205	0.06537	0.06533	0.0646	0.06594	0.0659	0.06518	0.0628	0.06136	0.06241	0.07936	0.06959	0.05905	0.07221	0.06344	0.05843	0.05901	0.07165	0.06213
72	0.06765	0.06724	0.08733	0.06643	0.06929	0.06991	0.07085	0.06524	0.0652	0.06457	0.0666	0.06007	0.05862	0.05943	0.05739	0.07985	0.0588	0.05376	0.05484	0.05504	0.05619	0.05821	0.05788	0.05919	0.07846	0.06085	0.0666	0.06295	0.06688	0.06671	0.06253	0.06562	0.06614	0.06493	0.06747	0.06528	0.06535	0.0631	0.06107	0.06117	0.0811	0.06878	0.05842	0.07148	0.06359	0.05908	0.05869	0.07099	0.06118
73	0.06762	0.06684	0.08701	0.06679	0.06992	0.06943	0.07031	0.06685	0.06403	0.06481	0.06889	0.06007	0.05784	0.06086	0.05683	0.08068	0.059	0.05488	0.05509	0.05473	0.05776	0.0575	0.05865	0.05879	0.08135	0.06236	0.06644	0.06357	0.06586	0.0667	0.06272	0.06576	0.0658	0.06499	0.06806	0.06554	0.06404	0.06285	0.06222	0.06156	0.08354	0.07004	0.05921	0.07181	0.06447	0.05822	0.05778	0.07216	0.06133
74	0.06824	0.06666	0.08687	0.06851	0.07128	0.06871	0.07128	0.06667	0.06298	0.06481	0.06874	0.05931	0.05925	0.05974	0.05727	0.0805	0.05975	0.05607	0.05372	0.05517	0.0577	0.0576	0.05851	0.05839	0.08258	0.06365	0.06758	0.06423	0.0648	0.06697	0.0645	0.06426	0.06581	0.06364	0.06804	0.0662	0.06281	0.06227	0.0617	0.06057	0.08282	0.06984	0.05971	0.06978	0.06483	0.05526	0.05823	0.07252	0.0606
75	0.06707	0.06484	0.08643	0.0687	0.06973	0.06853	0.07052	0.06612	0.06252	0.06463	0.06639	0.05798	0.0583	0.0589	0.05793	0.08048	0.05934	0.05763	0.05479	0.05392	0.05803	0.05823	0.05948	0.05956	0.08207	0.06238	0.06726	0.06398	0.06449	0.06712	0.06364	0.06417	0.06667	0.06317	0.06733	0.06534	0.06319	0.06283	0.06134	0.06043	0.08234	0.071	0.06051	0.06981	0.0654	0.05613	0.05908	0.0729	0.06024
76	0.06635	0.06614	0.08626	0.06966	0.07002	0.06831	0.07162	0.06571	0.06303	0.06714	0.0648	0.05667	0.0591	0.05869	0.05735	0.08001	0.0591	0.05808	0.05478	0.05342	0.0582	0.05864	0.0581	0.05919	0.08127	0.06211	0.06621	0.06272	0.06573	0.06649	0.06403	0.06471	0.06605	0.06356	0.06679	0.06615	0.06344	0.06313	0.06061	0.06071	0.08172	0.07302	0.06082	0.06971	0.06532	0.05659	0.05999	0.07308	0.05965
77	0.06608	0.06722	0.08589	0.06877	0.0684	0.06836	0.07009	0.06535	0.06368	0.06719	0.06491	0.0575	0.0582	0.05886	0.0576	0.07917	0.0578	0.05797	0.05489	0.05259	0.05805	0.05806	0.05797	0.05828	0.07996	0.06124	0.06585	0.06207	0.06598	0.06548	0.06352	0.06492	0.06551	0.06389	0.06559	0.06537	0.06309	0.0633	0.06101	0.06172	0.08046	0.07213	0.0594	0.071	0.06521	0.0575	0.05979	0.07163	0.06136
78	0.0683	0.0681	0.08588	0.0688	0.06888	0.06796	0.0718	0.06605	0.06412	0.06716	0.06706	0.05821	0.05751	0.06028	0.05804	0.07983	0.0573	0.05707	0.05439	0.0529	0.05811	0.05758	0.05815	0.05896	0.08149	0.06167	0.06726	0.06077	0.06587	0.06569	0.0637	0.06432	0.0653	0.06331	0.06614	0.06609	0.06337	0.06375	0.06179	0.06144	0.08057	0.07147	0.05964	0.07012	0.06574	0.05654	0.05957	0.07068	0.06204
79	0.06846	0.06729	0.08616	0.06878	0.06947	0.06842	0.07204	0.06558	0.0638	0.06587	0.06692	0.06007	0.05708	0.06049	0.05875	0.08038	0.05715	0.05562	0.05354	0.0525	0.05785	0.05831	0.05758	0.05919	0.0802	0.06111	0.0692	0.06131	0.06577	0.06644	0.06497	0.06415	0.06476	0.06234	0.06568	0.06486	0.0634	0.06485	0.06112	0.06174	0.07969	0.07	0.05998	0.07128	0.06451	0.05675	0.05876	0.07224	0.0623
80	0.06954	0.06659	0.08572	0.06947	0.0706	0.06875	0.07255	0.0671	0.06494	0.06557	0.06674	0.06049	0.05719	0.06143	0.05867	0.08126	0.05686	0.05657	0.05458	0.05388	0.0582	0.059	0.0572	0.06138	0.08075	0.06179	0.06911	0.06304	0.06676	0.06637	0.06383	0.06453	0.06484	0.06343	0.06832	0.06505	0.06427	0.06541	0.06095	0.06245	0.08112	0.07159	0.06154	0.06938	0.06438	0.05612	0.05867	0.0733	0.06202
81	0.06834	0.0663	0.08588	0.06965	0.0708	0.06797	0.07194	0.06628	0.0643	0.0647	0.06612	0.06044	0.0585	0.06103	0.05694	0.08022	0.05877	0.05779	0.0551	0.05504	0.05719	0.05984	0.05688	0.05955	0.07993	0.06237	0.0671	0.06369	0.06633	0.06579	0.06439	0.06399	0.06517	0.06401	0.06885	0.06548	0.06434	0.06473	0.06049	0.06422	0.08141	0.07312	0.06141	0.06916	0.06313	0.05714	0.05814	0.07406	0.06104
82	0.06911	0.06613	0.08692	0.06891	0.07051	0.06932	0.07059	0.06734	0.06412	0.06483	0.06585	0.05931	0.05748	0.05918	0.05691	0.07871	0.05801	0.05836	0.05533	0.05504	0.05538	0.05915	0.05745	0.06058	0.08048	0.06244	0.06683	0.06375	0.06586	0.0651	0.06363	0.06389	0.06578	0.06506	0.06741	0.06611	0.06431	0.06294	0.06132	0.06308	0.08149	0.07321	0.0619	0.0685	0.06327	0.05594	0.05921	0.07261	0.06111
83	0.0696	0.06678	0.08716	0.06703	0.06974	0.06838	0.07087	0.06691	0.06173	0.06433	0.06482	0.05932	0.05702	0.058	0.05589	0.07829	0.05984	0.0573	0.05491	0.0552	0.05533	0.06062	0.05809	0.05988	0.08021	0.06243	0.06766	0.06124	0.06647	0.06616	0.06534	0.0633	0.06534	0.06444	0.06637	0.06596	0.06674	0.06168	0.06104	0.06291	0.0816	0.0726	0.06148	0.07166	0.06232	0.05636	0.05937	0.07073	0.05913
84	0.07033	0.06807	0.08867	0.06732	0.0702	0.0691	0.07181	0.0684	0.06286	0.06461	0.06461	0.05999	0.05712	0.05825	0.05596	0.07757	0.06022	0.05634	0.05294	0.05382	0.0568	0.05936	0.05763	0.06077	0.0813	0.06246	0.06855	0.06136	0.06682	0.0663	0.06391	0.06375	0.06508	0.06427	0.06462	0.0643	0.06565	0.06094	0.06173	0.06236	0.08265	0.07271	0.06116	0.07199	0.06177	0.05611	0.05895	0.0712	0.05966
85	0.06901	0.06803	0.08605	0.06696	0.07037	0.06867	0.07361	0.06826	0.06113	0.0645	0.065	0.06131	0.05741	0.05936	0.05544	0.07841	0.06187	0.05647	0.05457	0.05359	0.05818	0.05942	0.05763	0.06037	0.08323	0.06242	0.06852	0.06199	0.06741	0.0675	0.06399	0.06409	0.06458	0.06435	0.06679	0.06369	0.06575	0.06164	0.06097	0.06348	0.08342	0.07157	0.05928	0.07182	0.06139	0.05706	0.05912	0.06931	0.05943
86	0.06869	0.06734	0.08703	0.06816	0.0714	0.0691	0.07364	0.06755	0.0623	0.06678	0.06672	0.06046	0.05847	0.06053	0.05659	0.07859	0.06225	0.05708	0.0546	0.05248	0.0587	0.05729	0.05777	0.06011	0.08347	0.06288	0.06805	0.06301	0.06531	0.06809	0.06293	0.06505	0.06589	0.0651	0.06664	0.0643	0.06339	0.06371	0.06189	0.06378	0.08482	0.07037	0.06	0.07044	0.06099	0.05732	0.05959	0.07097	0.06119
87	0.07015	0.06598	0.08604	0.06867	0.07069	0.06818	0.07221	0.06691	0.06284	0.06793	0.06676	0.05988	0.05745	0.05951	0.05726	0.07974	0.06115	0.05796	0.05656	0.05252	0.05759	0.05814	0.05771	0.0598	0.08266	0.06121	0.06977	0.06283	0.06547	0.06818	0.06523	0.06583	0.06556	0.0649	0.06675	0.06594	0.06389	0.06437	0.06225	0.06371	0.0838	0.06928	0.05913	0.07002	0.06115	0.05738	0.06014	0.07022	0.06133
88	0.07234	0.06676	0.08785	0.06795	0.07133	0.0672	0.07072	0.06537	0.0653	0.06703	0.06684	0.05986	0.05853	0.05903	0.05625	0.07944	0.05976	0.05822	0.05489	0.0533	0.05683	0.05851	0.05827	0.05928	0.08132	0.06093	0.06863	0.06213	0.06491	0.06814	0.06556	0.06583	0.06641	0.06466	0.06527	0.06757	0.06419	0.06437	0.06164	0.06361	0.08423	0.06921	0.06177	0.07059	0.05997	0.05606	0.05917	0.07353	0.06267
89	0.06977	0.06688	0.08674	0.06717	0.07239	0.06742	0.07014	0.0651	0.06557	0.06513	0.06567	0.05976	0.05761	0.05874	0.05661	0.08023	0.05956	0.05803	0.05533	0.05385	0.05619	0.0595	0.05769	0.05987	0.08107	0.06105	0.07017	0.06307	0.0664	0.06765	0.06429	0.06658	0.06614	0.06348	0.06417	0.06623	0.06427	0.06329	0.05948	0.0631	0.08348	0.07207	0.05969	0.07219	0.06118	0.0562	0.05877	0.07317	0.0635
90	0.06871	0.06729	0.08665	0.06568	0.07312	0.06774	0.07059	0.06564	0.06426	0.06475	0.06522	0.06	0.05978	0.05971	0.05752	0.08057	0.05934	0.05762	0.05494	0.05617	0.05637	0.06054	0.05891	0.05918	0.08041	0.06226	0.0687	0.06464	0.06659	0.06798	0.06513	0.06684	0.06797	0.06384	0.06527	0.06539	0.06507	0.06287	0.05881	0.06401	0.08385	0.07403	0.06009	0.07292	0.06288	0.05533	0.05912	0.07409	0.06484
91	0.06825	0.06682	0.08654	0.06684	0.07249	0.06723	0.07196	0.06689	0.0646	0.06568	0.06609	0.059	0.05911	0.06014	0.0587	0.08098	0.05997	0.05741	0.05638	0.05523	0.05758	0.06014	0.05895	0.06021	0.08092	0.06201	0.06928	0.06549	0.06722	0.06736	0.06448	0.06628	0.06754	0.06419	0.06586	0.06419	0.06416	0.06326	0.05989	0.06456	0.08258	0.07362	0.05922	0.07245	0.06466	0.05587	0.06007	0.07271	0.06462
92	0.0711	0.06549	0.08682	0.06711	0.07239	0.06685	0.07099	0.06753	0.06511	0.06671	0.0675	0.06	0.05797	0.0604	0.05724	0.08024	0.05965	0.05747	0.05631	0.05512	0.057	0.0604	0.05978	0.05969	0.08203	0.06113	0.06868	0.06476	0.06795	0.06626	0.06569	0.06519	0.06664	0.06452	0.06632	0.06514	0.06409	0.06367	0.0612	0.0658	0.08116	0.07216	0.06001	0.07127	0.06412	0.05582	0.05915	0.07301	0.06291
93	0.07069	0.06648	0.08741	0.06703	0.07374	0.06756	0.06991	0.06749	0.06561	0.06711	0.06787	0.06013	0.05695	0.06027	0.05732	0.07995	0.06086	0.05753	0.05669	0.05276	0.05775	0.05882	0.05966	0.05968	0.08319	0.06108	0.06827	0.06333	0.06864	0.06545	0.06307	0.06519	0.06484	0.06532	0.06686	0.06631	0.06328	0.06424	0.06127	0.06519	0.08071	0.07166	0.06057	0.07125	0.06333	0.05641	0.0588	0.07292	0.06207
94	0.07082	0.06695	0.08686	0.06699	0.07275	0.06974	0.06885	0.06792	0.06511	0.06773	0.06788	0.05973	0.05771	0.06046	0.05761	0.08206	0.061	0.057	0.05658	0.05244	0.05744	0.05824	0.05833	0.05859	0.08222	0.06266	0.06795	0.06291	0.0682	0.06514	0.06294	0.06596	0.06462	0.06518	0.0665	0.06874	0.06357	0.06388	0.06066	0.06424	0.08213	0.07207	0.06019	0.07293	0.06312	0.05722	0.05823	0.07223	0.06144
95	0.06953	0.06836	0.08783	0.0673	0.07033	0.07059	0.0706	0.06759	0.0627	0.06693	0.0669	0.05931	0.06143	0.06125	0.0583	0.08236	0.0611	0.05672	0.05515	0.05225	0.05838	0.0573	0.05685	0.05968	0.0823	0.06147	0.06665	0.06538	0.0671	0.06579	0.0618	0.06667	0.0649	0.06576	0.067	0.06826	0.06323	0.06362	0.06047	0.06482	0.08285	0.0723	0.06086	0.07218	0.06391	0.05596	0.05854	0.07081	0.06162
96	0.06983	0.06773	0.08752	0.06934	0.06981	0.0727	0.07248	0.06907	0.06355	0.06617	0.06631	0.05847	0.06144	0.06191	0.05805	0.08283	0.06039	0.05729	0.05418	0.05258	0.0572	0.05778	0.05587	0.06039	0.08119	0.06261	0.06611	0.06673	0.06709	0.06729	0.06262	0.06665	0.06484	0.06598	0.06675	0.06824	0.06339	0.06409	0.06009	0.06443	0.08316	0.07161	0.06117	0.07278	0.06267	0.0556	0.05915	0.06998	0.06261
97	0.07002	0.06646	0.08738	0.0697	0.07048	0.07052	0.0731	0.06899	0.06326	0.06427	0.06648	0.05858	0.06086	0.06103	0.05939	0.08084	0.05973	0.0589	0.0536	0.05261	0.05765	0.05882	0.05664	0.06199	0.08248	0.06147	0.06667	0.06697	0.06699	0.06735	0.06345	0.06716	0.06571	0.06525	0.06809	0.06632	0.06363	0.06573	0.06072	0.06375	0.08206	0.07339	0.06097	0.07119	0.06216	0.05542	0.05793	0.07069	0.06232
98	0.07155	0.0676	0.08736	0.07103	0.07238	0.07131	0.07341	0.06944	0.06543	0.06518	0.0673	0.05899	0.0585	0.05947	0.05899	0.08032	0.05846	0.05948	0.05422	0.05263	0.05796	0.05927	0.05789	0.06101	0.08092	0.06321	0.06678	0.06579	0.06706	0.06701	0.0642	0.06623	0.06653	0.0666	0.06693	0.06581	0.06342	0.0657	0.06149	0.06274	0.08141	0.07309	0.0617	0.07225	0.0615	0.0565	0.05883	0.07197	0.06221
99	0.07149	0.06731	0.08694	0.0693	0.06959	0.06913	0.07171	0.06726	0.0634	0.06459	0.06731	0.05888	0.05992	0.05781	0.05899	0.0789	0.05756	0.05811	0.05477	0.05208	0.05833	0.05943	0.05763	0.06086	0.08111	0.0618	0.07045	0.06523	0.06628	0.06584	0.06427	0.06716	0.06747	0.06575	0.0677	0.06479	0.06382	0.06371	0.06188	0.06193	0.08301	0.07415	0.06246	0.07153	0.06118	0.05614	0.05809	0.07254	0.06137
100	0.06973	0.06738	0.08745	0.06979	0.07047	0.06984	0.07167	0.06644	0.06359	0.06625	0.06683	0.05971	0.06128	0.05862	0.05674	0.07839	0.05959	0.05676	0.0556	0.05279	0.05876	0.05963	0.05751	0.05929	0.08054	0.06228	0.06985	0.06566	0.06784	0.06591	0.06441	0.06783	0.06783	0.06689	0.06649	0.06436	0.0633	0.06341	0.06144	0.06321	0.08282	0.07335	0.06356	0.07215	0.06216	0.05619	0.06133	0.07163	0.06204
101	0.07156	0.06529	0.08543	0.06789	0.07056	0.0677	0.0692	0.06708	0.06312	0.06578	0.06613	0.05953	0.06174	0.05935	0.05853	0.07862	0.06193	0.05546	0.05759	0.05382	0.05927	0.06006	0.05715	0.0596	0.08186	0.06288	0.07189	0.06506	0.06769	0.06627	0.06532	0.06983	0.06779	0.06554	0.06849	0.06659	0.06462	0.06378	0.06066	0.06444	0.08499	0.0733	0.06352	0.07295	0.06275	0.05699	0.06203	0.07204	0.06421
102	0.0717	0.06612	0.08675	0.06851	0.07303	0.06615	0.06963	0.06736	0.06364	0.06547	0.06656	0.06015	0.06101	0.06008	0.05841	0.07946	0.06233	0.05731	0.05803	0.05534	0.05906	0.06009	0.05877	0.05926	0.08179	0.06355	0.06897	0.06414	0.06818	0.06661	0.06555	0.06805	0.06702	0.06456	0.067	0.06693	0.06374	0.06607	0.06096	0.06512	0.08314	0.07058	0.06281	0.07274	0.06298	0.05739	0.06279	0.07367	0.06379
103	0.07263	0.06756	0.08756	0.06659	0.07394	0.06588	0.06963	0.06797	0.06379	0.065	0.06613	0.06004	0.05985	0.05975	0.05887	0.08084	0.06112	0.05808	0.05621	0.05596	0.06008	0.05973	0.05989	0.05987	0.082	0.0638	0.06913	0.06254	0.06639	0.06678	0.06711	0.06699	0.06722	0.06397	0.06799	0.06865	0.06427	0.06583	0.06107	0.06493	0.08369	0.07061	0.0625	0.07137	0.0641	0.05905	0.06003	0.07496	0.0647
104	0.06806	0.06678	0.08852	0.06813	0.07176	0.06624	0.07085	0.06766	0.06336	0.06355	0.06574	0.06034	0.06069	0.05993	0.05792	0.08036	0.06075	0.05927	0.0545	0.05481	0.05955	0.06049	0.06109	0.05972	0.08153	0.06294	0.06706	0.06199	0.06764	0.06764	0.06728	0.06825	0.06659	0.06411	0.06681	0.06739	0.06495	0.06541	0.06161	0.06304	0.08232	0.07018	0.06218	0.06966	0.06329	0.05741	0.05856	0.07567	0.06233
105	0.06759	0.06601	0.08709	0.06917	0.06926	0.06853	0.07092	0.06738	0.06446	0.06433	0.06569	0.0604	0.05917	0.05936	0.05776	0.08083	0.06032	0.05662	0.0527	0.05379	0.06041	0.06053	0.05934	0.05987	0.08109	0.06274	0.06761	0.06218	0.06936	0.06682	0.06541	0.06699	0.06598	0.06533	0.06708	0.06735	0.06497	0.06461	0.0614	0.06338	0.08171	0.07206	0.06223	0.07024	0.06414	0.05714	0.05899	0.07433	0.06444
106	0.06718	0.06605	0.08501	0.0703	0.06708	0.06818	0.07078	0.06655	0.06434	0.06303	0.0653	0.06088	0.05811	0.05879	0.05812	0.07977	0.05996	0.05561	0.05448	0.05177	0.05914	0.06019	0.05873	0.05981	0.08078	0.06245	0.06765	0.06226	0.06984	0.0662	0.06307	0.06648	0.06531	0.0664	0.06557	0.06608	0.0655	0.06375	0.06107	0.06268	0.08023	0.07007	0.06174	0.07059	0.06335	0.05534	0.06094	0.07433	0.06392
107	0.06832	0.06701	0.08546	0.07025	0.06861	0.06895	0.07169	0.06684	0.06424	0.06428	0.06573	0.06122	0.05929	0.05887	0.05717	0.08073	0.05841	0.05461	0.05522	0.05154	0.05791	0.059	0.05824	0.06056	0.0806	0.06198	0.06801	0.06371	0.06876	0.0656	0.06314	0.06401	0.06628	0.06735	0.06557	0.0651	0.06402	0.06422	0.06046	0.06393	0.08052	0.07118	0.06092	0.0699	0.06355	0.05624	0.06372	0.07388	0.06444
108	0.06765	0.06921	0.08607	0.07032	0.0701	0.06793	0.07125	0.06757	0.06441	0.0651	0.06641	0.06361	0.06001	0.06091	0.05799	0.07916	0.05871	0.05693	0.05668	0.0516	0.05784	0.05926	0.05944	0.06219	0.08142	0.06175	0.06884	0.06381	0.06744	0.06592	0.06481	0.06575	0.06693	0.06582	0.06562	0.06454	0.06478	0.06509	0.05978	0.0641	0.08111	0.07189	0.06052	0.07107	0.0629	0.05719	0.06253	0.07346	0.06258
109	0.06816	0.06921	0.08668	0.07101	0.07004	0.06844	0.07155	0.06896	0.06376	0.06653	0.06752	0.06318	0.06081	0.06165	0.05871	0.07967	0.06008	0.0588	0.05649	0.05284	0.0589	0.05939	0.05966	0.06273	0.08272	0.0632	0.06966	0.06475	0.06937	0.06833	0.0642	0.06568	0.06664	0.06532	0.06636	0.06474	0.06374	0.06485	0.06207	0.0652	0.08333	0.07326	0.06116	0.07066	0.06311	0.05746	0.06101	0.07323	0.06231
110	0.06823	0.07077	0.08745	0.07061	0.06928	0.06794	0.07131	0.06932	0.06368	0.06612	0.06655	0.0616	0.05865	0.06275	0.05905	0.08054	0.0619	0.06002	0.05498	0.05405	0.06108	0.06	0.05948	0.06201	0.08472	0.06404	0.06965	0.06407	0.06987	0.06814	0.06297	0.06568	0.06638	0.06374	0.06785	0.06693	0.06331	0.0652	0.06275	0.06443	0.08456	0.07247	0.0616	0.07209	0.06235	0.05768	0.05776	0.07314	0.06145
111	0.06873	0.06892	0.08722	0.07134	0.06997	0.06721	0.07276	0.06961	0.06276	0.06547	0.06513	0.05842	0.05834	0.06155	0.05789	0.08239	0.06215	0.05984	0.05399	0.05456	0.06057	0.0597	0.05763	0.06085	0.0848	0.06533	0.06861	0.06458	0.07101	0.07006	0.06355	0.06607	0.06693	0.0648	0.06767	0.06929	0.0627	0.06468	0.06456	0.06443	0.0848	0.0712	0.06204	0.07187	0.06317	0.05636	0.05925	0.07377	0.06054
112	0.07014	0.06943	0.08792	0.0724	0.06989	0.0674	0.07235	0.07002	0.06354	0.06654	0.06488	0.05843	0.05875	0.06152	0.05621	0.08203	0.06	0.05766	0.05294	0.05671	0.0603	0.06032	0.05769	0.05976	0.08337	0.06438	0.06842	0.06461	0.06962	0.06812	0.06487	0.06651	0.0682	0.0641	0.06727	0.06921	0.06257	0.06464	0.06351	0.06305	0.08362	0.07222	0.06286	0.07209	0.06277	0.05618	0.0598	0.07226	0.06038
113	0.07044	0.069	0.08581	0.07394	0.07002	0.06786	0.0735	0.07029	0.06483	0.06658	0.0651	0.05966	0.0591	0.06053	0.05645	0.08127	0.0591	0.05672	0.05291	0.05659	0.05954	0.05921	0.057	0.06045	0.08261	0.06439	0.06834	0.06486	0.06879	0.06883	0.06469	0.0683	0.06709	0.0635	0.06694	0.0685	0.0634	0.06335	0.06296	0.06295	0.08291	0.0725	0.06246	0.07097	0.06431	0.05633	0.06099	0.07168	0.06148
114	0.0723	0.06903	0.08602	0.07278	0.06968	0.06857	0.07252	0.07024	0.06601	0.06664	0.06572	0.06064	0.06028	0.06114	0.05645	0.08062	0.05946	0.05542	0.05342	0.05737	0.05944	0.05933	0.05816	0.06025	0.08225	0.06363	0.06942	0.06525	0.0677	0.06825	0.06445	0.06826	0.06631	0.06436	0.06723	0.0683	0.06516	0.06486	0.06219	0.06263	0.08403	0.07384	0.06135	0.06999	0.06378	0.05841	0.06052	0.07109	0.06252
115	0.07158	0.06802	0.08574	0.0719	0.07053	0.069	0.07313	0.07024	0.06533	0.06566	0.06602	0.0596	0.05921	0.06114	0.05731	0.08089	0.06092	0.05545	0.05407	0.05508	0.05828	0.05897	0.05654	0.06124	0.0828	0.06256	0.07044	0.06512	0.0689	0.06778	0.06388	0.06804	0.0654	0.0643	0.06744	0.06752	0.06564	0.06547	0.0613	0.06337	0.08311	0.07313	0.06078	0.07179	0.06332	0.05757	0.06081	0.07272	0.06282
116	0.0714	0.06611	0.08611	0.07173	0.07017	0.06954	0.07155	0.06947	0.06451	0.06624	0.06735	0.05822	0.05939	0.06191	0.05619	0.08106	0.06183	0.05497	0.05589	0.05508	0.05654	0.06053	0.05776	0.06106	0.0821	0.06291	0.07103	0.06516	0.06983	0.06821	0.06523	0.06674	0.06729	0.06694	0.06718	0.06759	0.06551	0.06706	0.06374	0.06317	0.08521	0.07215	0.06122	0.07376	0.0637	0.0584	0.06009	0.07292	0.06484
117	0.07046	0.06633	0.08555	0.07182	0.06936	0.06966	0.07213	0.07041	0.06375	0.06616	0.06765	0.05854	0.06004	0.06195	0.05694	0.08143	0.06156	0.05632	0.05662	0.05379	0.0579	0.06128	0.05889	0.06176	0.08337	0.06493	0.0703	0.06468	0.071	0.0682	0.06615	0.0669	0.06763	0.06736	0.06843	0.06742	0.06448	0.06598	0.06381	0.06415	0.08438	0.07217	0.06153	0.0736	0.06498	0.05712	0.06085	0.07316	0.06574
118	0.06935	0.06675	0.08449	0.07255	0.06931	0.06803	0.07103	0.07008	0.0634	0.06444	0.06701	0.06059	0.06058	0.06336	0.05872	0.08133	0.06016	0.05828	0.05661	0.0553	0.05735	0.06243	0.05946	0.06387	0.08418	0.06656	0.06971	0.0646	0.06894	0.06797	0.06685	0.06646	0.06764	0.06838	0.06952	0.06824	0.06495	0.0659	0.06377	0.06331	0.08609	0.07384	0.06314	0.07245	0.06605	0.0576	0.06149	0.07374	0.06663
119	0.06967	0.06899	0.08529	0.07412	0.06972	0.06848	0.07117	0.07093	0.06435	0.06563	0.06716	0.06248	0.06059	0.062	0.06072	0.08113	0.05997	0.05831	0.0564	0.05464	0.05924	0.06227	0.05885	0.06353	0.08465	0.06635	0.07028	0.06424	0.06906	0.0695	0.06723	0.06672	0.06881	0.06637	0.06835	0.06759	0.06592	0.06559	0.06238	0.06385	0.08326	0.07358	0.0633	0.07104	0.06493	0.05773	0.06213	0.07381	0.06481
120	0.06838	0.06924	0.08521	0.0757	0.07037	0.06737	0.07082	0.06945	0.06408	0.06459	0.06693	0.06228	0.05924	0.06196	0.06116	0.08077	0.0592	0.05875	0.05632	0.05444	0.05889	0.06179	0.05968	0.06329	0.08378	0.06457	0.06983	0.06374	0.06763	0.06888	0.06652	0.06642	0.06964	0.06518	0.06855	0.06649	0.06619	0.06541	0.06165	0.06338	0.08333	0.07318	0.0637	0.07237	0.06451	0.05813	0.06245	0.07423	0.06459
121	0.06957	0.06951	0.08572	0.07678	0.06885	0.06877	0.07162	0.06906	0.06451	0.06625	0.06713	0.06104	0.06006	0.06016	0.0597	0.08111	0.05998	0.05754	0.05637	0.05375	0.06052	0.06002	0.06053	0.06052	0.08342	0.06416	0.06805	0.06357	0.06761	0.07048	0.06615	0.0675	0.06975	0.06435	0.06833	0.06703	0.06546	0.06582	0.0616	0.06451	0.08309	0.071	0.06093	0.07248	0.06453	0.05931	0.06216	0.07235	0.06332
122	0.06946	0.06902	0.08629	0.07705	0.06892	0.06857	0.07224	0.06851	0.06317	0.06474	0.06657	0.06034	0.05997	0.0607	0.05911	0.08155	0.059	0.05769	0.05546	0.05403	0.06125	0.05993	0.06031	0.06203	0.08271	0.06435	0.06697	0.0642	0.06736	0.06869	0.06509	0.06763	0.06837	0.0655	0.06881	0.06806	0.064	0.06524	0.06271	0.064	0.08294	0.07263	0.06041	0.07401	0.06504	0.05858	0.06213	0.07396	0.06309
123	0.07119	0.06873	0.08897	0.07857	0.06863	0.07042	0.07235	0.06798	0.06363	0.06598	0.06709	0.06005	0.05967	0.06024	0.05916	0.08131	0.05952	0.05668	0.05497	0.055	0.06097	0.06048	0.05845	0.06228	0.08183	0.06411	0.06783	0.06558	0.0686	0.06783	0.06602	0.06825	0.06989	0.06591	0.06722	0.06883	0.06413	0.06568	0.06348	0.06664	0.08384	0.07375	0.05972	0.07346	0.0644	0.05764	0.06078	0.07339	0.06295
124	0.07062	0.06839	0.08861	0.07894	0.07012	0.07057	0.0712	0.0676	0.06519	0.06673	0.06718	0.06085	0.05904	0.06031	0.05835	0.08053	0.05898	0.05622	0.05463	0.05551	0.06098	0.06071	0.05918	0.06279	0.08115	0.06488	0.0699	0.06495	0.06977	0.06654	0.06563	0.06722	0.06864	0.06616	0.06809	0.0682	0.06458	0.06545	0.06374	0.06634	0.08412	0.07489	0.06141	0.07374	0.06333	0.05791	0.06066	0.07441	0.06307
125	0.07004	0.06784	0.08858	0.08007	0.07252	0.06943	0.07054	0.06762	0.06562	0.06654	0.06627	0.0628	0.05925	0.06019	0.05805	0.08024	0.05884	0.05681	0.05437	0.056	0.0597	0.06061	0.05833	0.06188	0.08139	0.06442	0.0708	0.06514	0.07097	0.067	0.06532	0.06685	0.06833	0.06581	0.06787	0.06871	0.06593	0.06558	0.06264	0.0671	0.08553	0.07428	0.06133	0.07374	0.0631	0.05837	0.06122	0.07243	0.06355
126	0.06885	0.06777	0.08696	0.08029	0.07292	0.06812	0.07062	0.06852	0.06682	0.06514	0.06658	0.06315	0.0597	0.06012	0.05829	0.08034	0.05941	0.05847	0.05592	0.05432	0.05864	0.06013	0.05824	0.0621	0.08286	0.06543	0.07059	0.06443	0.06974	0.06851	0.06448	0.06703	0.06766	0.06592	0.06834	0.06988	0.06559	0.06533	0.06223	0.06432	0.08501	0.07306	0.06269	0.07401	0.06394	0.05985	0.06341	0.07315	0.064
127	0.06974	0.06895	0.08947	0.07842	0.07206	0.0682	0.07163	0.06965	0.0662	0.06545	0.06683	0.06268	0.06175	0.05963	0.05958	0.08057	0.05983	0.06017	0.05664	0.05386	0.0582	0.06003	0.05729	0.06349	0.08284	0.06534	0.0705	0.06481	0.06921	0.06974	0.06527	0.06725	0.07085	0.06518	0.06723	0.0709	0.0663	0.06706	0.06355	0.06505	0.08427	0.07255	0.06167	0.07397	0.06469	0.05953	0.06386	0.07236	0.06461
128	0.06986	0.06944	0.08921	0.07791	0.06938	0.0673	0.0716	0.06924	0.0658	0.06657	0.06776	0.06085	0.06145	0.06004	0.06044	0.08007	0.06053	0.06027	0.05701	0.05299	0.05857	0.06044	0.05913	0.06392	0.08418	0.06591	0.07153	0.06488	0.06848	0.07032	0.06547	0.06775	0.07184	0.0664	0.0681	0.07011	0.0652	0.06798	0.06398	0.06455	0.08444	0.07357	0.06314	0.07415	0.06539	0.05904	0.06432	0.07322	0.06456
129	0.07182	0.06983	0.08921	0.07847	0.06934	0.06882	0.07022	0.07008	0.06459	0.06801	0.06757	0.06037	0.06168	0.0604	0.06011	0.08067	0.06064	0.05813	0.05574	0.05404	0.05996	0.06114	0.05819	0.06339	0.08343	0.06597	0.07336	0.06492	0.06772	0.07093	0.06566	0.06651	0.07039	0.06628	0.06838	0.06752	0.06491	0.06977	0.06399	0.06441	0.08438	0.07348	0.06336	0.07401	0.06462	0.05963	0.06178	0.07381	0.06385
130	0.07107	0.06768	0.08951	0.08118	0.06856	0.06875	0.07062	0.07023	0.06353	0.06671	0.0673	0.06124	0.0607	0.06166	0.05995	0.08119	0.06225	0.0568	0.05765	0.05395	0.0585	0.06099	0.05871	0.06284	0.0847	0.06713	0.07359	0.06521	0.06812	0.07209	0.06436	0.06782	0.0683	0.06818	0.06895	0.06755	0.06558	0.06793	0.06303	0.06415	0.08465	0.07477	0.06353	0.07523	0.06479	0.05972	0.06126	0.07425	0.06335
131	0.07241	0.06847	0.09036	0.08474	0.06991	0.0693	0.07085	0.07149	0.06402	0.06705	0.06743	0.06202	0.06195	0.06207	0.05954	0.08259	0.06237	0.05712	0.05867	0.05463	0.05956	0.06125	0.05812	0.06193	0.08457	0.06755	0.07251	0.06485	0.06854	0.07184	0.0644	0.06767	0.06766	0.06865	0.06961	0.06945	0.06735	0.06738	0.06256	0.06417	0.08477	0.07359	0.0635	0.07452	0.06421	0.05826	0.06114	0.07493	0.06522
132	0.07241	0.06972	0.08998	0.08643	0.07071	0.06895	0.07184	0.07159	0.0648	0.06919	0.06734	0.06368	0.06253	0.06265	0.05947	0.08305	0.06182	0.0572	0.05848	0.05583	0.05989	0.06099	0.06023	0.06244	0.08517	0.06645	0.07032	0.06525	0.06933	0.07095	0.06454	0.06853	0.06827	0.06937	0.07021	0.07232	0.06665	0.06683	0.06321	0.06454	0.08509	0.07366	0.06355	0.07482	0.06508	0.05793	0.06137	0.07502	0.06679
133	0.07129	0.07085	0.08871	0.08576	0.07148	0.06713	0.0717	0.07055	0.06444	0.06885	0.06702	0.06262	0.06294	0.06171	0.05995	0.083	0.06065	0.05724	0.05612	0.05583	0.0617	0.06221	0.06023	0.06112	0.08499	0.06549	0.0708	0.06703	0.06965	0.07001	0.06497	0.06849	0.06899	0.06944	0.07128	0.07102	0.06622	0.06815	0.06444	0.06426	0.08524	0.07246	0.06403	0.07388	0.06543	0.05714	0.06201	0.07607	0.06689
134	0.07151	0.06994	0.08885	0.08289	0.07194	0.06804	0.07255	0.06979	0.06442	0.0699	0.06772	0.06165	0.06211	0.06063	0.05978	0.08161	0.06039	0.05868	0.05564	0.05547	0.061	0.06213	0.06008	0.06127	0.08418	0.06661	0.07015	0.06641	0.07028	0.06917	0.06603	0.0674	0.06865	0.06774	0.07112	0.06919	0.06461	0.06796	0.06421	0.06575	0.08391	0.07248	0.06322	0.07467	0.06625	0.05885	0.06172	0.07597	0.06649
135	0.0702	0.06814	0.0888	0.08242	0.07107	0.0673	0.07381	0.0697	0.06253	0.06687	0.06755	0.05956	0.06288	0.05989	0.0593	0.08143	0.06149	0.05893	0.05567	0.05518	0.05948	0.06196	0.05978	0.06205	0.08411	0.06663	0.07058	0.06508	0.07026	0.06829	0.06466	0.06777	0.07014	0.06812	0.06965	0.06709	0.06356	0.06643	0.06589	0.06602	0.08337	0.07231	0.06217	0.07389	0.06538	0.05778	0.06191	0.07493	0.06463
136	0.0721	0.0685	0.09054	0.08914	0.0719	0.06861	0.07422	0.07087	0.06399	0.06731	0.06839	0.06123	0.06247	0.0617	0.05846	0.08063	0.06278	0.05962	0.0565	0.05555	0.05822	0.0626	0.06034	0.06354	0.08587	0.06639	0.07023	0.06524	0.07027	0.06731	0.06524	0.06748	0.07058	0.06695	0.06837	0.06785	0.06329	0.0664	0.06516	0.06789	0.0839	0.07356	0.06227	0.07368	0.06348	0.05758	0.06096	0.0728	0.06518
137	0.07178	0.06948	0.08852	0.09434	0.07229	0.06903	0.07403	0.0709	0.06405	0.06633	0.06714	0.06259	0.06382	0.06168	0.05733	0.08118	0.06264	0.05789	0.05673	0.05663	0.05736	0.06298	0.06001	0.06281	0.08634	0.06496	0.07023	0.06572	0.07071	0.067	0.06496	0.06771	0.07204	0.06768	0.06777	0.06665	0.06378	0.06816	0.06496	0.06734	0.08483	0.07505	0.06286	0.07386	0.06204	0.05782	0.06062	0.07282	0.06467
138	0.07148	0.06963	0.08813	0.09664	0.07304	0.06899	0.07314	0.07137	0.06526	0.06751	0.0682	0.065	0.06364	0.06193	0.059	0.08112	0.06066	0.05948	0.05774	0.0555	0.05788	0.06396	0.05874	0.06254	0.08722	0.06534	0.07059	0.06745	0.07078	0.06734	0.06747	0.06708	0.07008	0.06735	0.06731	0.06732	0.06486	0.06895	0.06453	0.06693	0.08543	0.07501	0.06382	0.07514	0.06183	0.05837	0.06135	0.07381	0.06695
139	0.07118	0.07046	0.08754	0.09644	0.07355	0.06827	0.07214	0.07011	0.06552	0.06699	0.06757	0.06278	0.06232	0.0612	0.0586	0.08189	0.06098	0.05819	0.0563	0.055	0.05733	0.06342	0.05824	0.06132	0.08504	0.06508	0.06922	0.06563	0.06993	0.06894	0.0675	0.06738	0.06935	0.06792	0.06731	0.06787	0.06443	0.068	0.06478	0.06448	0.08511	0.07512	0.06411	0.07617	0.06352	0.06057	0.0619	0.07496	0.06673
140	0.07007	0.07111	0.08912	0.09625	0.0727	0.06714	0.07126	0.07134	0.06527	0.0682	0.06673	0.06164	0.06205	0.06052	0.06147	0.08078	0.06076	0.05851	0.05524	0.05424	0.05672	0.06233	0.05836	0.06216	0.08474	0.06531	0.07016	0.0652	0.06733	0.07001	0.06723	0.06767	0.06761	0.06694	0.06936	0.06868	0.06421	0.06741	0.06387	0.06359	0.08585	0.0744	0.06388	0.07585	0.06505	0.05971	0.06224	0.0753	0.06676
141	0.07055	0.07102	0.08948	0.09544	0.07246	0.06748	0.07184	0.07108	0.06441	0.06714	0.06612	0.06085	0.06128	0.05975	0.05958	0.07939	0.0629	0.0575	0.05412	0.05406	0.05666	0.06114	0.06059	0.06073	0.08384	0.06622	0.06988	0.06484	0.06717	0.07052	0.06709	0.06723	0.06834	0.06757	0.07111	0.06849	0.06436	0.06721	0.06293	0.06262	0.08522	0.07425	0.06346	0.07512	0.06611	0.05936	0.06159	0.07502	0.06634
142	0.06928	0.0702	0.0892	0.09421	0.0717	0.06801	0.07096	0.07097	0.06364	0.06717	0.06657	0.0617	0.06225	0.05987	0.05871	0.07891	0.06179	0.05857	0.05428	0.05387	0.05659	0.0611	0.06018	0.06046	0.08391	0.06672	0.07097	0.06497	0.06768	0.0692	0.06758	0.06714	0.07066	0.06676	0.0718	0.0693	0.06509	0.06731	0.06057	0.06262	0.08561	0.07291	0.06283	0.07401	0.06703	0.05745	0.06127	0.07533	0.06787
143	0.0704	0.06885	0.08854	0.08904	0.07202	0.06959	0.0709	0.06988	0.06422	0.06612	0.06809	0.0615	0.06231	0.06063	0.05609	0.07992	0.06302	0.05919	0.0559	0.05446	0.05739	0.06173	0.06089	0.0593	0.08445	0.06877	0.0711	0.06451	0.06922	0.06843	0.06836	0.06705	0.07198	0.06737	0.06889	0.07024	0.06505	0.06817	0.06156	0.063	0.08495	0.07301	0.06224	0.07433	0.06689	0.05776	0.06227	0.07416	0.06715
144	0.07149	0.07084	0.08796	0.08865	0.0725	0.07073	0.06963	0.06937	0.06505	0.06569	0.06748	0.06114	0.06241	0.06103	0.0559	0.08058	0.06177	0.05934	0.05583	0.05452	0.05776	0.06217	0.05881	0.05932	0.08495	0.06809	0.07046	0.06498	0.0707	0.06857	0.06723	0.06755	0.07093	0.06605	0.06693	0.0715	0.06561	0.06792	0.06135	0.06314	0.08481	0.07344	0.06282	0.07457	0.06786	0.05905	0.06219	0.07439	0.06698
145	0.0731	0.07083	0.08613	0.08955	0.07377	0.07208	0.06961	0.07052	0.0653	0.06628	0.06661	0.06156	0.0629	0.06101	0.0576	0.0807	0.06147	0.05948	0.0572	0.05416	0.05841	0.06159	0.06095	0.06048	0.08615	0.06902	0.0687	0.06552	0.06949	0.0692	0.0669	0.06862	0.06784	0.06753	0.06548	0.07207	0.06521	0.06967	0.06231	0.06419	0.08494	0.07386	0.06446	0.07606	0.06689	0.05916	0.0632	0.07567	0.0664
146	0.07378	0.07271	0.08765	0.09235	0.07419	0.07213	0.07088	0.07149	0.06548	0.06583	0.06581	0.06294	0.0608	0.06104	0.0591	0.08058	0.06027	0.0602	0.05665	0.05386	0.05953	0.06174	0.06047	0.06056	0.08551	0.066	0.06834	0.06679	0.07078	0.06968	0.0672	0.06898	0.06686	0.06758	0.06533	0.07301	0.06679	0.06837	0.06245	0.06378	0.08439	0.07373	0.06525	0.07587	0.06705	0.05991	0.06217	0.0765	0.06888
147	0.07142	0.07316	0.08798	0.0904	0.07386	0.07125	0.07103	0.07108	0.06666	0.06653	0.06672	0.0632	0.06033	0.06086	0.06032	0.08117	0.06068	0.05946	0.05651	0.05411	0.05815	0.06116	0.06069	0.06	0.08658	0.06705	0.06894	0.06581	0.07073	0.07005	0.06665	0.06957	0.06861	0.06813	0.067	0.07127	0.0673	0.06863	0.06291	0.06501	0.08419	0.07337	0.06596	0.07469	0.06629	0.05979	0.06244	0.07676	0.06939
148	0.07024	0.07356	0.08943	0.08775	0.07374	0.07092	0.07222	0.07125	0.06793	0.06746	0.06879	0.06317	0.05999	0.06015	0.06135	0.08159	0.06006	0.0593	0.05718	0.05514	0.05851	0.06194	0.06042	0.05926	0.08605	0.06633	0.07061	0.0649	0.07205	0.07058	0.06685	0.06873	0.07063	0.06677	0.06935	0.07041	0.06705	0.06705	0.06479	0.06505	0.08518	0.07297	0.06524	0.07365	0.06717	0.05986	0.06204	0.07576	0.06962
149	0.0681	0.07334	0.08781	0.08648	0.0731	0.06969	0.07154	0.07156	0.06721	0.06685	0.07093	0.0625	0.06078	0.05967	0.06044	0.08078	0.06015	0.05811	0.05702	0.05558	0.05722	0.06175	0.05926	0.0608	0.08638	0.0671	0.07034	0.06436	0.07128	0.07068	0.06531	0.06805	0.07158	0.06679	0.06932	0.06828	0.06528	0.06738	0.06466	0.06451	0.08484	0.07225	0.06524	0.07296	0.06744	0.05908	0.06329	0.07627	0.06905
150	0.06985	0.07055	0.08866	0.08538	0.0728	0.06999	0.07215	0.07503	0.06704	0.06613	0.07056	0.06282	0.06174	0.06003	0.05996	0.08043	0.06055	0.06091	0.05706	0.05635	0.05835	0.06071	0.0599	0.06266	0.08643	0.06735	0.06993	0.06559	0.06957	0.07113	0.0674	0.0687	0.07085	0.06639	0.07046	0.06921	0.06535	0.06862	0.06405	0.06334	0.08608	0.07274	0.06507	0.07512	0.06699	0.0602	0.06361	0.07732	0.06826
151	0.07077	0.07065	0.08769	0.07964	0.07115	0.06986	0.07231	0.07569	0.06634	0.06449	0.06916	0.06343	0.06213	0.0605	0.05894	0.08105	0.06131	0.06262	0.05534	0.05645	0.06108	0.06076	0.05839	0.06354	0.08572	0.06776	0.07006	0.06624	0.06943	0.07034	0.0685	0.0681	0.06955	0.06768	0.06792	0.06882	0.06612	0.06947	0.06335	0.06198	0.08543	0.07314	0.06496	0.07539	0.065	0.06129	0.06336	0.07761	0.06809
152	0.07203	0.07059	0.08945	0.08135	0.07152	0.07102	0.07258	0.07546	0.06718	0.06587	0.06859	0.0641	0.06201	0.06079	0.0588	0.08223	0.06071	0.06281	0.05444	0.05631	0.06218	0.06054	0.05919	0.06325	0.08573	0.06946	0.06966	0.06699	0.06838	0.0702	0.07009	0.06867	0.06952	0.06716	0.06934	0.07081	0.06737	0.06978	0.06397	0.06374	0.0856	0.07518	0.06515	0.07474	0.0654	0.05953	0.06281	0.07786	0.06906
153	0.0713	0.07327	0.09013	0.08734	0.07198	0.0708	0.07447	0.07343	0.06685	0.06796	0.06903	0.06314	0.06082	0.06016	0.05765	0.08167	0.06038	0.06146	0.05577	0.05595	0.06268	0.06145	0.05915	0.06202	0.0857	0.0685	0.07041	0.06582	0.06938	0.06928	0.0683	0.0675	0.06968	0.06671	0.06758	0.07015	0.06578	0.06899	0.06332	0.06273	0.08479	0.07559	0.06384	0.07301	0.06468	0.05842	0.06276	0.07651	0.06993
154	0.07217	0.07355	0.09011	0.09544	0.07181	0.07098	0.075	0.07247	0.06645	0.06903	0.06927	0.06278	0.0601	0.06057	0.05697	0.08073	0.06008	0.06007	0.05577	0.05521	0.06042	0.06109	0.0583	0.06148	0.08471	0.06796	0.07089	0.06627	0.07034	0.06924	0.06531	0.06814	0.07194	0.06555	0.06894	0.06956	0.06544	0.06819	0.0629	0.06409	0.08414	0.07658	0.0636	0.07289	0.0653	0.05908	0.06327	0.07655	0.06911
155	0.07316	0.07311	0.08913	0.0981	0.07174	0.07098	0.07467	0.0738	0.06545	0.06819	0.06893	0.06082	0.05999	0.06126	0.05755	0.08019	0.0603	0.05944	0.05624	0.05453	0.05999	0.06076	0.05814	0.06148	0.08508	0.06877	0.07224	0.06555	0.07053	0.06904	0.06367	0.06832	0.07129	0.06579	0.06901	0.0697	0.06464	0.06772	0.06183	0.06311	0.08516	0.07601	0.06333	0.0744	0.06491	0.06036	0.06331	0.07639	0.06694
156	0.07473	0.07242	0.08863	0.09839	0.07229	0.0706	0.07203	0.07272	0.06505	0.06809	0.06689	0.06198	0.06168	0.06129	0.06006	0.08155	0.0607	0.05935	0.05668	0.0538	0.06081	0.06205	0.05832	0.06254	0.08401	0.06951	0.07283	0.06584	0.07108	0.06991	0.06416	0.06922	0.07105	0.06748	0.06929	0.06964	0.06594	0.06765	0.06248	0.0635	0.08564	0.07647	0.06417	0.07432	0.06571	0.06018	0.06367	0.07651	0.06709
157	0.0741	0.07314	0.08964	0.10246	0.07306	0.06997	0.07283	0.07346	0.06607	0.06757	0.06593	0.06201	0.06084	0.06008	0.0618	0.08223	0.06171	0.05901	0.05642	0.05282	0.06105	0.06251	0.05881	0.06243	0.08464	0.07006	0.07241	0.06499	0.06957	0.07043	0.06546	0.069	0.07032	0.06787	0.06785	0.0703	0.06856	0.06759	0.06317	0.06183	0.0846	0.07526	0.0656	0.07404	0.06571	0.05956	0.06324	0.07822	0.06863
158	0.07389	0.0736	0.08917	0.105	0.07377	0.06881	0.07335	0.0733	0.06742	0.06647	0.06651	0.06379	0.06043	0.05892	0.0618	0.08296	0.06303	0.06105	0.05679	0.0531	0.06123	0.06374	0.06053	0.06176	0.08438	0.06796	0.07193	0.06513	0.07066	0.0706	0.06638	0.06864	0.07023	0.06904	0.06778	0.06967	0.06845	0.06931	0.06444	0.06121	0.08408	0.074	0.06707	0.07325	0.06497	0.06199	0.06266	0.07837	0.06946
159	0.07346	0.07429	0.0896	0.10958	0.07298	0.06967	0.07386	0.07398	0.0675	0.06717	0.06858	0.06322	0.05968	0.05976	0.06119	0.08189	0.06213	0.06192	0.05661	0.05328	0.05998	0.06349	0.06041	0.06119	0.08485	0.06891	0.07253	0.06473	0.07069	0.07033	0.06658	0.06886	0.07109	0.06905	0.06943	0.07079	0.06874	0.07038	0.0659	0.0623	0.08396	0.07353	0.06656	0.07281	0.06467	0.06162	0.06362	0.079	0.0698
160	0.07572	0.07356	0.08835	0.11122	0.07481	0.06973	0.07275	0.07421	0.06662	0.06772	0.07093	0.06194	0.061	0.06151	0.06118	0.08318	0.06231	0.06324	0.0577	0.0545	0.05925	0.06398	0.05944	0.063	0.0869	0.06931	0.07198	0.06647	0.07227	0.07097	0.06636	0.06866	0.0711	0.06851	0.07039	0.07128	0.06769	0.07078	0.06727	0.0637	0.08472	0.07356	0.06419	0.0736	0.06526	0.06096	0.06409	0.07704	0.07038
161	0.07559	0.07316	0.08771	0.116	0.07432	0.0715	0.07348	0.07429	0.06518	0.0686	0.07097	0.06259	0.06152	0.06221	0.06195	0.08198	0.0624	0.06186	0.05781	0.05397	0.0588	0.06231	0.05951	0.06238	0.08687	0.07284	0.07107	0.06618	0.07138	0.0719	0.06639	0.06951	0.07113	0.06771	0.07202	0.07204	0.06789	0.0704	0.0665	0.065	0.08444	0.07393	0.06363	0.07373	0.06631	0.06017	0.06504	0.07717	0.07011
162	0.07484	0.07263	0.08665	0.1196	0.07547	0.0719	0.0748	0.07529	0.06645	0.06728	0.07061	0.0628	0.06153	0.06172	0.06105	0.08292	0.06216	0.06121	0.05617	0.05504	0.05794	0.06225	0.05881	0.06334	0.08727	0.07305	0.06999	0.06755	0.07101	0.07279	0.06521	0.07006	0.07012	0.06658	0.0684	0.07123	0.06708	0.07088	0.06605	0.06519	0.08512	0.0726	0.06447	0.07497	0.06808	0.06061	0.06603	0.07719	0.06961
163	0.07452	0.07416	0.08797	0.12501	0.07491	0.0725	0.07545	0.07661	0.06737	0.06768	0.07034	0.06383	0.06091	0.06036	0.05909	0.08127	0.06083	0.06157	0.057	0.0557	0.05765	0.06065	0.0613	0.06265	0.08691	0.07374	0.07137	0.06559	0.07068	0.07155	0.06621	0.07182	0.06882	0.06775	0.06721	0.07075	0.06526	0.07236	0.06435	0.06525	0.08403	0.07391	0.06546	0.0749	0.06682	0.06034	0.06629	0.07843	0.07026
164	0.07508	0.07586	0.09007	0.12751	0.0757	0.07208	0.07546	0.0763	0.06864	0.06737	0.06933	0.06411	0.06145	0.06023	0.05884	0.08276	0.05979	0.06048	0.05752	0.05659	0.05726	0.06219	0.06104	0.06331	0.08826	0.07272	0.07188	0.06588	0.07201	0.07056	0.067	0.07183	0.069	0.06885	0.06453	0.06935	0.06591	0.07173	0.06553	0.06386	0.0855	0.07516	0.06443	0.07447	0.06512	0.05903	0.06568	0.0774	0.07145
165	0.07575	0.07778	0.09158	0.1305	0.07615	0.07275	0.07557	0.07744	0.06728	0.06801	0.06952	0.06385	0.06188	0.06133	0.05974	0.08305	0.06097	0.06032	0.0589	0.0563	0.05846	0.06188	0.06123	0.06285	0.08821	0.07257	0.07241	0.06488	0.07117	0.07089	0.06786	0.07267	0.07036	0.06966	0.06649	0.07147	0.06699	0.07118	0.06526	0.06281	0.08525	0.07856	0.06376	0.07342	0.063	0.05797	0.06536	0.07714	0.0734
166	0.07502	0.07794	0.09156	0.13287	0.07652	0.07318	0.07607	0.07728	0.0678	0.06883	0.06969	0.0635	0.06256	0.0611	0.06047	0.08253	0.06173	0.05949	0.05754	0.05593	0.06039	0.06177	0.06059	0.06249	0.08815	0.07176	0.07125	0.06514	0.07134	0.07128	0.06854	0.07095	0.07126	0.07139	0.06769	0.0722	0.0685	0.07077	0.06591	0.06213	0.08703	0.07786	0.06365	0.07374	0.0642	0.05867	0.06505	0.07679	0.07398
167	0.07437	0.07817	0.09247	0.1336	0.07692	0.07451	0.07597	0.07874	0.06872	0.07042	0.07117	0.06234	0.06297	0.06197	0.05954	0.0809	0.0626	0.06046	0.05676	0.05648	0.05986	0.06049	0.06033	0.06243	0.08697	0.07243	0.07234	0.06505	0.07061	0.07072	0.06803	0.06968	0.07178	0.0704	0.06737	0.07241	0.06734	0.07072	0.06577	0.06267	0.0861	0.07606	0.06257	0.07478	0.06543	0.05996	0.06613	0.07731	0.07543
168	0.07389	0.07704	0.09235	0.13438	0.07559	0.07341	0.07619	0.07882	0.06972	0.07015	0.07176	0.06263	0.0629	0.06165	0.05936	0.08024	0.06314	0.06041	0.05532	0.05726	0.06001	0.06022	0.05997	0.06199	0.08644	0.07284	0.07175	0.0645	0.07202	0.07094	0.06687	0.06719	0.07112	0.0699	0.06732	0.07221	0.06716	0.07144	0.06672	0.0626	0.08823	0.07354	0.06212	0.07521	0.06474	0.06085	0.06469	0.07829	0.07495
169	0.07457	0.07687	0.09304	0.13394	0.0755	0.07403	0.07603	0.07917	0.07086	0.06969	0.0703	0.06305	0.06325	0.06142	0.05993	0.08072	0.06243	0.05922	0.0552	0.05694	0.05707	0.06046	0.05912	0.06074	0.08542	0.07365	0.07245	0.06404	0.07183	0.07312	0.06611	0.06672	0.0708	0.06761	0.06766	0.07114	0.065	0.07101	0.06709	0.06201	0.08715	0.07311	0.06133	0.07458	0.06445	0.0608	0.06526	0.07889	0.07421
170	0.07648	0.07723	0.09133	0.137	0.07555	0.07394	0.07646	0.07728	0.07073	0.06933	0.06961	0.06283	0.06332	0.06029	0.06019	0.08111	0.06206	0.06065	0.05513	0.05664	0.0594	0.06178	0.05898	0.06194	0.08615	0.07197	0.07245	0.06427	0.07234	0.07429	0.06619	0.06899	0.07147	0.06779	0.06882	0.072	0.06507	0.0719	0.06669	0.06206	0.08746	0.07384	0.06298	0.07445	0.06383	0.06026	0.06508	0.07887	0.07333
171	0.07731	0.07711	0.09128	0.13997	0.07806	0.075	0.07565	0.0754	0.07045	0.0687	0.06797	0.06181	0.06341	0.06005	0.05987	0.08143	0.06147	0.06198	0.05632	0.05501	0.05924	0.06216	0.06001	0.06186	0.08719	0.07261	0.07311	0.06536	0.07243	0.07371	0.06707	0.0707	0.07142	0.06852	0.07025	0.07118	0.06412	0.0719	0.0666	0.06371	0.08522	0.07505	0.06371	0.07588	0.06699	0.06007	0.06559	0.07741	0.07415
172	0.07624	0.07907	0.09147	0.14422	0.07786	0.07392	0.07463	0.07436	0.06855	0.0683	0.06895	0.061	0.06178	0.06009	0.0598	0.08172	0.06142	0.06259	0.05598	0.05463	0.05999	0.06514	0.06065	0.06235	0.08752	0.07504	0.07296	0.06629	0.07209	0.07185	0.06605	0.07123	0.07209	0.06827	0.06943	0.07213	0.0663	0.0726	0.06587	0.0639	0.08594	0.07704	0.06639	0.07642	0.06786	0.0603	0.06449	0.07761	0.07482
173	0.07586	0.07972	0.09175	0.14614	0.07735	0.07267	0.07322	0.0753	0.06896	0.0679	0.06726	0.06218	0.05987	0.06165	0.06013	0.08306	0.06189	0.06328	0.05632	0.05462	0.05882	0.06528	0.0612	0.06318	0.08807	0.07604	0.07385	0.06631	0.07354	0.07172	0.067	0.07089	0.07253	0.06742	0.06852	0.07219	0.06587	0.07459	0.06684	0.06488	0.08669	0.07709	0.06592	0.07672	0.0708	0.06089	0.06403	0.07856	0.07623
174	0.07526	0.08021	0.09096	0.14805	0.0762	0.07104	0.07337	0.07579	0.06968	0.06921	0.06911	0.06342	0.05945	0.06177	0.05978	0.08289	0.06143	0.06333	0.05663	0.05574	0.05854	0.06507	0.06189	0.06329	0.08761	0.07579	0.07404	0.06712	0.07304	0.07133	0.06863	0.06949	0.07453	0.06738	0.06731	0.07426	0.06759	0.07589	0.06709	0.06507	0.08589	0.07704	0.0656	0.07537	0.06981	0.06059	0.06469	0.0791	0.07674
175	0.07525	0.08014	0.09062	0.14972	0.07666	0.07128	0.07419	0.07751	0.06943	0.06882	0.06856	0.06406	0.06061	0.06249	0.05912	0.0823	0.06283	0.06446	0.05783	0.05604	0.05944	0.06298	0.06115	0.06322	0.0879	0.0751	0.07426	0.06751	0.07455	0.07272	0.07014	0.07022	0.07341	0.0681	0.06731	0.07436	0.06722	0.07608	0.06735	0.06576	0.08592	0.07575	0.06495	0.0744	0.06828	0.05978	0.0657	0.07825	0.0775
176	0.0757	0.08067	0.09179	0.15174	0.07681	0.07187	0.0753	0.07781	0.06796	0.0696	0.06979	0.06247	0.06302	0.06156	0.05865	0.08056	0.06278	0.06315	0.0565	0.0551	0.05943	0.06151	0.06068	0.06213	0.08705	0.07515	0.07311	0.06733	0.07299	0.07317	0.06946	0.06983	0.0721	0.06836	0.06879	0.07628	0.06803	0.07278	0.06665	0.06523	0.08473	0.07647	0.06565	0.07449	0.06542	0.05969	0.06611	0.07888	0.07689
177	0.07724	0.08235	0.09214	0.15225	0.07755	0.07361	0.07521	0.07893	0.06733	0.06944	0.06925	0.06374	0.06344	0.0606	0.05912	0.08126	0.064	0.06222	0.05541	0.0551	0.06093	0.0622	0.06119	0.06244	0.08871	0.0769	0.0728	0.06565	0.07297	0.07378	0.06876	0.0715	0.0713	0.0695	0.06922	0.07582	0.06686	0.07162	0.06665	0.06418	0.08574	0.07648	0.06644	0.07452	0.06583	0.05875	0.06658	0.07919	0.07645
178	0.07983	0.0819	0.09193	0.15437	0.07806	0.07602	0.07628	0.0783	0.06738	0.06978	0.07003	0.06527	0.06346	0.06026	0.05985	0.0821	0.06237	0.06273	0.05583	0.05557	0.06182	0.0635	0.06248	0.06312	0.08999	0.07647	0.07329	0.06546	0.07186	0.07358	0.06787	0.07078	0.07194	0.06959	0.069	0.07652	0.06628	0.07342	0.06774	0.06443	0.08604	0.07642	0.06502	0.07511	0.06802	0.05933	0.06631	0.07871	0.07693
179	0.0792	0.08095	0.09164	0.15631	0.07919	0.07649	0.07701	0.07799	0.06855	0.07009	0.07108	0.06625	0.06216	0.06017	0.06001	0.08157	0.0607	0.06153	0.05621	0.05557	0.06117	0.065	0.0616	0.06313	0.09105	0.07739	0.07321	0.06446	0.07111	0.07293	0.06764	0.07062	0.07335	0.07026	0.06782	0.07489	0.06621	0.07538	0.06666	0.06338	0.08631	0.07559	0.06561	0.07573	0.06922	0.05924	0.06746	0.07851	0.07657
180	0.0792	0.08225	0.09266	0.16122	0.07896	0.0768	0.07693	0.07856	0.06943	0.06996	0.0712	0.06501	0.06245	0.062	0.06009	0.08084	0.06026	0.06221	0.05544	0.05528	0.05959	0.06679	0.05984	0.06256	0.09128	0.07702	0.07284	0.06612	0.0705	0.07206	0.06678	0.06983	0.07381	0.06823	0.06738	0.07215	0.06659	0.07568	0.06644	0.0626	0.08696	0.07631	0.06668	0.07642	0.06899	0.06036	0.06745	0.07904	0.07917
181	0.07799	0.08252	0.09286	0.16106	0.07947	0.07448	0.07694	0.07935	0.07059	0.07021	0.07035	0.06534	0.06298	0.06181	0.05919	0.0812	0.06141	0.06217	0.05416	0.05589	0.05885	0.06473	0.0595	0.06264	0.09177	0.07734	0.07313	0.06616	0.07093	0.07187	0.06734	0.06981	0.07318	0.06719	0.06857	0.07106	0.06604	0.07318	0.0663	0.06305	0.08691	0.07712	0.06726	0.07696	0.06933	0.05941	0.06999	0.08057	0.0788
182	0.07872	0.08336	0.09382	0.16301	0.07842	0.0743	0.0771	0.07922	0.06996	0.06852	0.06962	0.06466	0.06417	0.06257	0.06225	0.08368	0.06162	0.06497	0.05507	0.05591	0.05962	0.06476	0.06033	0.06256	0.09157	0.07959	0.07213	0.06763	0.07246	0.07267	0.06702	0.07009	0.07244	0.06692	0.07027	0.06953	0.06757	0.0746	0.06753	0.06356	0.08728	0.07691	0.06795	0.07728	0.06809	0.06025	0.0703	0.08139	0.08058
183	0.07843	0.0808	0.09355	0.16395	0.07824	0.07317	0.07702	0.07934	0.06921	0.06733	0.06988	0.06405	0.0638	0.06149	0.06147	0.08506	0.0624	0.06512	0.05611	0.05702	0.0602	0.06255	0.06154	0.06343	0.09173	0.08101	0.07277	0.06682	0.07174	0.07151	0.0672	0.07173	0.0727	0.06808	0.07033	0.07168	0.06859	0.07526	0.06625	0.06324	0.08793	0.07658	0.06808	0.07735	0.06786	0.0607	0.06975	0.08218	0.08043
184	0.07881	0.08104	0.09521	0.16872	0.07869	0.07431	0.078	0.07947	0.06854	0.06765	0.07012	0.06343	0.06344	0.06294	0.06254	0.08452	0.062	0.0645	0.05736	0.0567	0.06057	0.0641	0.06067	0.06345	0.0906	0.08317	0.07121	0.06657	0.07219	0.07059	0.06781	0.07229	0.07409	0.06922	0.07053	0.07341	0.06974	0.07769	0.06601	0.06372	0.08832	0.07587	0.06893	0.07751	0.06716	0.06183	0.06806	0.08296	0.08309
185	0.079	0.08128	0.09375	0.16971	0.07937	0.07453	0.07695	0.08066	0.06962	0.06742	0.07046	0.06419	0.06239	0.06226	0.05959	0.08391	0.06265	0.06424	0.05599	0.05738	0.06114	0.06453	0.06042	0.06332	0.09097	0.08466	0.07188	0.06664	0.07121	0.07158	0.06804	0.07401	0.07433	0.06994	0.06971	0.07537	0.06908	0.07675	0.06691	0.06389	0.08826	0.07716	0.06784	0.0766	0.06856	0.0611	0.06747	0.08334	0.08461
186	0.08003	0.0835	0.09366	0.17385	0.08006	0.07523	0.07796	0.08156	0.06963	0.0671	0.07024	0.06514	0.06208	0.06079	0.06034	0.08231	0.06321	0.06385	0.05659	0.05701	0.06031	0.06379	0.05937	0.06322	0.09023	0.08597	0.07141	0.06617	0.07178	0.07248	0.06791	0.07258	0.07339	0.06987	0.07189	0.0754	0.06809	0.07687	0.06806	0.06563	0.08842	0.07721	0.06663	0.07712	0.06993	0.06096	0.06801	0.08377	0.08549
187	0.07933	0.08322	0.09191	0.17433	0.07929	0.0726	0.07578	0.08047	0.07062	0.06593	0.07093	0.06518	0.0631	0.06112	0.06039	0.0827	0.06458	0.06442	0.0574	0.0562	0.05972	0.0635	0.06069	0.06264	0.09149	0.0865	0.07305	0.06719	0.07127	0.07237	0.06657	0.07301	0.07383	0.06982	0.07049	0.07426	0.06786	0.07518	0.06816	0.06551	0.08978	0.07748	0.0645	0.07684	0.06931	0.06141	0.06964	0.08387	0.08537
188	0.07952	0.08304	0.09288	0.17953	0.07952	0.07187	0.07695	0.08207	0.07091	0.06668	0.07082	0.06546	0.06409	0.06073	0.06093	0.08198	0.06464	0.06185	0.05871	0.05574	0.05877	0.06265	0.06086	0.06271	0.0921	0.08576	0.07269	0.06653	0.07263	0.07119	0.06712	0.07129	0.07394	0.06924	0.06999	0.07387	0.06743	0.07609	0.06802	0.06624	0.09058	0.07814	0.06442	0.07616	0.06915	0.06151	0.07041	0.08249	0.08525
189	0.07867	0.08298	0.09293	0.18036	0.08188	0.07103	0.07655	0.08135	0.07399	0.06689	0.06918	0.06518	0.06535	0.06282	0.06241	0.08291	0.06269	0.06192	0.05945	0.05497	0.05987	0.06404	0.0609	0.06237	0.0919	0.08652	0.07401	0.06628	0.07435	0.07235	0.06813	0.07159	0.07529	0.06822	0.06812	0.07333	0.06767	0.07691	0.06909	0.06597	0.08942	0.07922	0.06444	0.07594	0.06782	0.06104	0.07122	0.08259	0.0852
190	0.07904	0.08304	0.09346	0.18362	0.08255	0.07253	0.07635	0.08135	0.0722	0.06692	0.06793	0.06471	0.06484	0.06184	0.0618	0.08178	0.06076	0.06171	0.05782	0.05496	0.06111	0.06438	0.06046	0.06157	0.09242	0.0883	0.07407	0.06518	0.07478	0.07337	0.06868	0.07175	0.07491	0.0684	0.06953	0.07321	0.06788	0.07899	0.06879	0.06578	0.08683	0.08031	0.06647	0.07631	0.06762	0.05941	0.07133	0.08233	0.08688
191	0.0783	0.08439	0.09357	0.18502	0.08373	0.07366	0.07455	0.08	0.07143	0.06747	0.06871	0.06399	0.06511	0.0627	0.0628	0.08312	0.06183	0.06455	0.05943	0.05527	0.06258	0.06542	0.06379	0.06079	0.09101	0.09164	0.07367	0.06535	0.07465	0.07406	0.06874	0.07199	0.07572	0.07024	0.07134	0.07353	0.06784	0.08028	0.0688	0.06577	0.08675	0.08078	0.06606	0.07637	0.06789	0.05901	0.07237	0.08395	0.08724
192	0.07954	0.08439	0.09386	0.18621	0.08192	0.07366	0.07442	0.08038	0.06774	0.06736	0.07056	0.06398	0.06448	0.06218	0.06176	0.08257	0.06214	0.06502	0.05852	0.0555	0.06206	0.06482	0.06444	0.06107	0.09182	0.09349	0.07262	0.06484	0.07397	0.07276	0.06841	0.07138	0.07618	0.07066	0.0705	0.07288	0.06773	0.08003	0.06686	0.06555	0.08658	0.08013	0.06633	0.07741	0.06837	0.06019	0.07236	0.08389	0.08921
193	0.07984	0.0849	0.09458	0.18901	0.08278	0.07485	0.07531	0.08114	0.06921	0.06844	0.06977	0.0654	0.06488	0.06228	0.06226	0.08406	0.06362	0.06493	0.05938	0.05553	0.06193	0.06512	0.06471	0.06251	0.09157	0.09676	0.07361	0.06573	0.07321	0.07242	0.06938	0.07194	0.07574	0.07076	0.07015	0.0722	0.06746	0.07939	0.06791	0.06574	0.08683	0.07953	0.06589	0.07804	0.06892	0.06242	0.07215	0.08465	0.09056
194	0.08024	0.08459	0.09407	0.19095	0.08295	0.07488	0.07649	0.08162	0.0679	0.06776	0.06837	0.06638	0.06524	0.0615	0.06121	0.08387	0.06253	0.06452	0.05813	0.05671	0.06166	0.06442	0.0613	0.06305	0.09399	0.09808	0.075	0.06615	0.07296	0.07184	0.06909	0.07041	0.0749	0.0704	0.06961	0.07025	0.06699	0.07862	0.0672	0.06526	0.08627	0.07921	0.06735	0.07951	0.06983	0.06234	0.07144	0.08495	0.094
195	0.0806	0.08464	0.09381	0.19614	0.08406	0.0751	0.07696	0.08101	0.06946	0.0686	0.0664	0.06609	0.06487	0.06209	0.06107	0.08419	0.06107	0.06403	0.05843	0.05677	0.06222	0.0644	0.06045	0.06219	0.094	0.09968	0.07628	0.06725	0.07182	0.073	0.06916	0.07063	0.07279	0.07033	0.07094	0.07171	0.06612	0.07871	0.06807	0.06588	0.08725	0.07888	0.06723	0.0782	0.07172	0.0624	0.07248	0.08685	0.09342
196	0.08063	0.08665	0.09375	0.20162	0.08562	0.07639	0.07619	0.08138	0.06941	0.06775	0.06817	0.06435	0.06498	0.06178	0.06212	0.08348	0.06103	0.06418	0.05781	0.0576	0.06158	0.06362	0.05949	0.06255	0.09353	0.09987	0.07438	0.06625	0.07209	0.07307	0.06785	0.07001	0.07377	0.07047	0.07256	0.0734	0.06669	0.07983	0.06706	0.06522	0.08885	0.08004	0.06642	0.07803	0.07191	0.06085	0.07224	0.08609	0.0939
197	0.08122	0.08707	0.09391	0.20619	0.0865	0.07554	0.07608	0.08168	0.06977	0.06736	0.06886	0.06411	0.06465	0.064	0.06246	0.08246	0.06259	0.06395	0.0589	0.05681	0.06046	0.06347	0.05967	0.06422	0.09294	0.10155	0.07507	0.06586	0.07297	0.07528	0.06756	0.07107	0.0742	0.06947	0.07192	0.075	0.06641	0.07976	0.06754	0.06396	0.09071	0.08023	0.06514	0.07645	0.07008	0.06053	0.07144	0.08673	0.09383
198	0.08081	0.08858	0.09434	0.20793	0.08736	0.07603	0.07661	0.08311	0.06956	0.06684	0.07079	0.06327	0.06478	0.0635	0.06246	0.08246	0.06456	0.06435	0.05879	0.05677	0.0605	0.06411	0.06116	0.06492	0.09497	0.10384	0.07288	0.06597	0.07462	0.07614	0.06652	0.07156	0.07562	0.06889	0.07258	0.07457	0.06818	0.08065	0.06759	0.0637	0.08959	0.08079	0.06619	0.07773	0.06971	0.05977	0.07062	0.08618	0.09599
199	0.08031	0.08719	0.09553	0.20879	0.08807	0.0758	0.07632	0.0824	0.06901	0.06788	0.06945	0.0641	0.06522	0.06355	0.06036	0.08304	0.06461	0.06513	0.05927	0.05627	0.05993	0.06436	0.06339	0.06487	0.09658	0.10573	0.07228	0.0653	0.07614	0.07775	0.06718	0.07098	0.07591	0.0697	0.07107	0.07271	0.06703	0.08118	0.06838	0.06412	0.0897	0.07926	0.0667	0.07772	0.07011	0.06175	0.07131	0.0883	0.09605
200	0.07931	0.08726	0.09561	0.2103	0.08896	0.07531	0.07639	0.08318	0.07186	0.06807	0.06953	0.06362	0.06491	0.06164	0.05974	0.08377	0.06316	0.06567	0.05751	0.05588	0.05952	0.06447	0.06247	0.06222	0.09773	0.10776	0.07269	0.06603	0.07551	0.07489	0.06755	0.07025	0.0767	0.07141	0.07215	0.0747	0.06785	0.08123	0.06923	0.06549	0.08791	0.07955	0.0672	0.07879	0.07105	0.06178	0.07236	0.08748	0.09666
201	0.0794	0.08595	0.09424	0.21281	0.08955	0.0756	0.07384	0.08217	0.07159	0.06915	0.06881	0.06398	0.06511	0.06258	0.06044	0.08353	0.06143	0.06502	0.05674	0.05574	0.06008	0.06457	0.06235	0.06101	0.09526	0.11035	0.07378	0.06392	0.07561	0.075	0.06828	0.07036	0.07726	0.07271	0.07232	0.0758	0.06693	0.08176	0.06872	0.06557	0.08856	0.07922	0.06637	0.07824	0.06921	0.06298	0.07152	0.08694	0.09659
202	0.08143	0.08828	0.0923	0.21768	0.089	0.07385	0.07555	0.08411	0.07244	0.06852	0.06911	0.06315	0.06452	0.06251	0.0611	0.08393	0.06041	0.0646	0.05535	0.05596	0.06082	0.06362	0.05986	0.05953	0.09532	0.11229	0.07485	0.0643	0.07501	0.07334	0.06766	0.07111	0.07719	0.07286	0.07236	0.07672	0.06846	0.08232	0.06746	0.06408	0.0883	0.08012	0.0677	0.07876	0.07035	0.06247	0.07127	0.08694	0.09947
203	0.08239	0.08961	0.09328	0.22299	0.08881	0.07545	0.07632	0.0835	0.07197	0.06936	0.07002	0.06454	0.06463	0.06256	0.06087	0.0842	0.06014	0.06304	0.05648	0.05684	0.06158	0.06294	0.06042	0.05999	0.09453	0.1147	0.07356	0.06341	0.0746	0.07393	0.06807	0.07098	0.07732	0.07077	0.07135	0.0753	0.06888	0.08287	0.06712	0.06445	0.08781	0.07926	0.06704	0.07942	0.0714	0.06307	0.07058	0.08791	0.10099
204	0.08223	0.0903	0.09524	0.22754	0.09044	0.07567	0.07878	0.08375	0.07364	0.06813	0.07037	0.06574	0.06426	0.06163	0.06006	0.08417	0.06061	0.06391	0.0568	0.05734	0.06004	0.06324	0.06008	0.06158	0.09672	0.1172	0.0739	0.06619	0.07572	0.07313	0.06832	0.07037	0.07634	0.07093	0.07071	0.07392	0.06913	0.08132	0.06845	0.06457	0.08836	0.07946	0.06687	0.07862	0.07191	0.06253	0.07088	0.08819	0.1019
205	0.0817	0.08968	0.0982	0.22775	0.09352	0.07657	0.0789	0.08509	0.0731	0.06795	0.07212	0.06661	0.06246	0.06048	0.06109	0.08434	0.06091	0.06424	0.05733	0.05868	0.05982	0.06424	0.06133	0.06333	0.09621	0.12086	0.07406	0.06778	0.0769	0.07315	0.06914	0.07145	0.07634	0.06908	0.07161	0.07474	0.06967	0.08083	0.07043	0.06459	0.08967	0.07939	0.06555	0.07847	0.07056	0.06253	0.07246	0.08905	0.10124
206	0.08128	0.08961	0.09933	0.22966	0.09625	0.0765	0.07903	0.08498	0.07151	0.06832	0.07157	0.06552	0.06122	0.06069	0.06072	0.08368	0.06079	0.06624	0.05642	0.05837	0.05949	0.06495	0.06321	0.06451	0.09677	0.12473	0.07375	0.06731	0.07834	0.07376	0.06869	0.0732	0.07722	0.06948	0.07125	0.07299	0.07002	0.08162	0.07094	0.06442	0.09105	0.08025	0.06594	0.077	0.0693	0.06354	0.07513	0.09102	0.10225
207	0.08177	0.09168	0.09919	0.2326	0.09918	0.07761	0.0781	0.08579	0.06989	0.06981	0.07144	0.06604	0.06253	0.06081	0.06013	0.08418	0.06224	0.06582	0.05742	0.05801	0.06051	0.06523	0.0628	0.06501	0.09655	0.12655	0.07571	0.06702	0.07741	0.07405	0.06899	0.07354	0.07871	0.06932	0.07093	0.07394	0.06973	0.08238	0.07125	0.06384	0.0913	0.08065	0.06658	0.07794	0.06992	0.06302	0.07658	0.09187	0.10516
208	0.08145	0.09254	0.09817	0.23687	0.10081	0.07761	0.07744	0.08357	0.07079	0.07036	0.07113	0.06627	0.06418	0.06237	0.06	0.08389	0.06207	0.06613	0.05753	0.05696	0.05993	0.06516	0.06206	0.06399	0.0984	0.12932	0.07598	0.06612	0.07644	0.07432	0.0686	0.07332	0.079	0.07012	0.06985	0.0744	0.06875	0.08362	0.07187	0.06373	0.09013	0.08113	0.06843	0.0763	0.07075	0.06362	0.07659	0.09091	0.10687
209	0.08349	0.09376	0.09694	0.24034	0.10381	0.0766	0.0773	0.08428	0.07236	0.07039	0.07095	0.06721	0.06554	0.06226	0.05974	0.08408	0.06309	0.06521	0.05809	0.05715	0.06043	0.0657	0.06068	0.06399	0.09899	0.13257	0.07588	0.06856	0.07669	0.07273	0.06964	0.07369	0.07848	0.07026	0.07076	0.0774	0.06919	0.0825	0.07117	0.06238	0.08936	0.0804	0.06808	0.07589	0.07132	0.06326	0.07374	0.09013	0.1066
210	0.08353	0.09347	0.09649	0.2425	0.10467	0.07531	0.07774	0.08452	0.07189	0.07016	0.0726	0.06639	0.06597	0.06263	0.06163	0.0843	0.0638	0.06677	0.05811	0.05762	0.0606	0.06514	0.06105	0.06392	0.10126	0.13749	0.07388	0.06719	0.07842	0.07254	0.0688	0.07444	0.07906	0.07141	0.07059	0.07807	0.0699	0.08311	0.07195	0.06415	0.08977	0.08067	0.06728	0.07579	0.07235	0.0646	0.07514	0.09191	0.10714
211	0.08397	0.09442	0.09766	0.24577	0.10679	0.07563	0.07789	0.08664	0.07385	0.07035	0.07291	0.06634	0.06746	0.06242	0.06058	0.08318	0.06465	0.06728	0.05807	0.05695	0.06156	0.06508	0.06159	0.06398	0.10224	0.14175	0.07288	0.06682	0.07994	0.07223	0.069	0.07322	0.07944	0.07261	0.0716	0.07727	0.07084	0.08203	0.07211	0.06514	0.09084	0.0814	0.06578	0.07642	0.07187	0.0664	0.07527	0.09347	0.10869
212	0.08433	0.09528	0.09861	0.24927	0.10828	0.07709	0.07869	0.08726	0.07498	0.07022	0.07403	0.06499	0.06753	0.06211	0.06178	0.08334	0.06489	0.06702	0.05794	0.05649	0.06167	0.0643	0.06053	0.06329	0.10397	0.14503	0.07288	0.06336	0.0795	0.07276	0.06794	0.07238	0.07905	0.07172	0.07217	0.07606	0.07084	0.08253	0.07337	0.06602	0.09172	0.08178	0.06575	0.07725	0.07243	0.06652	0.078	0.09436	0.11119
213	0.08589	0.09718	0.10059	0.25441	0.11242	0.07864	0.07826	0.08853	0.0765	0.07096	0.07266	0.06492	0.0667	0.06202	0.06071	0.08162	0.06314	0.06757	0.05659	0.05677	0.0617	0.06407	0.06012	0.06332	0.10356	0.14898	0.07225	0.064	0.07939	0.07536	0.06927	0.07231	0.07913	0.07264	0.07398	0.07419	0.07015	0.08367	0.07374	0.06505	0.09217	0.08143	0.06725	0.0777	0.07345	0.06693	0.07792	0.09489	0.11362
214	0.08592	0.09703	0.0995	0.26023	0.11534	0.07791	0.07865	0.08798	0.0739	0.07034	0.07371	0.06437	0.06614	0.0621	0.06157	0.08285	0.06318	0.06694	0.05792	0.05894	0.06237	0.06515	0.06093	0.06367	0.10393	0.15222	0.07324	0.06438	0.07964	0.07496	0.0689	0.0722	0.08026	0.07197	0.07476	0.07325	0.06859	0.08363	0.07417	0.06689	0.09446	0.08064	0.06746	0.07755	0.07378	0.06536	0.07858	0.09489	0.1156
215	0.08588	0.09707	0.09971	0.26611	0.11832	0.07749	0.07854	0.08822	0.07355	0.07048	0.07232	0.06505	0.06587	0.06192	0.06074	0.08287	0.06369	0.06816	0.05788	0.06014	0.0622	0.06522	0.06078	0.06379	0.10434	0.15814	0.07335	0.06699	0.08097	0.0765	0.06937	0.07168	0.08137	0.07469	0.07465	0.07455	0.0669	0.08384	0.07434	0.06542	0.09508	0.08211	0.06815	0.07725	0.07393	0.06468	0.0789	0.09532	0.11845
216	0.0848	0.0964	0.10021	0.26885	0.12138	0.07551	0.07869	0.08741	0.07535	0.06968	0.07169	0.06431	0.06511	0.0616	0.06066	0.08424	0.06538	0.06808	0.05829	0.05907	0.06286	0.06485	0.06309	0.06283	0.104	0.16318	0.07426	0.06655	0.08083	0.0748	0.06835	0.07057	0.08278	0.07273	0.07222	0.07422	0.06623	0.08477	0.07372	0.0652	0.09653	0.08345	0.06767	0.07741	0.07379	0.06397	0.07998	0.09585	0.11964
217	0.08534	0.09819	0.10115	0.27217	0.12695	0.07683	0.08016	0.08885	0.0771	0.07066	0.07156	0.06443	0.06443	0.06268	0.0607	0.08542	0.0655	0.06928	0.05646	0.0582	0.06129	0.06348	0.06129	0.06281	0.10375	0.16949	0.07426	0.06636	0.08131	0.07567	0.06875	0.07068	0.08222	0.07318	0.073	0.07688	0.06623	0.08684	0.07241	0.06336	0.09456	0.08369	0.06729	0.07829	0.07457	0.06296	0.08083	0.09689	0.12186
218	0.08645	0.09904	0.10047	0.27751	0.13182	0.07711	0.07939	0.08873	0.07769	0.06911	0.07252	0.06519	0.06347	0.06422	0.0607	0.08633	0.06596	0.07052	0.05678	0.05855	0.06263	0.0647	0.06302	0.06405	0.10491	0.17365	0.07614	0.06802	0.08264	0.07502	0.06899	0.07192	0.08292	0.07215	0.0723	0.07574	0.06859	0.08953	0.07333	0.06454	0.09471	0.08449	0.0683	0.07895	0.07423	0.06496	0.08184	0.09733	0.12345
219	0.08877	0.10104	0.10043	0.28244	0.13763	0.07886	0.07977	0.0905	0.07776	0.0714	0.07278	0.06744	0.06433	0.06503	0.06138	0.08612	0.06615	0.07031	0.05809	0.06133	0.0627	0.06521	0.06087	0.0651	0.10574	0.18043	0.07656	0.07002	0.0839	0.07465	0.07024	0.07252	0.08197	0.07306	0.07368	0.07816	0.06974	0.08947	0.07412	0.06394	0.09444	0.08562	0.06784	0.07844	0.07447	0.06375	0.08101	0.09961	0.12589
220	0.09073	0.10233	0.1005	0.28448	0.14033	0.07936	0.07818	0.08859	0.07818	0.07245	0.0713	0.06706	0.06464	0.065	0.06118	0.08471	0.06603	0.07157	0.0584	0.06299	0.06439	0.06492	0.06216	0.06564	0.10655	0.18854	0.07707	0.07177	0.08532	0.07505	0.07035	0.07224	0.08424	0.0735	0.07305	0.07713	0.07093	0.08979	0.07577	0.0638	0.09289	0.08674	0.06918	0.07829	0.0741	0.06418	0.08046	0.10146	0.12538
221	0.09025	0.10414	0.09973	0.28846	0.14672	0.07948	0.0778	0.08888	0.0769	0.07287	0.0705	0.06612	0.06653	0.06452	0.0616	0.08475	0.06669	0.07192	0.05747	0.06159	0.06421	0.06441	0.06162	0.06564	0.10639	0.19656	0.07711	0.07026	0.08513	0.07614	0.07024	0.07283	0.08572	0.07344	0.07486	0.07798	0.07131	0.08925	0.07616	0.06436	0.09286	0.08694	0.06934	0.07882	0.07528	0.06318	0.08049	0.1043	0.12587
222	0.09058	0.10482	0.09966	0.2965	0.15326	0.07875	0.07703	0.08865	0.07646	0.07174	0.07214	0.0654	0.0667	0.06441	0.06398	0.08503	0.06714	0.07241	0.05684	0.06051	0.06264	0.06518	0.06402	0.06629	0.1074	0.201	0.07668	0.06976	0.08429	0.07674	0.06991	0.07349	0.0856	0.07494	0.07598	0.07741	0.07083	0.08885	0.07563	0.06568	0.09076	0.08658	0.0695	0.07963	0.07506	0.06507	0.08205	0.10506	0.12681
223	0.09014	0.10563	0.09931	0.30593	0.16276	0.07842	0.07625	0.08928	0.07744	0.07124	0.07215	0.0662	0.0656	0.06459	0.06317	0.08557	0.06714	0.06979	0.05693	0.05953	0.06318	0.06511	0.06395	0.06644	0.10745	0.20573	0.077	0.06855	0.08462	0.07622	0.06912	0.07525	0.08546	0.07488	0.07661	0.07793	0.06925	0.08865	0.0742	0.06448	0.09235	0.0883	0.07016	0.08016	0.07549	0.06532	0.08194	0.10713	0.1284
224	0.0913	0.10559	0.10096	0.31285	0.16947	0.07804	0.07732	0.08924	0.07965	0.07201	0.0737	0.06669	0.06693	0.0649	0.06449	0.08602	0.06706	0.06762	0.05742	0.06114	0.06329	0.06612	0.06378	0.06545	0.10831	0.21122	0.07656	0.06846	0.08288	0.07582	0.0694	0.07398	0.08464	0.07479	0.07605	0.07744	0.06781	0.08918	0.0732	0.06431	0.09192	0.08846	0.07071	0.07966	0.07618	0.06589	0.08287	0.1073	0.13238
225	0.09163	0.10573	0.10114	0.32014	0.17721	0.0807	0.08019	0.08931	0.08358	0.07192	0.07242	0.06611	0.06638	0.06643	0.0627	0.08602	0.06644	0.06645	0.05739	0.06176	0.06535	0.06621	0.06141	0.06514	0.10872	0.22007	0.07748	0.06893	0.0866	0.07492	0.06889	0.07349	0.08639	0.07455	0.07693	0.07806	0.068	0.09034	0.07429	0.06447	0.09097	0.089	0.07159	0.07915	0.0749	0.06703	0.08298	0.10871	0.13598
226	0.09232	0.10553	0.10044	0.32701	0.18685	0.08068	0.08103	0.09114	0.08412	0.07162	0.07244	0.06605	0.06687	0.06698	0.06268	0.08638	0.06672	0.06675	0.05848	0.06302	0.06535	0.06716	0.06102	0.06532	0.10825	0.23066	0.07721	0.06806	0.0871	0.07636	0.07044	0.07194	0.08648	0.07456	0.07643	0.07807	0.06907	0.09204	0.0756	0.06718	0.09078	0.08753	0.07112	0.07892	0.07627	0.0674	0.08403	0.11009	0.13851
227	0.09206	0.10634	0.10109	0.33761	0.19387	0.0816	0.08119	0.0922	0.08384	0.0719	0.07087	0.06667	0.06551	0.06729	0.06148	0.08509	0.06653	0.0668	0.05741	0.06357	0.06524	0.06586	0.06231	0.06681	0.1074	0.23982	0.07637	0.0671	0.08986	0.07611	0.06884	0.07249	0.08872	0.07646	0.07682	0.07845	0.06865	0.09306	0.07584	0.06785	0.09129	0.08776	0.07122	0.07966	0.07614	0.06782	0.08268	0.11164	0.13846
228	0.09213	0.10809	0.10094	0.3434	0.20255	0.07997	0.08096	0.09308	0.08099	0.07238	0.07107	0.06541	0.06436	0.06698	0.06086	0.08446	0.06598	0.06652	0.05643	0.06427	0.06503	0.06577	0.06272	0.06665	0.10747	0.249	0.0766	0.0671	0.08825	0.07609	0.06888	0.07347	0.08921	0.07587	0.07629	0.07815	0.06972	0.09429	0.07465	0.06712	0.09335	0.08704	0.07259	0.07999	0.07819	0.06795	0.08235	0.11283	0.13599
229	0.09242	0.10927	0.10254	0.3475	0.20888	0.07986	0.07988	0.09289	0.08089	0.07367	0.07239	0.06627	0.06499	0.06666	0.0622	0.08279	0.06718	0.06582	0.05565	0.06309	0.0633	0.06554	0.06392	0.06622	0.11117	0.25524	0.07743	0.0683	0.08849	0.07551	0.06901	0.074	0.0911	0.07748	0.07684	0.07842	0.07005	0.09324	0.07446	0.06712	0.09329	0.08866	0.07219	0.0796	0.07824	0.06813	0.08241	0.11421	0.12869
230	0.09269	0.11151	0.10344	0.34923	0.22159	0.08076	0.07971	0.09307	0.08205	0.07426	0.07298	0.06568	0.06557	0.06684	0.06306	0.08263	0.06672	0.06629	0.05665	0.06267	0.06304	0.06594	0.06208	0.0656	0.11241	0.26635	0.07769	0.07063	0.0886	0.07688	0.07067	0.07318	0.09158	0.07732	0.07711	0.07901	0.07134	0.09311	0.07424	0.06569	0.09245	0.08847	0.07182	0.07766	0.07797	0.06732	0.08335	0.11644	0.12281
231	0.09081	0.11299	0.10413	0.35529	0.23187	0.08053	0.07897	0.09262	0.08347	0.07494	0.07386	0.06724	0.06714	0.06674	0.06251	0.08248	0.06777	0.06691	0.05735	0.06238	0.06334	0.06504	0.06165	0.06575	0.11445	0.27637	0.07675	0.07004	0.08904	0.07742	0.07046	0.07463	0.09323	0.07802	0.07795	0.07858	0.07198	0.09301	0.0757	0.06489	0.09312	0.09079	0.07028	0.07801	0.07819	0.06645	0.0833	0.11805	0.12436
232	0.09073	0.11545	0.10448	0.36009	0.23993	0.08185	0.08006	0.0929	0.08428	0.07283	0.07251	0.06637	0.06768	0.06729	0.06274	0.08295	0.06975	0.06705	0.0577	0.06337	0.06558	0.06602	0.06158	0.06572	0.11313	0.28992	0.07573	0.06989	0.08951	0.07822	0.06988	0.07495	0.09457	0.07909	0.07775	0.07718	0.07346	0.09573	0.0751	0.06286	0.0929	0.09033	0.07151	0.07848	0.07716	0.06658	0.0837	0.12079	0.13678
233	0.09362	0.11553	0.10461	0.36494	0.25214	0.08053	0.07965	0.09406	0.08563	0.07281	0.07294	0.06696	0.06718	0.06819	0.06196	0.08245	0.06966	0.06712	0.05778	0.06403	0.06545	0.06627	0.06271	0.06631	0.11395	0.29972	0.07717	0.06837	0.09005	0.0766	0.06932	0.07573	0.09501	0.07796	0.07887	0.07793	0.07326	0.09835	0.07567	0.06455	0.09426	0.09067	0.07268	0.0809	0.0785	0.06837	0.08529	0.12509	0.14627
234	0.09622	0.11644	0.10539	0.36988	0.26594	0.08093	0.07921	0.09492	0.08533	0.0731	0.07219	0.06795	0.06758	0.06751	0.06193	0.08486	0.06906	0.06633	0.05912	0.06373	0.06474	0.06757	0.0643	0.06604	0.11481	0.31372	0.07845	0.06895	0.09113	0.07619	0.06986	0.07475	0.09518	0.07986	0.07878	0.0794	0.07093	0.10006	0.07563	0.06647	0.09462	0.08936	0.07393	0.0809	0.07866	0.06803	0.08625	0.12856	0.15361
235	0.09714	0.11601	0.10658	0.38218	0.28436	0.08057	0.08009	0.09629	0.08546	0.07339	0.07236	0.06912	0.06782	0.06839	0.06113	0.08573	0.06687	0.06699	0.05782	0.06312	0.06453	0.06797	0.06361	0.0666	0.117	0.3266	0.07813	0.07	0.09168	0.07539	0.07058	0.0751	0.09596	0.07888	0.07945	0.0805	0.07056	0.10074	0.07668	0.06705	0.0951	0.09044	0.07393	0.08193	0.08027	0.06843	0.08737	0.13073	0.15399
236	0.0937	0.1181	0.10645	0.3913	0.30128	0.08251	0.08115	0.09467	0.08547	0.07583	0.07227	0.06816	0.06935	0.06977	0.06121	0.08735	0.06711	0.06601	0.05918	0.06324	0.06517	0.06777	0.06422	0.06721	0.11986	0.33906	0.07846	0.07077	0.09196	0.07612	0.07114	0.07494	0.0969	0.081	0.07824	0.07915	0.07023	0.10147	0.07721	0.06573	0.09473	0.09065	0.07256	0.08195	0.07915	0.06789	0.0874	0.133	0.15873
237	0.09302	0.11961	0.10689	0.40369	0.31976	0.08376	0.08229	0.09385	0.08566	0.0739	0.07295	0.06812	0.06879	0.07095	0.06252	0.08655	0.06957	0.0667	0.05816	0.06328	0.06591	0.06694	0.06338	0.06869	0.12035	0.35313	0.07731	0.07008	0.09212	0.07747	0.07062	0.07391	0.09819	0.08129	0.07831	0.08041	0.07081	0.10277	0.07807	0.06599	0.09438	0.09144	0.07184	0.08177	0.07925	0.06924	0.08846	0.1347	0.15861
238	0.09241	0.1228	0.10492	0.41452	0.34373	0.08362	0.08079	0.09423	0.08777	0.07412	0.07416	0.06723	0.06874	0.07028	0.06312	0.0861	0.07062	0.06657	0.06008	0.06373	0.06619	0.06615	0.06458	0.06885	0.12227	0.36484	0.07799	0.06954	0.09218	0.07839	0.07256	0.07344	0.09829	0.08171	0.078	0.08083	0.06885	0.10343	0.07879	0.06633	0.09481	0.09162	0.07189	0.08103	0.07954	0.07132	0.08922	0.13792	0.16154
239	0.09375	0.12504	0.10376	0.42966	0.36755	0.08235	0.08045	0.09657	0.0885	0.07111	0.07315	0.06857	0.06678	0.06879	0.06332	0.0851	0.07203	0.0687	0.05901	0.06432	0.06659	0.06636	0.06507	0.0679	0.12085	0.3813	0.07864	0.07039	0.09447	0.07928	0.07187	0.0748	0.1013	0.08363	0.07975	0.0813	0.07023	0.10451	0.07906	0.06725	0.09637	0.09415	0.07157	0.07975	0.08	0.07034	0.0913	0.14014	0.16318
240	0.09463	0.12742	0.1044	0.44289	0.38847	0.08226	0.07962	0.09762	0.09104	0.07165	0.07199	0.07047	0.06787	0.06994	0.06197	0.08444	0.0725	0.06865	0.06008	0.06616	0.06538	0.06821	0.06601	0.06694	0.12214	0.39466	0.07932	0.07193	0.09475	0.07801	0.07288	0.07405	0.10378	0.08254	0.08036	0.07903	0.07216	0.10708	0.07898	0.06511	0.09575	0.09428	0.0722	0.08015	0.0796	0.07077	0.09267	0.14453	0.15929
241	0.09526	0.12826	0.10586	0.45311	0.4068	0.08232	0.08173	0.09923	0.08928	0.07407	0.07137	0.07098	0.06675	0.06961	0.06303	0.08687	0.07164	0.07064	0.05967	0.06619	0.06516	0.06893	0.06624	0.06746	0.12355	0.41409	0.08	0.07214	0.09603	0.078	0.07137	0.07555	0.10654	0.08446	0.08257	0.07878	0.07479	0.10966	0.07811	0.06485	0.09664	0.0958	0.07217	0.0788	0.08038	0.07078	0.09424	0.14914	0.161
242	0.09671	0.12686	0.10805	0.46693	0.43507	0.08272	0.08207	0.10019	0.09081	0.07529	0.07184	0.06947	0.06817	0.07094	0.06353	0.08787	0.07203	0.07112	0.06044	0.06543	0.06559	0.0699	0.06571	0.06758	0.12746	0.42879	0.07915	0.07332	0.09617	0.07727	0.07255	0.07523	0.10698	0.08389	0.08348	0.07972	0.07363	0.11039	0.07789	0.06575	0.09688	0.09522	0.07429	0.07942	0.08107	0.07328	0.09413	0.15213	0.16358
243	0.09841	0.12723	0.10674	0.47564	0.47251	0.0826	0.08252	0.10031	0.09197	0.0759	0.07289	0.06728	0.0675	0.07172	0.06389	0.08763	0.07121	0.07204	0.05844	0.06399	0.06577	0.06753	0.06585	0.06773	0.12866	0.44547	0.07863	0.0725	0.09679	0.07719	0.07119	0.07675	0.10717	0.08423	0.08377	0.07964	0.07332	0.10988	0.0775	0.06709	0.09739	0.09608	0.07517	0.0794	0.08155	0.07512	0.09618	0.15548	0.17295
244	0.0994	0.1293	0.10843	0.49645	0.51303	0.08323	0.08247	0.09856	0.09547	0.07555	0.07349	0.06694	0.06645	0.07315	0.06369	0.08371	0.07252	0.07226	0.05942	0.06489	0.06535	0.06751	0.06573	0.06859	0.13003	0.46353	0.07895	0.07278	0.09616	0.07638	0.06981	0.07571	0.10846	0.08342	0.0832	0.07888	0.073	0.11223	0.0788	0.06667	0.09718	0.09586	0.07636	0.08105	0.08179	0.0742	0.0959	0.16032	0.17735
245	0.0993	0.13284	0.10977	0.51299	0.54974	0.08403	0.08247	0.09774	0.09636	0.077	0.07373	0.06816	0.06564	0.0712	0.0629	0.08231	0.07309	0.0708	0.05833	0.06505	0.06484	0.06639	0.06648	0.06943	0.13094	0.4861	0.07783	0.0717	0.09609	0.07542	0.06896	0.07544	0.10933	0.08264	0.08239	0.0774	0.07277	0.1147	0.07887	0.06571	0.09607	0.09553	0.07636	0.08174	0.08325	0.07583	0.09625	0.1663	0.17979
246	0.09961	0.13774	0.11183	0.54561	0.58118	0.08528	0.0824	0.0987	0.0973	0.07755	0.07577	0.06843	0.0659	0.07106	0.06379	0.08209	0.07296	0.07106	0.05863	0.06697	0.06569	0.06785	0.0647	0.06929	0.13354	0.50804	0.07743	0.07021	0.09797	0.07609	0.06886	0.07505	0.11169	0.08487	0.08328	0.07848	0.07175	0.11646	0.07858	0.06494	0.09563	0.09607	0.07742	0.0812	0.08458	0.07649	0.09699	0.17287	0.18015
247	0.10089	0.1406	0.11289	0.568	0.62077	0.08492	0.08181	0.09851	0.09923	0.07809	0.07672	0.0688	0.06784	0.06958	0.06388	0.08443	0.07363	0.07165	0.0573	0.06713	0.06562	0.06834	0.06382	0.06928	0.13502	0.53004	0.07683	0.07079	0.09963	0.0765	0.07025	0.07414	0.11347	0.08528	0.08367	0.08016	0.07055	0.11748	0.07871	0.0665	0.09717	0.0971	0.07824	0.08105	0.08722	0.07769	0.09797	0.17783	0.18155
248	0.10208	0.14268	0.1114	0.58893	0.66082	0.08492	0.07999	0.09695	0.09956	0.07792	0.0772	0.06913	0.0687	0.07136	0.06553	0.0861	0.07377	0.07333	0.05827	0.06779	0.06595	0.0691	0.06263	0.06943	0.13878	0.55204	0.0778	0.07021	0.1021	0.0781	0.07046	0.07472	0.11559	0.0868	0.0849	0.0818	0.07072	0.11855	0.0808	0.06697	0.09943	0.09957	0.07842	0.08107	0.08731	0.07689	0.09951	0.18393	0.16766
249	0.10306	0.14454	0.11267	0.59642	0.71323	0.08502	0.08132	0.09725	0.10255	0.07882	0.07571	0.06941	0.06853	0.06957	0.06568	0.0869	0.07418	0.07476	0.05979	0.0674	0.06648	0.06942	0.06418	0.06993	0.14031	0.57627	0.07951	0.07228	0.10489	0.07781	0.07294	0.0726	0.11781	0.08759	0.08455	0.08161	0.07271	0.12121	0.08299	0.06696	0.10194	0.10122	0.07843	0.08209	0.08751	0.07784	0.09947	0.19075	0.17215
250	0.10427	0.14648	0.11327	0.61896	0.7646	0.08645	0.08206	0.09837	0.10241	0.07714	0.07338	0.06886	0.06919	0.0698	0.06609	0.08868	0.07583	0.07484	0.06001	0.06855	0.06769	0.06956	0.06535	0.06893	0.14258	0.5982	0.08019	0.07409	0.10646	0.07838	0.07211	0.07397	0.12022	0.08899	0.08276	0.08222	0.07328	0.12192	0.08306	0.06626	0.10248	0.10319	0.0789	0.08329	0.0865	0.07919	0.10334	0.19625	0.17574
251	0.10645	0.14924	0.11544	0.63483	0.84003	0.08768	0.08436	0.10118	0.10358	0.07736	0.07466	0.06845	0.06788	0.06939	0.06507	0.0883	0.07604	0.07582	0.05799	0.0686	0.06845	0.06843	0.06685	0.06931	0.14464	0.62437	0.08044	0.07567	0.10626	0.07908	0.07248	0.07237	0.12392	0.09183	0.08098	0.08155	0.07415	0.12302	0.08401	0.06821	0.10172	0.10311	0.08025	0.08519	0.08549	0.08036	0.10429	0.20321	0.19699
252	0.10677	0.15009	0.11494	0.65874	0.9195	0.08727	0.08341	0.10168	0.1011	0.07781	0.07553	0.06884	0.06873	0.06974	0.06541	0.08889	0.07729	0.07522	0.05751	0.0699	0.06944	0.06757	0.06631	0.06997	0.14835	0.64959	0.07993	0.07622	0.10374	0.07817	0.0717	0.07425	0.12761	0.09355	0.07993	0.08155	0.07431	0.12479	0.08419	0.06812	0.09903	0.10479	0.08095	0.08529	0.08662	0.07914	0.10818	0.20719	0.20422
253	0.10719	0.1525	0.11351	0.66807	1.00549	0.08653	0.0824	0.10182	0.10232	0.07933	0.0776	0.06891	0.06915	0.06992	0.06491	0.08662	0.07706	0.07667	0.05876	0.06968	0.0701	0.06849	0.0659	0.07008	0.15032	0.67823	0.07966	0.07403	0.10598	0.0762	0.07267	0.07463	0.13219	0.09411	0.08083	0.08064	0.07477	0.128	0.08417	0.06807	0.09631	0.1043	0.08346	0.08642	0.08709	0.08022	0.10862	0.21528	0.21073
254	0.10677	0.15587	0.11351	0.69573	1.09043	0.08518	0.08282	0.10128	0.10451	0.07977	0.07608	0.06927	0.07075	0.07008	0.06561	0.0866	0.0781	0.07694	0.06136	0.07142	0.07098	0.07078	0.06474	0.07022	0.15223	0.70596	0.08005	0.07311	0.10748	0.07489	0.07284	0.07545	0.13352	0.09249	0.08146	0.08146	0.07461	0.13151	0.08378	0.06687	0.09459	0.10632	0.08486	0.0866	0.08978	0.08162	0.11101	0.22115	0.21104
255	0.1094	0.16042	0.11497	0.72637	1.17958	0.08507	0.08359	0.10169	0.10872	0.07951	0.07661	0.06968	0.0696	0.07092	0.06495	0.08604	0.0787	0.07751	0.0611	0.07136	0.07132	0.07106	0.06502	0.06966	0.15508	0.73914	0.08114	0.07264	0.11043	0.07678	0.07211	0.0763	0.13545	0.09154	0.08318	0.08359	0.07421	0.13448	0.08329	0.06803	0.09566	0.10758	0.08571	0.08667	0.09112	0.08238	0.11044	0.22952	0.21257
256	0.10922	0.16517	0.11713	0.75754	1.2649	0.08617	0.08529	0.10368	0.11036	0.08054	0.0764	0.07046	0.06977	0.07254	0.06393	0.08638	0.07693	0.07723	0.05947	0.07144	0.07052	0.06834	0.06431	0.07035	0.15826	0.7714	0.0806	0.07393	0.10932	0.07754	0.0719	0.07654	0.13533	0.09149	0.08357	0.08342	0.07277	0.13397	0.08562	0.06774	0.09559	0.10707	0.08519	0.08613	0.09014	0.08368	0.11102	0.23511	0.213
257	0.11162	0.1697	0.11794	0.78606	1.3475	0.08763	0.08579	0.10576	0.11262	0.08319	0.07721	0.07113	0.06843	0.07187	0.06381	0.0864	0.07661	0.07773	0.05798	0.07095	0.07029	0.06689	0.06497	0.06863	0.16141	0.80365	0.08182	0.07451	0.10864	0.07714	0.07224	0.07757	0.13916	0.09312	0.08343	0.08263	0.07287	0.13624	0.08533	0.06602	0.09563	0.10701	0.08643	0.08487	0.09218	0.0835	0.11337	0.24434	0.22005
258	0.10974	0.17314	0.11877	0.83544	1.43513	0.08817	0.08565	0.10723	0.1133	0.08307	0.07619	0.07055	0.07055	0.07172	0.06433	0.08772	0.07595	0.07911	0.05929	0.07122	0.07107	0.06887	0.06819	0.06999	0.16458	0.83815	0.08203	0.07679	0.10662	0.07679	0.07344	0.07884	0.14297	0.09326	0.08203	0.08202	0.07227	0.13858	0.08648	0.06675	0.09639	0.10693	0.08745	0.08621	0.09297	0.0862	0.11504	0.25386	0.21866
259	0.10989	0.17369	0.12039	0.86234	1.52998	0.0883	0.08544	0.1081	0.11483	0.08253	0.07789	0.07126	0.07032	0.07194	0.0653	0.08762	0.07583	0.08053	0.06034	0.07192	0.07456	0.0715	0.06976	0.07031	0.16904	0.87655	0.08433	0.07583	0.10808	0.07736	0.07368	0.07829	0.14814	0.0961	0.08219	0.08192	0.07296	0.14391	0.08669	0.06708	0.0984	0.10928	0.08874	0.08705	0.09401	0.08636	0.11741	0.26571	0.2261
260	0.10844	0.17612	0.12154	0.90726	1.65726	0.08837	0.08416	0.10807	0.11696	0.0809	0.07846	0.07138	0.0716	0.07362	0.06596	0.0882	0.07446	0.082	0.0616	0.07362	0.07636	0.07367	0.07075	0.07238	0.17204	0.91229	0.08449	0.07411	0.10967	0.07849	0.07357	0.07786	0.15216	0.09834	0.08331	0.08521	0.07307	0.14808	0.0879	0.06858	0.09902	0.11088	0.08995	0.08795	0.09368	0.08874	0.11803	0.27657	0.22629
261	0.10988	0.179	0.12245	0.93379	1.77841	0.08907	0.08347	0.10834	0.11927	0.08315	0.07778	0.07239	0.0717	0.07344	0.06556	0.08796	0.0751	0.08255	0.06055	0.07544	0.07734	0.07307	0.0682	0.07222	0.17556	0.95671	0.08445	0.07396	0.11461	0.07978	0.07221	0.0768	0.15532	0.10077	0.08518	0.08416	0.07346	0.15181	0.08936	0.06879	0.09766	0.11177	0.09261	0.08816	0.09409	0.09089	0.11878	0.28876	0.22503
262	0.11161	0.18454	0.12296	1.00226	1.90913	0.08935	0.08501	0.10903	0.12483	0.08536	0.07793	0.07325	0.07179	0.07373	0.06679	0.08849	0.07676	0.08238	0.06108	0.07581	0.07602	0.07391	0.06894	0.07277	0.17764	0.98821	0.08411	0.07551	0.11367	0.07974	0.07385	0.07728	0.15884	0.10005	0.0871	0.08523	0.07515	0.15532	0.08904	0.07041	0.09732	0.11241	0.09351	0.08768	0.09763	0.09306	0.11978	0.29909	0.23351
263	0.11281	0.18868	0.12306	1.05537	2.0353	0.08925	0.08564	0.11069	0.12856	0.0867	0.0784	0.07365	0.07184	0.07197	0.06585	0.08765	0.0773	0.08228	0.05997	0.07658	0.07523	0.07332	0.06824	0.0737	0.18234	1.03276	0.08389	0.07728	0.11256	0.0793	0.07406	0.07614	0.16609	0.09931	0.08845	0.08249	0.07501	0.15814	0.08909	0.07066	0.09714	0.1131	0.09441	0.08873	0.09751	0.09532	0.12247	0.31226	0.22152
264	0.1137	0.19183	0.12479	1.1161	2.15698	0.08941	0.08829	0.11212	0.13245	0.08814	0.08029	0.07232	0.07106	0.07276	0.06738	0.08601	0.07785	0.08328	0.06002	0.07586	0.07524	0.07319	0.06856	0.074	0.18571	1.06215	0.08455	0.07757	0.11007	0.07735	0.07539	0.07596	0.17114	0.09834	0.08876	0.08252	0.07492	0.16263	0.08954	0.06984	0.09669	0.11612	0.09765	0.08972	0.09876	0.09755	0.12434	0.32627	0.24058
265	0.11604	0.19566	0.12542	1.17466	2.27572	0.09092	0.08707	0.1119	0.13623	0.08902	0.07894	0.07095	0.07226	0.07292	0.06548	0.08706	0.07757	0.0848	0.0609	0.07738	0.07619	0.07458	0.06691	0.07445	0.19229	1.1155	0.08468	0.07649	0.10893	0.07794	0.07455	0.07871	0.17633	0.09586	0.08879	0.0835	0.07508	0.16679	0.09075	0.0691	0.09576	0.11852	0.10209	0.08912	0.09937	0.09863	0.12645	0.34255	0.21297
266	0.11693	0.1997	0.12828	1.25414	2.4164	0.09226	0.08737	0.11351	0.13896	0.09134	0.07956	0.071	0.07307	0.07441	0.06749	0.08827	0.07548	0.08526	0.06078	0.07719	0.07646	0.07558	0.06626	0.07423	0.19746	1.15692	0.08345	0.07545	0.10833	0.07851	0.07483	0.08087	0.18049	0.09572	0.08776	0.0834	0.0741	0.17138	0.09087	0.06832	0.095	0.12154	0.1073	0.08822	0.10207	0.10059	0.12863	0.35612	0.24245
267	0.11969	0.20357	0.12709	1.3142	2.5722	0.09265	0.08696	0.11429	0.1397	0.09243	0.07935	0.07165	0.07448	0.07416	0.06707	0.09006	0.07137	0.0874	0.06113	0.0778	0.07728	0.07693	0.06648	0.0748	0.20545	1.20779	0.08398	0.07497	0.10627	0.0791	0.07594	0.08253	0.18582	0.09767	0.0889	0.08353	0.07538	0.17605	0.09173	0.06827	0.096	0.12305	0.10948	0.0864	0.10376	0.10139	0.13195	0.3713	0.22614
268	0.12239	0.20954	0.12875	1.37877	2.7335	0.09227	0.08783	0.11785	0.14044	0.09505	0.08019	0.07254	0.07374	0.07292	0.06647	0.08883	0.06727	0.08838	0.05968	0.0797	0.07804	0.07475	0.06757	0.07504	0.21202	1.24474	0.08394	0.0763	0.10322	0.07801	0.07515	0.08115	0.19185	0.10295	0.08781	0.08227	0.07556	0.18155	0.093	0.06767	0.09694	0.1255	0.11347	0.08621	0.10464	0.10363	0.13435	0.39121	0.22683
269	0.12638	0.21519	0.12974	1.45657	2.85029	0.09343	0.08849	0.11954	0.14441	0.09676	0.07904	0.07247	0.07365	0.07339	0.06594	0.08884	0.06705	0.09004	0.06014	0.08177	0.07986	0.07409	0.06924	0.07667	0.21943	1.28338	0.08511	0.07721	0.10209	0.07831	0.07661	0.08165	0.19624	0.10729	0.08848	0.08325	0.07675	0.1875	0.09554	0.06705	0.09807	0.12848	0.1169	0.08791	0.106	0.10612	0.13636	0.4118	0.19214
270	0.1312	0.22116	0.13289	1.53969	2.94283	0.09344	0.08817	0.12407	0.15028	0.09993	0.07913	0.07459	0.07358	0.07457	0.06603	0.0895	0.06742	0.09015	0.05966	0.08258	0.07979	0.07384	0.06982	0.07801	0.224	1.32531	0.08576	0.07724	0.10529	0.07935	0.07599	0.08081	0.20151	0.10179	0.08816	0.08395	0.0764	0.19379	0.09699	0.06668	0.09916	0.12868	0.12198	0.09045	0.10654	0.10986	0.13989	0.43226	0.17688
271	0.13469	0.22474	0.1337	1.65562	3.06753	0.09342	0.08702	0.12536	0.15577	0.1017	0.07933	0.07326	0.07298	0.07507	0.06796	0.08874	0.06824	0.09055	0.05941	0.08136	0.07982	0.07425	0.07036	0.07801	0.22829	1.37016	0.08417	0.07601	0.1075	0.08095	0.07695	0.08045	0.20726	0.09425	0.08986	0.08397	0.07676	0.19984	0.09769	0.06698	0.09842	0.12958	0.12555	0.09268	0.10841	0.11321	0.14445	0.44549	0.17682
272	0.13751	0.22963	0.13533	1.72468	3.16464	0.09273	0.08747	0.12886	0.16168	0.10367	0.0813	0.07257	0.0716	0.07616	0.06647	0.08913	0.06625	0.09125	0.05951	0.08047	0.07919	0.0742	0.06961	0.07668	0.23113	1.43513	0.08493	0.07654	0.10312	0.08033	0.07572	0.08028	0.21336	0.08528	0.09006	0.08225	0.07786	0.20418	0.0981	0.06792	0.09768	0.13056	0.13132	0.09391	0.10973	0.11696	0.15003	0.46828	0.17894
273	0.13887	0.23563	0.13764	1.81673	3.34098	0.09381	0.08768	0.13041	0.16606	0.10718	0.08227	0.07032	0.07074	0.07686	0.06583	0.08749	0.06558	0.09418	0.05977	0.08084	0.08048	0.07541	0.0699	0.07717	0.23841	1.49081	0.08305	0.07577	0.09316	0.07947	0.07517	0.07998	0.22133	0.08515	0.08994	0.08081	0.07792	0.20949	0.09932	0.06757	0.09706	0.13415	0.13766	0.09385	0.1122	0.12038	0.15442	0.49203	0.18336
274	0.14026	0.24211	0.13994	1.87922	3.46596	0.09537	0.08983	0.13339	0.17324	0.11046	0.08304	0.07139	0.07154	0.07754	0.06592	0.08895	0.06372	0.09558	0.06118	0.08139	0.08124	0.07647	0.06922	0.07747	0.24684	1.55428	0.08546	0.07612	0.08757	0.0798	0.07515	0.08023	0.22889	0.08625	0.09161	0.08162	0.07693	0.21803	0.10076	0.06779	0.09681	0.13787	0.1448	0.095	0.11312	0.12389	0.15771	0.52524	0.18668
275	0.14384	0.24781	0.14173	1.96906	3.53772	0.09594	0.09129	0.13515	0.17705	0.11485	0.08361	0.07086	0.07301	0.07744	0.06876	0.0898	0.06498	0.0986	0.06245	0.08036	0.08382	0.0788	0.07046	0.07857	0.25666	1.60533	0.08538	0.07739	0.08653	0.08049	0.07537	0.08126	0.23808	0.08683	0.09223	0.0837	0.078	0.22681	0.10247	0.06879	0.09723	0.14025	0.15349	0.09346	0.11523	0.12861	0.16394	0.55323	0.19339
276	0.14778	0.25226	0.1428	2.06968	3.55087	0.09724	0.09383	0.13788	0.18504	0.11932	0.08502	0.07055	0.07342	0.07628	0.06988	0.08934	0.06487	0.09924	0.06315	0.08166	0.08371	0.07911	0.07083	0.0779	0.26437	1.67211	0.08664	0.07853	0.08696	0.08107	0.07624	0.08279	0.24601	0.08776	0.09456	0.08536	0.07924	0.23384	0.1038	0.06981	0.09732	0.14206	0.16244	0.09509	0.11797	0.13169	0.16754	0.57514	0.20018
277	0.15326	0.25624	0.14392	2.16802	3.58423	0.09675	0.09419	0.14086	0.19319	0.12377	0.08474	0.07234	0.07244	0.07866	0.06971	0.08861	0.06665	0.10068	0.0618	0.08187	0.0836	0.07963	0.07067	0.07983	0.27327	1.74326	0.08605	0.08005	0.08747	0.08031	0.07705	0.08279	0.25563	0.08982	0.09427	0.08534	0.08005	0.24034	0.10488	0.06942	0.0988	0.14276	0.173	0.09456	0.12137	0.13728	0.17226	0.60704	0.2097
278	0.15978	0.26505	0.14788	2.26738	3.69859	0.09851	0.09506	0.144	0.20521	0.12746	0.08605	0.07352	0.07226	0.08143	0.06785	0.0868	0.0673	0.10198	0.06196	0.08486	0.08437	0.07921	0.07148	0.08086	0.2843	1.81993	0.08486	0.0791	0.08831	0.08065	0.07657	0.08295	0.26108	0.09056	0.09661	0.08595	0.07966	0.25168	0.10607	0.06905	0.10085	0.14449	0.18473	0.09658	0.12448	0.14074	0.1731	0.63247	0.21597
279	0.16234	0.27346	0.14965	2.35772	3.83002	0.09815	0.09372	0.14913	0.21722	0.12935	0.08679	0.0745	0.07212	0.08239	0.06672	0.08789	0.06795	0.10521	0.06156	0.08415	0.08516	0.08018	0.07168	0.08195	0.29533	1.88536	0.08498	0.0783	0.09029	0.08078	0.07677	0.08257	0.27062	0.09246	0.09542	0.08605	0.07878	0.26265	0.10677	0.06936	0.10094	0.14639	0.19716	0.09608	0.12841	0.14623	0.17759	0.6773	0.22684
280	0.16544	0.2823	0.15309	2.45005	3.96629	0.10041	0.09347	0.15307	0.22721	0.13666	0.08929	0.07367	0.07398	0.08112	0.0671	0.08904	0.06847	0.10792	0.06212	0.08632	0.08686	0.08175	0.07348	0.08157	0.30452	1.9583	0.08565	0.07791	0.09155	0.08095	0.07617	0.08285	0.27875	0.09283	0.0975	0.08706	0.07912	0.27251	0.11	0.07108	0.10076	0.14889	0.21164	0.0962	0.13298	0.14961	0.18305	0.71414	0.23828
281	0.17127	0.28964	0.15369	2.57075	4.10643	0.10057	0.09217	0.15775	0.23716	0.14282	0.08825	0.07519	0.07547	0.07897	0.06854	0.0894	0.06839	0.10978	0.06051	0.08697	0.08741	0.08293	0.07371	0.08112	0.31529	2.04539	0.08647	0.07755	0.0922	0.08159	0.07639	0.0826	0.29082	0.09347	0.09836	0.08544	0.07973	0.28091	0.11229	0.07003	0.10013	0.15218	0.22599	0.09723	0.13721	0.15619	0.18989	0.75324	0.25154
282	0.17855	0.2974	0.15673	2.69574	4.22921	0.10127	0.09364	0.16034	0.24735	0.14923	0.0904	0.07643	0.07557	0.08043	0.06924	0.09018	0.06794	0.11208	0.06054	0.08922	0.09033	0.08209	0.07493	0.0803	0.32745	2.14561	0.08589	0.0778	0.09233	0.08353	0.07809	0.0833	0.29896	0.09337	0.10063	0.08558	0.07978	0.29238	0.1139	0.06903	0.10075	0.15667	0.24159	0.09803	0.14282	0.16345	0.19718	0.79412	0.26389
283	0.18504	0.30725	0.15897	2.8204	4.37142	0.10093	0.09572	0.16736	0.25529	0.1529	0.09142	0.07689	0.07685	0.08231	0.06902	0.09037	0.06893	0.11607	0.0606	0.09085	0.09213	0.08332	0.07598	0.08177	0.34201	2.22549	0.08541	0.0784	0.0924	0.0848	0.07859	0.08425	0.31066	0.09392	0.10126	0.08477	0.08044	0.30576	0.11483	0.06927	0.10191	0.16423	0.25983	0.10069	0.14842	0.17241	0.20353	0.82988	0.27318
284	0.18976	0.31426	0.16062	2.92385	4.51418	0.101	0.09747	0.17283	0.26349	0.15825	0.09373	0.07597	0.07594	0.08287	0.06816	0.0901	0.06983	0.11972	0.06207	0.0909	0.09533	0.08442	0.0762	0.08216	0.35527	2.31448	0.08629	0.07879	0.09309	0.08345	0.07979	0.08421	0.322	0.09691	0.10388	0.08596	0.08074	0.31748	0.1161	0.06982	0.10172	0.16777	0.27787	0.10117	0.15558	0.17894	0.21119	0.88333	0.28642
285	0.19761	0.32257	0.16311	3.03335	4.6698	0.10166	0.0975	0.17818	0.27386	0.16463	0.09346	0.07622	0.07693	0.08327	0.06901	0.0891	0.06829	0.12244	0.0619	0.09203	0.09684	0.08666	0.07437	0.08218	0.36885	2.40707	0.08706	0.0795	0.09339	0.08242	0.07856	0.08407	0.33615	0.0957	0.10511	0.08553	0.08154	0.32931	0.1193	0.07078	0.10427	0.17129	0.30261	0.10328	0.16071	0.18747	0.21918	0.92285	0.3037
286	0.20525	0.32973	0.16538	3.15398	4.79607	0.1032	0.09903	0.18294	0.28495	0.17243	0.09313	0.07535	0.07596	0.08299	0.07041	0.08844	0.06768	0.12685	0.06179	0.0911	0.0987	0.08623	0.07397	0.08259	0.38066	2.52455	0.08752	0.0791	0.094	0.08287	0.07847	0.08438	0.3472	0.09803	0.10605	0.08597	0.08181	0.34285	0.12182	0.06966	0.10431	0.17345	0.33222	0.10512	0.16811	0.19634	0.22837	0.97965	0.32133
287	0.21286	0.33956	0.16882	3.25483	4.92367	0.10388	0.10132	0.19242	0.29853	0.18151	0.09503	0.07634	0.07673	0.08481	0.07245	0.09007	0.06939	0.13282	0.06136	0.09108	0.09947	0.08713	0.0751	0.08389	0.39181	2.63253	0.08884	0.08052	0.09518	0.08535	0.08042	0.08624	0.3598	0.09719	0.10628	0.08568	0.08152	0.35789	0.12509	0.06946	0.10576	0.17952	0.36606	0.10589	0.17534	0.20779	0.23893	1.01845	0.34106
288	0.22085	0.34922	0.17055	3.36942	5.06184	0.10534	0.10339	0.20152	0.31541	0.19296	0.09681	0.07644	0.07626	0.08614	0.07374	0.09123	0.07117	0.13892	0.06096	0.091	0.10094	0.08851	0.07586	0.08628	0.40402	2.75401	0.08971	0.07989	0.09356	0.08685	0.08095	0.08769	0.37109	0.09921	0.10716	0.08629	0.08003	0.37432	0.12549	0.07043	0.10408	0.18342	0.39957	0.10585	0.18605	0.21785	0.24823	1.08149	0.3558
289	0.23067	0.36164	0.17382	3.47836	5.19233	0.10592	0.10505	0.20904	0.33294	0.20347	0.10138	0.07687	0.07609	0.08743	0.07364	0.0915	0.07129	0.14386	0.06194	0.09281	0.10251	0.09006	0.07529	0.08532	0.4209	2.88621	0.09088	0.07993	0.08994	0.08736	0.08096	0.08785	0.38329	0.09748	0.10966	0.08635	0.07867	0.39087	0.12802	0.06924	0.10436	0.18664	0.43196	0.10587	0.196	0.22943	0.25801	1.14356	0.37603
290	0.24038	0.37027	0.17692	3.59892	5.33091	0.10745	0.10544	0.21554	0.34685	0.21493	0.10119	0.07643	0.07536	0.08794	0.07281	0.09117	0.0701	0.15033	0.06288	0.09471	0.10444	0.09131	0.07526	0.08605	0.43808	3.01579	0.09037	0.07872	0.08445	0.08725	0.07969	0.08785	0.39555	0.0999	0.11021	0.08794	0.07845	0.40943	0.13112	0.07128	0.10527	0.19162	0.46989	0.1066	0.20652	0.24573	0.2676	1.22562	0.39494
291	0.25026	0.37953	0.18169	3.71108	5.45493	0.10881	0.10587	0.22315	0.35727	0.22509	0.10236	0.07604	0.07692	0.08872	0.07112	0.09158	0.07011	0.15626	0.06336	0.09655	0.10739	0.09287	0.07644	0.08675	0.45601	3.14153	0.08969	0.07828	0.0823	0.08577	0.07899	0.08836	0.40985	0.10134	0.11206	0.08801	0.08034	0.42368	0.13506	0.07004	0.10615	0.19789	0.51131	0.10726	0.21522	0.26074	0.27619	1.30791	0.41662
292	0.26322	0.3896	0.18439	3.83161	5.60809	0.10998	0.10606	0.23352	0.37466	0.23548	0.10308	0.0769	0.07816	0.0903	0.07196	0.09197	0.07105	0.16272	0.06205	0.09813	0.11197	0.09698	0.07716	0.08888	0.47643	3.28145	0.08844	0.0788	0.08351	0.08692	0.08071	0.09118	0.42569	0.10238	0.11311	0.08901	0.08183	0.44062	0.13903	0.07218	0.10949	0.20352	0.5589	0.1092	0.22486	0.2787	0.28888	1.32244	0.43793
293	0.2703	0.4024	0.18806	3.97378	5.76286	0.11084	0.10721	0.24344	0.39629	0.24903	0.10558	0.07857	0.08122	0.09091	0.07219	0.09206	0.0714	0.17004	0.061	0.10006	0.1129	0.09952	0.07691	0.08994	0.4969	3.43872	0.08839	0.08005	0.08522	0.08684	0.08227	0.09247	0.44293	0.10106	0.11352	0.08809	0.08183	0.45731	0.14212	0.07238	0.10948	0.20793	0.61322	0.10956	0.23705	0.29188	0.30066	1.42473	0.45788
294	0.28175	0.41551	0.19238	4.09958	5.92965	0.11188	0.10807	0.25861	0.41764	0.26573	0.10919	0.07929	0.08127	0.09075	0.07343	0.09307	0.07364	0.17706	0.06125	0.10158	0.11658	0.1037	0.0777	0.09036	0.51618	3.61597	0.08942	0.0842	0.0871	0.08801	0.08278	0.09369	0.46007	0.10119	0.11678	0.08722	0.08244	0.47993	0.14595	0.07283	0.11176	0.21434	0.67658	0.11203	0.25507	0.30895	0.31548	1.39855	0.48471
295	0.29219	0.42788	0.19823	4.2504	6.06978	0.11274	0.10993	0.26917	0.4371	0.28524	0.10927	0.07931	0.08029	0.0905	0.07325	0.0937	0.07474	0.18767	0.06213	0.1026	0.11794	0.10431	0.07665	0.09212	0.52937	3.78135	0.09129	0.08482	0.08854	0.08661	0.08108	0.0927	0.47913	0.1037	0.11682	0.08635	0.082	0.50511	0.14899	0.07325	0.11064	0.2217	0.74513	0.11288	0.27404	0.32527	0.32878	1.43419	0.51066
296	0.31194	0.44054	0.20106	4.38535	6.21086	0.11472	0.11172	0.28487	0.45508	0.29899	0.11022	0.07803	0.07827	0.0913	0.07237	0.09484	0.07487	0.19755	0.06201	0.10439	0.12371	0.10619	0.07626	0.09144	0.54851	3.9483	0.09084	0.08474	0.08824	0.0869	0.08034	0.09355	0.50034	0.10605	0.11894	0.0872	0.0818	0.52909	0.15158	0.07263	0.11181	0.22527	0.81092	0.11424	0.29532	0.34743	0.34501	1.38724	0.54144
297	0.33064	0.45361	0.20306	4.54284	6.33351	0.1149	0.11559	0.29732	0.47036	0.31422	0.10999	0.07712	0.07924	0.0937	0.07248	0.09418	0.07437	0.2079	0.06155	0.10547	0.12592	0.10616	0.07583	0.09042	0.57727	4.11762	0.09186	0.08205	0.08834	0.08738	0.08081	0.09541	0.5209	0.10863	0.12071	0.0887	0.08107	0.55687	0.1564	0.07373	0.11165	0.22928	0.87981	0.1149	0.3139	0.37283	0.36403	1.45992	0.57457
298	0.34978	0.46745	0.20834	4.68722	6.48879	0.11432	0.11687	0.31741	0.48688	0.33217	0.11621	0.07665	0.08064	0.09366	0.07103	0.09485	0.07323	0.2183	0.06035	0.10724	0.12985	0.10793	0.07871	0.08959	0.60769	4.32203	0.09067	0.08248	0.08702	0.08915	0.08167	0.09814	0.53582	0.1096	0.12368	0.08991	0.08102	0.58141	0.16113	0.07347	0.11134	0.23164	0.96008	0.11695	0.33724	0.39777	0.38453	1.54545	0.61442
299	0.36594	0.481	0.2142	4.85764	6.63298	0.11456	0.11894	0.33368	0.50733	0.3572	0.11937	0.0774	0.08151	0.09599	0.0728	0.09417	0.07312	0.23186	0.06032	0.10856	0.13359	0.11077	0.08063	0.08959	0.63642	4.54003	0.09215	0.08231	0.08756	0.09051	0.08216	0.10022	0.55333	0.11131	0.12623	0.08933	0.08286	0.60881	0.16712	0.07395	0.11231	0.23714	1.04829	0.11861	0.3656	0.41833	0.4028	1.63131	0.66139
300	0.385	0.49816	0.21991	5.01044	6.76172	0.1178	0.12058	0.34932	0.5351	0.38386	0.12634	0.07865	0.0814	0.09626	0.07208	0.09452	0.07244	0.24616	0.0607	0.11001	0.13694	0.11276	0.08108	0.09111	0.66056	4.75511	0.09334	0.08282	0.08722	0.09079	0.08377	0.10169	0.57255	0.11208	0.12574	0.09117	0.08341	0.63323	0.1719	0.07436	0.11379	0.24236	1.14968	0.12104	0.39682	0.44376	0.42654	1.73166	0.6995
301	0.41153	0.51444	0.22466	5.18626	6.88222	0.12204	0.12399	0.36909	0.55937	0.41475	0.12733	0.0783	0.08138	0.09767	0.07403	0.09542	0.07236	0.26127	0.06135	0.11216	0.13981	0.11519	0.08101	0.09062	0.69375	4.89889	0.09612	0.08252	0.08738	0.09006	0.08475	0.10118	0.59893	0.11435	0.12685	0.09058	0.08439	0.665	0.17489	0.07436	0.11596	0.24991	1.2587	0.12138	0.4242	0.47889	0.44885	1.82802	0.73818
302	0.43595	0.53249	0.22953	5.34059	7.01012	0.1247	0.12806	0.38958	0.5834	0.44554	0.13678	0.07799	0.08258	0.09604	0.07435	0.09705	0.07295	0.27511	0.06141	0.11421	0.14317	0.11789	0.08115	0.09276	0.72224	5.04209	0.09739	0.08352	0.08812	0.09099	0.08517	0.10247	0.62143	0.11597	0.12889	0.09112	0.08442	0.69397	0.17826	0.07434	0.11795	0.25786	1.37722	0.12187	0.4593	0.51788	0.46615	1.94144	0.777
303	0.45854	0.54695	0.23487	5.5265	7.17073	0.12299	0.13209	0.41724	0.60616	0.4792	0.1371	0.07881	0.08214	0.09621	0.07694	0.09777	0.07393	0.2918	0.06183	0.11642	0.14716	0.1215	0.08355	0.09404	0.74325	5.18363	0.09709	0.08518	0.08795	0.09249	0.08407	0.103	0.64453	0.11835	0.13314	0.08943	0.08444	0.73089	0.18141	0.07427	0.12006	0.26678	1.49285	0.12404	0.49502	0.55582	0.49297	2.05909	0.82035
304	0.47887	0.56443	0.239	5.6718	7.29212	0.12343	0.13398	0.43987	0.63421	0.5153	0.14357	0.08104	0.08242	0.09814	0.07728	0.09697	0.07512	0.30889	0.06125	0.11651	0.15524	0.12622	0.08363	0.09541	0.76693	5.38827	0.09635	0.08602	0.08819	0.09383	0.08429	0.10613	0.6664	0.11889	0.13575	0.09085	0.08401	0.76513	0.18802	0.0734	0.1219	0.27648	1.61896	0.12691	0.54013	0.59362	0.51232	2.19027	0.8758
305	0.51113	0.58179	0.24514	5.84332	7.4423	0.12354	0.13553	0.4717	0.66603	0.55833	0.15065	0.08186	0.08231	0.10149	0.07803	0.09697	0.07547	0.32798	0.06138	0.11994	0.16064	0.13092	0.08455	0.09592	0.80686	5.60599	0.09559	0.08674	0.08931	0.0943	0.08491	0.1078	0.69004	0.12086	0.13678	0.09093	0.08442	0.81022	0.19422	0.07324	0.12163	0.28415	1.75749	0.13157	0.58231	0.63424	0.55222	2.32341	0.94082
306	0.54399	0.60087	0.25362	5.97544	7.53871	0.12647	0.13829	0.50219	0.69099	0.60259	0.16042	0.0815	0.08398	0.10168	0.0769	0.09759	0.0772	0.3489	0.06164	0.12308	0.16696	0.1351	0.08443	0.09706	0.85507	5.8637	0.09537	0.08767	0.09068	0.09409	0.08618	0.11014	0.71574	0.12443	0.13643	0.09075	0.08582	0.85078	0.20057	0.07375	0.12225	0.2918	1.88507	0.13339	0.6249	0.67705	0.5833	2.46476	1.0142
307	0.58049	0.62161	0.26094	6.14319	7.69392	0.12788	0.1432	0.53852	0.71948	0.64847	0.16656	0.08119	0.08515	0.10357	0.07727	0.09919	0.07792	0.36674	0.06305	0.12569	0.17142	0.13977	0.08664	0.09905	0.87862	6.11132	0.09487	0.08736	0.09218	0.09496	0.08654	0.11149	0.74438	0.12664	0.13745	0.08875	0.08755	0.89808	0.20629	0.07554	0.12414	0.29916	2.01235	0.13577	0.67801	0.72172	0.61383	2.60849	1.08685
308	0.60907	0.64179	0.26888	6.30727	7.80056	0.12897	0.14897	0.57115	0.75183	0.70071	0.17159	0.0814	0.08572	0.10635	0.07645	0.10111	0.07899	0.393	0.06348	0.12855	0.17826	0.14299	0.08732	0.10022	0.91089	6.36205	0.09619	0.0874	0.09238	0.09513	0.08773	0.11378	0.77198	0.12957	0.14203	0.0885	0.08786	0.94371	0.21404	0.07674	0.1278	0.3093	2.16682	0.13849	0.73002	0.77428	0.64529	2.76178	1.16434
309	0.64887	0.66373	0.27547	6.48613	7.96123	0.13114	0.15283	0.60703	0.78884	0.75979	0.18793	0.08088	0.08477	0.10931	0.07662	0.10213	0.07895	0.42034	0.06315	0.1302	0.18535	0.14834	0.08799	0.10268	0.94244	6.62999	0.09737	0.08689	0.09345	0.09742	0.0889	0.11662	0.80011	0.12974	0.14614	0.08816	0.08794	1.00338	0.22261	0.07564	0.13085	0.31789	2.3458	0.14076	0.79558	0.82749	0.66928	2.92092	1.24806
310	0.69171	0.68455	0.28486	6.62744	8.07436	0.13298	0.15772	0.64931	0.8288	0.82508	0.20205	0.08197	0.08572	0.11126	0.07719	0.10297	0.07892	0.45702	0.06366	0.13433	0.19109	0.15146	0.08852	0.10432	0.97572	6.90198	0.10128	0.088	0.09274	0.09801	0.09117	0.11704	0.81814	0.13224	0.15069	0.089	0.08782	1.05919	0.22872	0.0753	0.13434	0.32845	2.52891	0.14348	0.85219	0.89866	0.71426	3.10441	1.34392
311	0.73991	0.70497	0.29396	6.77915	8.21033	0.1362	0.16265	0.69958	0.86801	0.89567	0.20635	0.08108	0.08653	0.11097	0.07852	0.10249	0.07885	0.492	0.06276	0.13587	0.19674	0.1562	0.08998	0.10633	0.97433	7.17915	0.10215	0.0887	0.09249	0.09941	0.09223	0.11875	0.84633	0.1343	0.15354	0.08849	0.08798	1.12543	0.23319	0.07515	0.13675	0.34044	2.69819	0.14647	0.92421	0.96953	0.76415	3.29964	1.43968
312	0.783	0.72891	0.30174	6.93689	8.30904	0.13724	0.17003	0.75308	0.91201	0.97499	0.2145	0.08329	0.08894	0.1139	0.07949	0.10236	0.07928	0.53173	0.06282	0.14008	0.20271	0.16096	0.09244	0.10593	0.97705	7.43689	0.10358	0.09051	0.09371	0.09987	0.09297	0.12051	0.87961	0.13802	0.1565	0.08896	0.09001	1.19809	0.24058	0.07655	0.13953	0.35395	2.87407	0.1509	1.00161	1.0561	0.82045	3.50367	1.53569
313	0.82779	0.75434	0.3097	7.11317	8.39946	0.14235	0.17635	0.804	0.9457	1.04746	0.21665	0.08279	0.0887	0.11465	0.07953	0.10192	0.07907	0.57618	0.06258	0.14364	0.2102	0.16655	0.09356	0.10554	1.00051	7.71439	0.10258	0.0917	0.09373	0.10144	0.0946	0.1251	0.92261	0.14134	0.16173	0.08776	0.09115	1.27382	0.24928	0.07422	0.14222	0.36659	3.03798	0.15215	1.09778	1.14007	0.85722	3.7172	1.63496
314	0.88358	0.78308	0.31937	7.26397	8.4903	0.14597	0.18391	0.84634	0.99558	1.14272	0.22743	0.08421	0.08831	0.11512	0.07925	0.1015	0.07882	0.62774	0.06456	0.14687	0.2197	0.17201	0.094	0.10609	1.04588	7.97904	0.10292	0.09393	0.09318	0.10419	0.0945	0.12739	0.95138	0.1425	0.16627	0.08802	0.09202	1.35031	0.25896	0.07407	0.14717	0.37941	3.19053	0.15431	1.19301	1.22734	0.88645	3.92341	1.74543
315	0.95266	0.81056	0.32907	7.44568	8.61049	0.14881	0.18761	0.89059	1.0393	1.23285	0.22536	0.08402	0.08855	0.11653	0.07857	0.10276	0.07814	0.66434	0.06578	0.14901	0.22798	0.17818	0.09288	0.10693	1.0967	8.24543	0.10317	0.09409	0.09143	0.10564	0.09601	0.13024	0.98284	0.1462	0.17246	0.08843	0.09167	1.42319	0.26612	0.07242	0.15097	0.39519	3.32376	0.15627	1.29274	1.30517	0.94984	4.13135	1.87737
316	1.01541	0.84295	0.33868	7.63113	8.74518	0.14953	0.19535	0.94773	1.1019	1.34469	0.2366	0.0853	0.09019	0.11819	0.07962	0.10327	0.08029	0.72236	0.06579	0.15181	0.23889	0.18622	0.09324	0.1103	1.14809	8.48595	0.10431	0.09542	0.09397	0.10672	0.0951	0.13342	1.01511	0.15192	0.17761	0.08858	0.09404	1.50112	0.27361	0.07602	0.15566	0.4091	3.40977	0.16224	1.38467	1.38892	1.04668	4.32775	2.0151
317	1.0715	0.87591	0.34961	7.83031	8.86019	0.15285	0.20395	1.02058	1.15913	1.43449	0.25344	0.08657	0.09151	0.12185	0.07939	0.1041	0.08136	0.7782	0.06452	0.15523	0.24128	0.19454	0.09506	0.11118	1.2037	8.73502	0.10455	0.09689	0.096	0.10612	0.09772	0.13656	1.05948	0.15753	0.18169	0.08881	0.09459	1.58271	0.2833	0.07655	0.1612	0.42209	3.46358	0.16607	1.4909	1.48573	1.15651	4.52941	2.17428
318	1.14514	0.90848	0.36037	8.01795	8.9486	0.15706	0.21555	1.09739	1.22783	1.53601	0.25605	0.08604	0.09276	0.12347	0.08055	0.10435	0.08222	0.85521	0.06352	0.1593	0.2509	0.20385	0.09645	0.1134	1.2627	8.93421	0.10375	0.09873	0.09821	0.10557	0.09901	0.13801	1.09543	0.16231	0.18539	0.08789	0.09548	1.67074	0.29568	0.07769	0.16697	0.43219	3.49842	0.17055	1.60284	1.59613	1.24966	4.73436	2.32968
319	1.23852	0.92966	0.3753	8.20528	9.03243	0.1635	0.22579	1.17707	1.30235	1.65969	0.26955	0.0852	0.09314	0.12572	0.08048	0.10513	0.08144	0.91553	0.06358	0.1626	0.25831	0.20997	0.09796	0.11472	1.3237	9.17071	0.1048	0.0997	0.09847	0.10636	0.10235	0.14248	1.14173	0.16709	0.18745	0.08884	0.09499	1.77365	0.30746	0.07608	0.17285	0.44495	3.5855	0.17356	1.74017	1.71436	1.33147	4.95542	2.51131
320	1.33992	0.95716	0.38688	8.37756	9.09963	0.16751	0.2351	1.24345	1.34584	1.79025	0.27777	0.08387	0.09472	0.12825	0.08238	0.10783	0.0819	0.94303	0.06427	0.1672	0.27241	0.21719	0.09984	0.11755	1.3943	9.42453	0.10577	0.0998	0.09989	0.10786	0.1024	0.14768	1.17927	0.1728	0.19358	0.08962	0.09774	1.88999	0.3196	0.0769	0.18076	0.45917	3.70636	0.17952	1.88008	1.83648	1.40342	5.17974	2.68429
321	1.42184	0.99255	0.40165	8.5482	9.21103	0.17485	0.24798	1.3251	1.43066	1.93745	0.30614	0.08487	0.0955	0.13024	0.08278	0.10945	0.08237	0.97021	0.06414	0.17219	0.28358	0.22156	0.10298	0.12022	1.45964	9.69627	0.10848	0.10025	0.10121	0.10967	0.10142	0.15517	1.22261	0.17969	0.19965	0.09065	0.09875	2.0109	0.32882	0.07668	0.19289	0.47598	3.8551	0.1823	2.0343	1.96996	1.50475	5.40451	2.88714
322	1.49542	1.03387	0.41368	8.70871	9.31865	0.1773	0.26048	1.40934	1.49275	2.07032	0.3391	0.08515	0.09493	0.13154	0.08199	0.11055	0.08281	0.99988	0.06466	0.17727	0.29522	0.23037	0.10479	0.12107	1.53835	9.91207	0.1086	0.10173	0.10194	0.11014	0.10172	0.15717	1.25406	0.18652	0.20649	0.09056	0.09805	2.12423	0.34047	0.07796	0.20546	0.49341	4.01533	0.18847	2.17867	2.13527	1.58962	5.61592	3.06332
323	1.58461	1.07747	0.42767	8.87068	9.40361	0.1816	0.27321	1.50992	1.58852	2.2165	0.37463	0.08709	0.09663	0.13157	0.08115	0.11104	0.08414	1.075	0.06491	0.18172	0.30766	0.24076	0.10476	0.12502	1.61952	10.1009	0.11087	0.10267	0.10209	0.11154	0.10346	0.15948	1.29852	0.19396	0.21214	0.09094	0.0972	2.24251	0.35266	0.07684	0.21722	0.51124	4.18381	0.19385	2.3447	2.29385	1.65974	5.8422	3.26466
324	1.68611	1.11681	0.44357	9.02157	9.47943	0.18428	0.28672	1.60867	1.66075	2.36066	0.41362	0.08757	0.09771	0.13412	0.08194	0.11068	0.08615	1.1679	0.0646	0.18646	0.32154	0.25407	0.10559	0.12811	1.71072	10.2943	0.11158	0.10399	0.10155	0.1145	0.10693	0.15998	1.34284	0.20044	0.21739	0.09054	0.09547	2.36713	0.36581	0.07752	0.22944	0.53039	4.35607	0.20141	2.49979	2.47005	1.71305	6.08082	3.4826
325	1.807	1.1632	0.45718	9.15316	9.51361	0.18906	0.30365	1.71269	1.74202	2.5162	0.44065	0.0902	0.10151	0.13711	0.08438	0.11196	0.08787	1.26814	0.06518	0.19427	0.3375	0.26779	0.10673	0.13225	1.80388	10.5375	0.11401	0.10626	0.1034	0.11978	0.10825	0.16943	1.39433	0.20847	0.22315	0.09248	0.09687	2.51884	0.38234	0.07768	0.24271	0.54649	4.52671	0.20548	2.67495	2.60393	1.83807	6.32484	3.72583
326	1.91748	1.21322	0.47488	9.2931	9.5834	0.19729	0.32026	1.81116	1.85396	2.67512	0.48099	0.09147	0.10257	0.14263	0.08507	0.11237	0.08894	1.37319	0.06558	0.20064	0.35487	0.27808	0.10828	0.13417	1.89554	10.7686	0.11421	0.10948	0.10437	0.12165	0.10791	0.17628	1.44666	0.21728	0.22931	0.09271	0.09831	2.67864	0.39663	0.07773	0.25774	0.56683	4.69711	0.20894	2.85984	2.804	2.01684	6.54125	3.96845
327	2.05546	1.26005	0.48965	9.42496	9.60819	0.203	0.33807	1.91174	1.95712	2.84094	0.5268	0.09374	0.10467	0.14422	0.08541	0.11495	0.09138	1.47378	0.06735	0.2083	0.36947	0.28869	0.11041	0.13561	2.00607	10.9939	0.11653	0.11226	0.10684	0.12497	0.11038	0.18217	1.49667	0.22403	0.23866	0.09444	0.10055	2.84675	0.41243	0.07814	0.27426	0.58744	4.85917	0.21373	3.04843	2.98634	2.09525	6.75203	4.23559
328	2.17175	1.31833	0.50958	9.59256	9.67806	0.21068	0.35566	2.01018	2.07713	3.0055	0.58289	0.09382	0.10536	0.14726	0.08523	0.11637	0.09212	1.59003	0.06772	0.2132	0.38578	0.29928	0.11095	0.13864	2.11576	11.1927	0.1174	0.11247	0.10781	0.12659	0.11222	0.18389	1.55246	0.23274	0.24843	0.09274	0.10111	3.02055	0.4244	0.07869	0.29262	0.61146	5.02413	0.22153	3.20563	3.2348	2.30303	6.94798	4.51218
329	2.3117	1.38363	0.52749	9.75442	9.76361	0.21555	0.37666	2.12149	2.1523	3.1704	0.63774	0.0937	0.10732	0.14899	0.0866	0.11891	0.09209	1.71317	0.06821	0.22096	0.40204	0.31544	0.11342	0.1412	2.2455	11.3931	0.12039	0.11468	0.10945	0.13054	0.1154	0.18795	1.60103	0.2379	0.25772	0.0936	0.10261	3.19848	0.43806	0.07992	0.31505	0.63249	5.17526	0.22956	3.36279	3.39394	2.39823	7.15402	4.79111
330	2.45004	1.4637	0.54993	9.90803	9.83909	0.22428	0.39867	2.22772	2.25388	3.29799	0.70073	0.0918	0.11063	0.15171	0.08682	0.1205	0.09114	1.85102	0.06787	0.22703	0.42119	0.32815	0.11265	0.14634	2.36202	11.572	0.12089	0.11483	0.11088	0.13212	0.11726	0.19445	1.66102	0.24734	0.26446	0.09428	0.10495	3.38386	0.45339	0.08015	0.33681	0.65102	5.33867	0.23901	3.50771	3.65163	2.66744	7.34828	5.05829
331	2.59707	1.52896	0.57448	10.0533	9.90429	0.23235	0.42322	2.33999	2.38068	3.4239	0.76755	0.09238	0.11212	0.15517	0.08953	0.12192	0.09141	1.98798	0.06614	0.23598	0.43751	0.34304	0.11609	0.14976	2.49598	11.7656	0.12305	0.1178	0.11157	0.13478	0.1195	0.20429	1.71457	0.25769	0.27188	0.09592	0.10707	3.55324	0.47336	0.07983	0.36374	0.66951	5.48902	0.24791	3.68793	3.87779	2.798	7.55786	5.36371
332	2.76212	1.60337	0.59299	10.2408	9.96024	0.24033	0.44965	2.47474	2.56497	3.56818	0.83948	0.0936	0.11278	0.15889	0.08965	0.122	0.09351	2.13501	0.06557	0.24456	0.46339	0.35769	0.11622	0.154	2.6276	11.9569	0.12508	0.11879	0.11375	0.13707	0.12014	0.21552	1.77178	0.26884	0.28022	0.0949	0.10751	3.73553	0.49102	0.07968	0.38906	0.691	5.64504	0.25888	3.86312	4.23905	3.04417	7.76026	5.68653
333	2.93881	1.64491	0.6154	10.4056	9.97057	0.24798	0.48194	2.62114	2.70256	3.73438	0.91902	0.09519	0.11191	0.16313	0.09186	0.12232	0.09378	2.30235	0.06642	0.25513	0.48519	0.37721	0.11834	0.15593	2.78072	12.1386	0.12645	0.12218	0.11462	0.14117	0.11972	0.22814	1.84015	0.28142	0.28799	0.09336	0.10659	3.92363	0.51111	0.08044	0.42372	0.71327	5.80475	0.2671	4.0645	4.55299	3.19726	7.94838	6.05994
334	3.14864	1.73377	0.63728	10.5446	9.99144	0.25579	0.51662	2.74488	2.8013	3.92403	1.00435	0.09422	0.11476	0.16679	0.08971	0.12563	0.09499	2.46639	0.06656	0.26411	0.51654	0.39677	0.11826	0.15964	2.94766	12.2738	0.12661	0.1242	0.11645	0.14117	0.12125	0.23566	1.91635	0.2933	0.29722	0.09473	0.10815	4.13108	0.52918	0.08044	0.45935	0.74203	5.96293	0.27747	4.27758	4.91365	3.3224	8.11393	6.39963
335	3.3448	1.80485	0.66467	10.6677	9.99434	0.26427	0.5489	2.86315	2.88186	4.09034	1.09549	0.09489	0.11888	0.1692	0.09057	0.1289	0.09416	2.63936	0.06665	0.27228	0.53579	0.41337	0.11926	0.16174	3.11873	12.3936	0.12732	0.12733	0.1195	0.1423	0.12405	0.24244	1.99557	0.31056	0.30525	0.0948	0.10866	4.31481	0.55246	0.08033	0.50156	0.76716	6.1122	0.2907	4.41498	5.21317	3.4974	8.25918	6.75712
336	3.50841	1.92309	0.69542	10.8116	10.0503	0.27768	0.58315	2.97691	3.06962	4.27492	1.18075	0.0947	0.1228	0.16925	0.09143	0.13079	0.09421	2.80884	0.06712	0.28153	0.56435	0.43109	0.12129	0.16502	3.29654	12.5468	0.12943	0.12983	0.12235	0.14505	0.12733	0.25057	2.06549	0.32132	0.31658	0.09643	0.11124	4.54652	0.57128	0.08002	0.54291	0.79409	6.25106	0.2998	4.52652	5.5876	3.69758	8.4279	7.03809
337	3.64569	2.00876	0.72188	10.9565	10.0849	0.2877	0.62009	3.11238	3.21156	4.43899	1.2698	0.09711	0.12567	0.17137	0.09339	0.13094	0.09688	3.00182	0.0687	0.2938	0.57779	0.44747	0.12524	0.1669	3.47821	12.6928	0.13259	0.13297	0.1254	0.15135	0.12922	0.26193	2.15443	0.33632	0.32689	0.09512	0.11298	4.79237	0.5925	0.08036	0.59174	0.81842	6.38663	0.3087	4.62045	5.86317	3.94211	8.61317	7.37121
338	3.74275	2.17412	0.75486	11.0716	10.1248	0.30374	0.66743	3.23171	3.39227	4.60452	1.36372	0.09762	0.12824	0.17575	0.09392	0.13081	0.10026	3.20437	0.0694	0.30683	0.61558	0.47378	0.12795	0.17206	3.67544	12.8364	0.1345	0.13508	0.1263	0.15776	0.13125	0.275	2.22843	0.34998	0.33943	0.09705	0.11518	5.08431	0.61263	0.08042	0.64731	0.84879	6.51698	0.32345	4.76528	6.27743	4.15899	8.8161	7.74736
339	3.83104	2.30546	0.77989	11.1804	10.1408	0.31679	0.71417	3.3676	3.4657	4.79346	1.46513	0.09912	0.13109	0.18303	0.09339	0.13437	0.10171	3.42487	0.06862	0.31901	0.6514	0.49605	0.13006	0.17669	3.88493	12.9428	0.13758	0.13917	0.1276	0.16115	0.13405	0.28376	2.33199	0.36905	0.35323	0.09652	0.11545	5.34319	0.63403	0.08147	0.70587	0.87917	6.66057	0.34779	4.94411	6.65589	4.41008	8.99469	8.1545
340	3.91218	2.46689	0.81372	11.2686	10.1402	0.33198	0.76654	3.49429	3.67805	4.96391	1.56366	0.10056	0.13431	0.18914	0.09357	0.13915	0.10117	3.64655	0.06787	0.33011	0.70676	0.52099	0.13234	0.18232	4.11152	13.056	0.14033	0.14383	0.12976	0.16442	0.1374	0.29367	2.4122	0.38706	0.36699	0.09754	0.11437	5.59614	0.65534	0.08133	0.76854	0.90548	6.79765	0.36703	5.13527	7.15203	4.68113	9.17241	8.53132
341	4.03652	2.52382	0.84491	11.3674	10.1631	0.3408	0.81688	3.63956	3.86847	5.1627	1.6683	0.10135	0.13754	0.19331	0.09443	0.14384	0.1004	3.85952	0.06863	0.34303	0.74489	0.53744	0.13536	0.18801	4.34249	13.1449	0.14569	0.14643	0.13144	0.16622	0.14124	0.30397	2.51403	0.40308	0.38213	0.09728	0.11131	5.82675	0.67507	0.08214	0.83365	0.93178	6.93007	0.3742	5.33576	7.54533	5.04546	9.32953	8.71681
342	4.18253	2.60708	0.88198	11.4717	10.1943	0.35287	0.87479	3.77169	4.1339	5.33976	1.77259	0.10179	0.14103	0.19755	0.09556	0.14715	0.10299	4.07384	0.07023	0.35753	0.77051	0.57124	0.13731	0.19528	4.5661	13.2236	0.15048	0.14884	0.13449	0.17052	0.14691	0.31999	2.62966	0.42746	0.40204	0.09686	0.11315	6.05463	0.70028	0.08168	0.9071	0.96592	7.03448	0.39064	5.52564	7.94138	5.58022	9.49092	8.883
343	4.36628	2.68542	0.91627	11.6078	10.2179	0.36841	0.93521	3.91164	4.33227	5.52867	1.88936	0.1017	0.14437	0.202	0.09737	0.14941	0.10561	4.2983	0.07254	0.37293	0.81654	0.58854	0.13769	0.20166	4.7792	13.3342	0.15438	0.15178	0.13857	0.17544	0.15038	0.33255	2.719	0.45092	0.4235	0.09653	0.11465	6.28642	0.73093	0.08321	0.98158	0.99931	7.15384	0.3911	5.69146	8.29938	6.0972	9.63083	9.00841
344	4.55942	2.80357	0.95977	11.731	10.226	0.38591	0.99526	4.02319	4.50994	5.69105	2.00378	0.10342	0.14839	0.20893	0.09855	0.15265	0.10662	4.54417	0.07118	0.38921	0.85796	0.61099	0.13869	0.208	4.98918	13.4953	0.15707	0.15716	0.14094	0.1821	0.15334	0.34755	2.79958	0.47466	0.4361	0.09609	0.11926	6.53013	0.76301	0.08394	1.06405	1.0322	7.25567	0.41813	5.87345	8.70169	6.51154	9.77919	9.27427
345	4.75457	2.94944	1.00171	11.882	10.2265	0.40236	1.06332	4.13597	4.71253	5.8915	2.12401	0.10532	0.1526	0.2037	0.09869	0.15534	0.10859	4.79571	0.07057	0.40324	0.93684	0.61909	0.13985	0.21479	5.23336	13.5993	0.16005	0.16215	0.14421	0.1862	0.15571	0.36244	2.84229	0.49897	0.44277	0.099	0.12184	6.77879	0.78935	0.08487	1.15316	1.0626	7.36859	0.4348	6.04466	9.07335	6.75917	9.91388	9.54141
346	4.95025	3.09093	1.05103	12.0235	10.2605	0.41926	1.14165	4.2524	4.9352	6.11257	2.23781	0.10679	0.15877	0.20953	0.0986	0.15942	0.10899	5.03755	0.07158	0.42047	0.98977	0.64614	0.14348	0.21957	5.46316	13.6786	0.1642	0.16771	0.14628	0.19198	0.15827	0.37872	2.94771	0.52249	0.44975	0.09964	0.12431	7.04499	0.81316	0.08589	1.24929	1.0973	7.4488	0.4733	6.21791	9.47757	7.04669	10.0407	9.85286
347	5.13777	3.24367	1.10149	12.166	10.2547	0.43976	1.23723	4.38668	5.18769	6.35762	2.35566	0.1068	0.16504	0.21446	0.10033	0.16164	0.11194	5.27192	0.07481	0.43817	1.03449	0.67271	0.14748	0.22584	5.74136	13.7093	0.16773	0.17135	0.15103	0.19626	0.16448	0.39186	3.08114	0.55844	0.46579	0.10122	0.12604	7.29468	0.84496	0.08603	1.33776	1.13562	7.55057	0.48309	6.37341	9.83018	7.34551	10.1691	10.192
348	5.3466	3.38074	1.15285	12.2849	10.2776	0.46274	1.33798	4.51416	5.41178	6.57981	2.48075	0.10848	0.16869	0.23099	0.10077	0.16635	0.1132	5.482	0.07653	0.4588	1.09094	0.70694	0.15228	0.23153	5.92649	13.7765	0.17103	0.17752	0.15766	0.2055	0.1684	0.40541	3.22559	0.59243	0.48508	0.10015	0.12769	7.56821	0.87593	0.08723	1.44489	1.17589	7.64496	0.51299	6.5161	10.2226	7.67137	10.3022	10.543
349	5.54994	3.5263	1.20328	12.3878	10.2421	0.48875	1.4275	4.66062	5.63476	6.79637	2.61049	0.1094	0.17287	0.22176	0.10287	0.1685	0.1148	5.71082	0.07622	0.47696	1.15458	0.74169	0.15526	0.23899	6.19043	13.7971	0.17408	0.18082	0.1608	0.21146	0.17377	0.41825	3.36254	0.62542	0.50755	0.10161	0.12971	7.84326	0.90555	0.08668	1.53579	1.22014	7.73925	0.54053	6.63822	10.6002	7.96983	10.4199	10.8708
350	5.76681	3.67991	1.25576	12.5144	10.223	0.50421	1.50981	4.80405	5.86034	6.99449	2.7424	0.11054	0.1773	0.2313	0.10436	0.17364	0.1171	5.93649	0.07621	0.49399	1.21137	0.78261	0.1571	0.24623	6.34548	13.8759	0.17851	0.1835	0.16547	0.21956	0.17788	0.43718	3.51424	0.65822	0.53243	0.1033	0.13177	8.12584	0.93499	0.0877	1.61788	1.26141	7.82188	0.58889	6.74896	10.9909	8.28528	10.5295	11.2081
351	5.96803	3.84291	1.32115	12.6383	10.2387	0.51725	1.58816	4.96808	6.07952	7.19394	2.87648	0.11041	0.1855	0.23896	0.10672	0.17652	0.11846	6.18977	0.07544	0.5125	1.24033	0.82791	0.15796	0.2544	6.59222	13.8579	0.18285	0.18862	0.16759	0.22423	0.18327	0.4522	3.67648	0.69552	0.55326	0.10633	0.13326	8.40614	0.97183	0.08733	1.66935	1.29262	7.89326	0.62134	6.88746	11.3437	8.58841	10.6037	11.5577
352	6.18525	4.01023	1.38779	12.8142	10.2766	0.5331	1.69491	5.10767	6.30026	7.37548	3.01793	0.11148	0.19235	0.26098	0.1076	0.18411	0.12066	6.44249	0.07701	0.53685	1.28321	0.87488	0.15945	0.26452	6.82282	13.8748	0.18883	0.19538	0.17463	0.23291	0.19023	0.46842	3.85471	0.74112	0.57543	0.10764	0.13503	8.66788	1.02004	0.08838	1.74793	1.33559	7.98651	0.65291	7.03381	11.7181	8.89899	10.6828	11.937
353	6.39194	4.17323	1.45919	12.9424	10.3077	0.56633	1.82915	5.25256	6.51409	7.58601	3.16469	0.11374	0.19856	0.26665	0.10699	0.19215	0.123	6.69385	0.0777	0.56523	1.36512	0.92895	0.16234	0.27514	7.07076	13.8378	0.19512	0.20991	0.17988	0.24053	0.19317	0.48447	4.04295	0.78477	0.6042	0.10612	0.13707	8.95812	1.05618	0.08901	1.85001	1.38357	8.06713	0.63632	7.16034	12.0823	9.18207	10.7508	12.2466
354	6.60602	4.34851	1.52652	13.0442	10.269	0.59487	1.94452	5.38292	6.60958	7.76849	3.31564	0.11709	0.20625	0.26981	0.10638	0.1982	0.12559	6.92708	0.07989	0.59127	1.46637	0.98463	0.16527	0.28496	7.29698	13.912	0.19915	0.21709	0.18552	0.24717	0.19746	0.50877	4.25802	0.83067	0.64274	0.10529	0.13924	9.22411	1.09424	0.08942	1.96207	1.43432	8.13783	0.61386	7.29559	12.4694	9.4837	10.8468	12.5459
355	6.79499	4.52053	1.59777	13.201	10.2424	0.62403	2.05109	5.52362	6.56074	7.96417	3.47381	0.11971	0.21445	0.2634	0.10717	0.20177	0.12752	7.17261	0.08008	0.61876	1.56723	1.04553	0.16758	0.2949	7.46976	13.9441	0.2062	0.22505	0.18874	0.2574	0.19887	0.55261	4.47318	0.88624	0.67542	0.10382	0.14185	9.48275	1.12177	0.08962	2.07208	1.47764	8.18063	0.59827	7.40633	12.8228	9.75441	10.9012	12.8994
356	7.00005	4.69889	1.69473	13.3793	10.2578	0.65073	2.14536	5.65902	6.45952	8.15265	3.63069	0.11974	0.22241	0.2726	0.10898	0.20963	0.1291	7.41071	0.07928	0.64698	1.67333	1.1087	0.17024	0.30544	7.6988	13.9725	0.21278	0.23181	0.19564	0.26755	0.20678	0.57124	4.68975	0.9445	0.70157	0.1044	0.14558	9.74678	1.16626	0.08929	2.1853	1.51327	8.21549	0.61823	7.56513	13.2121	10.0541	10.9829	13.2404
357	7.21934	4.87067	1.77229	13.5497	10.2673	0.68583	2.26129	5.80062	6.43963	8.3536	3.79135	0.12024	0.23276	0.28761	0.11177	0.21242	0.13025	7.63883	0.07814	0.68408	1.78198	1.16967	0.1739	0.31648	7.92709	13.9863	0.22504	0.24091	0.20072	0.28019	0.21125	0.59516	4.88964	1.01544	0.73378	0.10486	0.15021	10.001	1.21254	0.09196	2.30903	1.56277	8.26165	0.64738	7.65708	13.5813	10.3366	11.0273	13.6036
358	7.44506	5.02481	1.86226	13.6445	10.2274	0.72141	2.37356	5.92909	6.53145	8.53733	3.95738	0.12035	0.24233	0.31503	0.11162	0.22226	0.13185	7.86244	0.07775	0.70898	1.9006	1.24469	0.17748	0.3273	8.15257	14.0049	0.23294	0.25013	0.20619	0.28968	0.21489	0.61567	5.10519	1.06589	0.78695	0.10812	0.15479	10.2406	1.26047	0.09384	2.42967	1.61858	8.30141	0.68223	7.77791	13.9482	10.6411	11.1251	13.8787
359	7.65364	5.20114	1.92018	13.7329	10.2195	0.76112	2.50398	6.07135	6.64327	8.7098	4.12687	0.12304	0.25204	0.31389	0.11177	0.22879	0.13312	8.05839	0.08052	0.7368	2.03448	1.33012	0.18128	0.33959	8.36874	13.984	0.24137	0.25587	0.21512	0.30449	0.22093	0.64177	5.33027	1.11954	0.83902	0.11299	0.15828	10.4757	1.29862	0.09612	2.5522	1.67079	8.36387	0.72716	7.87264	14.2805	10.927	11.1633	14.182
360	7.84777	5.37088	2.0115	13.844	10.2414	0.80259	2.63651	6.20583	6.75932	8.90395	4.30846	0.12469	0.26127	0.32844	0.11163	0.24147	0.13457	8.27387	0.08276	0.7687	2.1762	1.46434	0.18317	0.35287	8.58117	13.9961	0.2495	0.26521	0.22355	0.31687	0.22886	0.66014	5.57359	1.17771	0.87946	0.11348	0.15992	10.7171	1.3425	0.09492	2.67653	1.7208	8.39439	0.77326	7.96553	14.6319	11.2059	11.2041	14.4773
361	8.0605	5.56852	2.10154	13.9556	10.33	0.85153	2.79422	6.33856	6.89244	9.09434	4.49578	0.1264	0.2711	0.3348	0.11458	0.2528	0.13704	8.46265	0.08459	0.81059	2.32549	1.52035	0.18571	0.36414	8.79244	13.9976	0.25919	0.27407	0.23339	0.32664	0.24586	0.65715	5.85225	1.27563	0.90533	0.11203	0.16122	11.0066	1.38998	0.09559	2.80801	1.77908	8.44518	0.82565	8.05705	14.9629	11.4631	11.2244	14.7627
362	8.28156	5.74582	2.20789	14.031	10.3055	0.90037	2.95522	6.4608	7.02763	9.28979	4.69733	0.12802	0.28273	0.35287	0.11711	0.26208	0.14014	8.6686	0.08481	0.85319	2.48502	1.55035	0.18347	0.37591	8.99505	14.0629	0.2726	0.28651	0.24423	0.34053	0.2555	0.67356	6.09761	1.37406	0.92518	0.1107	0.16351	11.2422	1.4397	0.09645	2.94173	1.84752	8.4628	0.8774	8.13468	15.2633	11.711	11.2717	15.0482
363	8.49497	5.94391	2.32816	14.1292	10.2956	0.9614	3.14321	6.59792	7.15372	9.4558	4.89807	0.12997	0.29572	0.35934	0.1198	0.27274	0.14276	8.86454	0.08455	0.89408	2.65824	1.54819	0.18505	0.38891	9.1781	14.0771	0.28262	0.30171	0.25807	0.35679	0.26715	0.70086	6.35134	1.47438	0.95437	0.11315	0.16632	11.4699	1.48535	0.09822	3.06252	1.91824	8.49458	0.94179	8.21963	15.6047	11.9465	11.3212	15.3163
364	8.6913	6.14092	2.45168	14.1926	10.3148	1.02519	3.33	6.69498	7.27252	9.65468	5.11224	0.13341	0.30731	0.37006	0.12068	0.27749	0.14683	9.03984	0.08477	0.92441	2.84218	1.62122	0.18544	0.40693	9.35678	14.0853	0.29588	0.31734	0.27474	0.37473	0.27136	0.74421	6.59632	1.56881	1.00219	0.11634	0.17054	11.6819	1.54	0.10027	3.17462	1.98643	8.51314	1.00166	8.27937	15.9634	12.2052	11.3469	15.5966
365	8.89734	6.3531	2.59501	14.2545	10.3437	1.09203	3.46941	6.71708	7.38533	9.83584	5.33263	0.13505	0.32206	0.39041	0.12192	0.29006	0.1512	9.20646	0.08409	0.96993	3.02321	1.71717	0.18635	0.42406	9.54241	14.0539	0.30525	0.33421	0.28778	0.3933	0.28198	0.78576	6.88174	1.69659	1.08096	0.11675	0.17337	11.9051	1.5992	0.10265	3.29195	2.06194	8.54988	1.06774	8.34023	16.2998	12.4453	11.3633	15.8655
366	9.09863	6.53527	2.74094	14.2812	10.3384	1.1582	3.61814	6.71085	7.52874	10.0111	5.55295	0.1367	0.33888	0.40218	0.12361	0.30628	0.15551	9.40384	0.08594	1	3.21936	1.8216	0.18578	0.44323	9.74782	14.0892	0.32293	0.35562	0.30029	0.41257	0.29264	0.82374	7.18877	1.78062	1.1675	0.11721	0.17764	12.1427	1.65929	0.10523	3.41699	2.13633	8.56452	1.13943	8.42609	16.6026	12.7043	11.365	16.1011
367	9.28979	6.73089	2.89938	14.3168	10.2975	1.22935	3.76749	6.75517	7.65029	10.1745	5.76061	0.13835	0.35934	0.41302	0.12611	0.32503	0.15983	9.57242	0.08688	1.06161	3.41999	1.93276	0.18464	0.46482	9.93993	14.1333	0.33904	0.37195	0.31181	0.43517	0.30383	0.86087	7.45199	1.91788	1.2491	0.11877	0.18005	12.3532	1.72213	0.10689	3.52757	2.21256	8.58201	1.22531	8.49795	16.8955	12.9416	11.3835	16.3707
368	9.48029	6.9199	3.05571	14.3531	10.2698	1.30493	3.92945	6.87188	7.79671	10.3319	5.96614	0.14006	0.37887	0.4	0.12818	0.33827	0.16285	9.77189	0.08956	1.10695	3.634	2.06002	0.1903	0.48337	10.1125	14.1826	0.36041	0.38482	0.3215	0.4518	0.31057	0.91092	7.73809	1.98383	1.32615	0.12142	0.18704	12.5489	1.78109	0.10803	3.63314	2.2923	8.58979	1.31654	8.55917	17.2111	13.1785	11.4155	16.6161
369	9.65849	7.10284	3.22516	14.4077	10.2733	1.38645	4.08716	7.00306	7.8955	10.5003	6.18987	0.14248	0.39132	0.41521	0.12989	0.3523	0.16512	9.8989	0.09148	1.16593	3.84265	2.18964	0.1945	0.50345	10.2562	14.1334	0.38007	0.40002	0.34183	0.47658	0.32098	0.96257	8.00841	2.11759	1.39849	0.12301	0.19224	12.7416	1.84289	0.11109	3.75553	2.38534	8.64203	1.41511	8.5961	17.4863	13.3918	11.4482	16.8845
370	9.84316	7.25438	3.41097	14.4097	10.2454	1.46503	4.25891	7.10107	8.01079	10.6661	6.41541	0.14575	0.40939	0.43754	0.13016	0.37025	0.16724	10.0576	0.09289	1.21702	4.0517	2.33214	0.20232	0.52147	10.4041	14.1291	0.40346	0.42888	0.35617	0.50656	0.33879	1.00662	8.27706	2.21748	1.4678	0.12406	0.19829	12.9326	1.89962	0.11304	3.86597	2.487	8.66259	1.52025	8.60158	17.744	13.5951	11.4767	17.1018
371	9.99327	7.38839	3.61104	14.4461	10.2381	1.55492	4.45804	7.20295	8.10345	10.8206	6.65471	0.14873	0.42719	0.46397	0.1324	0.38441	0.17081	10.1955	0.09216	1.27524	4.27689	2.47266	0.20544	0.54317	10.5613	14.081	0.42444	0.45455	0.37284	0.53738	0.35327	1.0508	8.51462	2.36743	1.53988	0.12775	0.20227	13.1046	1.97187	0.11671	3.98067	2.5946	8.64178	1.64091	8.59355	18.0217	13.7978	11.4772	17.3121
372	10.1399	7.55902	3.80482	14.4821	10.2229	1.64657	4.62844	7.30933	8.2202	10.9721	6.87536	0.15007	0.45022	0.47946	0.13316	0.40323	0.17584	10.3633	0.09074	1.33984	4.49084	2.63339	0.21057	0.57248	10.7138	14.1178	0.44629	0.47693	0.39083	0.56952	0.36889	1.09552	8.76202	2.50764	1.59157	0.13105	0.20673	13.2649	2.04445	0.11847	4.0897	2.69746	8.61982	1.76875	8.63555	18.2856	13.9934	11.5038	17.5107
373	10.2807	7.75533	3.99998	14.559	10.2247	1.75231	4.79766	7.43579	8.32668	11.1141	7.09847	0.15138	0.47171	0.49149	0.1365	0.41581	0.17946	10.4826	0.09107	1.40716	4.71342	2.79453	0.21591	0.58869	10.8588	14.1016	0.47011	0.49749	0.41254	0.59347	0.37893	1.16536	9.02803	2.66788	1.65824	0.13431	0.21257	13.3819	2.12248	0.12355	4.20984	2.80078	8.60917	1.90566	8.6765	18.5232	14.184	11.5139	17.7236
374	10.4102	7.93351	4.21869	14.5855	10.2122	1.84985	4.9596	7.53669	8.41615	11.2628	7.30534	0.15351	0.49871	0.49903	0.13877	0.44015	0.18319	10.5977	0.09352	1.47271	4.92077	2.96923	0.22419	0.62991	10.9839	14.1193	0.49954	0.52683	0.4353	0.64244	0.39563	1.22818	9.31862	2.77887	1.71884	0.13509	0.21817	13.5512	2.2167	0.12562	4.31698	2.91386	8.63793	2.0461	8.73331	18.7462	14.37	11.5289	17.9308
375	10.5321	8.09905	4.44157	14.6173	10.1902	1.9607	5.12545	7.62291	8.50235	11.3931	7.53229	0.15703	0.53211	0.51917	0.14126	0.4645	0.19034	10.6654	0.09745	1.54492	5.14208	3.14144	0.23208	0.6632	11.0973	14.1259	0.52747	0.56008	0.4507	0.67777	0.40369	1.30316	9.54584	2.85458	1.82958	0.13599	0.22493	13.6888	2.29994	0.12944	4.39754	3.04176	8.63316	2.19126	8.74159	18.9203	14.5602	11.5297	18.1075
376	10.6443	8.26213	4.67611	14.6228	10.2136	2.05859	5.27132	7.71344	8.59445	11.525	7.74943	0.15813	0.55699	0.55081	0.14236	0.49137	0.19554	10.7762	0.09967	1.58402	5.33981	3.33007	0.23948	0.70415	11.2052	14.1663	0.55646	0.60302	0.47073	0.72371	0.41834	1.37154	9.80436	2.9083	1.94067	0.13758	0.23053	13.8411	2.39097	0.13203	4.49965	3.16622	8.62822	2.33841	8.78349	19.1348	14.7386	11.5507	18.2609
377	10.7467	8.44742	4.90307	14.7174	10.2512	2.18001	5.44355	7.77892	8.66591	11.6596	7.98878	0.16241	0.56751	0.6029	0.14281	0.51764	0.20107	10.8715	0.10184	1.67927	5.53782	3.52939	0.24568	0.72871	11.3163	14.2228	0.58706	0.65919	0.49605	0.75091	0.4336	1.45881	10.098	3.03484	2.05836	0.14406	0.23577	13.954	2.49404	0.13767	4.59407	3.31302	8.62613	2.49758	8.81708	19.2904	14.8954	11.5756	18.43
378	10.8444	8.5885	5.13414	14.8284	10.3112	2.2814	5.61447	7.85242	8.74645	11.7827	8.21566	0.16586	0.5956	0.63436	0.14662	0.5451	0.20558	10.9775	0.10315	1.72506	5.73552	3.73431	0.2535	0.76594	11.4241	14.2234	0.62873	0.69632	0.52236	0.79622	0.46114	1.54342	10.3571	3.20381	2.19073	0.1506	0.24245	14.0632	2.61174	0.14275	4.69132	3.47316	8.64116	2.67737	8.84502	19.4655	15.0275	11.6046	18.5595
379	10.9184	8.69766	5.37002	14.941	10.3201	2.40796	5.80698	7.90457	8.81219	11.9103	8.45828	0.17083	0.61947	0.66468	0.14757	0.58557	0.21014	11.0427	0.10192	1.81172	5.94738	3.94375	0.26017	0.81674	11.5159	14.2458	0.67065	0.7253	0.55269	0.8559	0.48059	1.63725	10.6121	3.35925	2.34823	0.15776	0.25165	14.184	2.7354	0.14856	4.77423	3.63291	8.65719	2.86647	8.85407	19.629	15.1742	11.6178	18.7006
380	11.0004	8.85248	5.60596	14.9606	10.3233	2.51464	5.97195	8.0009	8.87501	12.0081	8.66928	0.17473	0.66465	0.66926	0.15031	0.6244	0.21772	11.1105	0.0998	1.86403	6.15815	4.14927	0.27091	0.86631	11.5946	14.2515	0.71961	0.74954	0.59549	0.90745	0.50344	1.73186	10.8779	3.51412	2.54459	0.15989	0.26303	14.2951	2.84054	0.15596	4.86952	3.71419	8.65337	3.075	8.8621	19.8143	15.316	11.6113	18.8178
381	11.0776	8.97687	5.86773	14.9457	10.2458	2.62366	6.16467	8.05991	8.90554	12.1272	8.87289	0.17745	0.69572	0.70209	0.15015	0.66437	0.22527	11.1834	0.09494	1.99166	6.3429	4.35853	0.27832	0.90059	11.6688	14.3034	0.7672	0.81304	0.63288	0.97927	0.52703	1.8373	11.152	3.68426	2.71193	0.16458	0.27058	14.3895	2.95827	0.16315	4.96429	3.86612	8.6757	3.27765	8.87814	19.9739	15.4761	11.6123	18.9502
382	11.161	9.13156	6.10245	14.9479	10.2242	2.70974	6.32779	8.11967	8.94414	12.2178	9.0644	0.18029	0.75182	0.73039	0.15399	0.7036	0.23384	11.2848	0.09871	2.13141	6.51881	4.56616	0.28818	0.9509	11.741	14.2954	0.81989	0.85827	0.67275	1.03102	0.55632	1.93524	11.3804	3.88683	2.87037	0.16687	0.27791	14.4545	3.05733	0.17008	5.05327	4.02837	8.68137	3.49482	8.94003	20.1013	15.582	11.5983	19.0609
383	11.2392	9.16099	6.33966	14.9863	10.2111	2.82719	6.57508	8.15123	9.02439	12.2953	9.26285	0.18222	0.80204	0.79321	0.15625	0.73456	0.23667	11.3589	0.10259	2.2235	6.6797	4.77089	0.29781	0.99343	11.7983	14.3048	0.87413	0.90579	0.71358	1.11013	0.59167	2.0535	11.5523	4.06774	3.04178	0.17218	0.28393	14.5361	3.15832	0.17634	5.13269	4.12839	8.69509	3.70404	8.99041	20.1793	15.6802	11.581	19.1851
384	11.3047	9.30718	6.54737	15.0054	10.2312	2.97185	6.85259	8.21932	9.07541	12.351	9.44646	0.18683	0.84752	0.83134	0.15965	0.77037	0.24225	11.4401	0.10964	2.32269	6.8553	4.9824	0.3123	1.03	11.8531	14.3081	0.92483	0.95582	0.75507	1.17711	0.62385	2.19038	11.7766	4.26479	3.23942	0.17765	0.29537	14.622	3.25821	0.18183	5.21479	4.12957	8.66779	3.93023	9.02448	20.2741	15.7605	11.569	19.2912
385	11.3607	9.35422	6.77961	15.0543	10.2508	3.14434	7.08801	8.28444	9.11373	12.3956	9.62604	0.19103	0.88752	0.88032	0.16204	0.8086	0.25319	11.5041	0.10906	2.40441	7.04102	5.1955	0.32724	1.07449	11.9141	14.3324	0.9843	1.0217	0.80075	1.24499	0.65903	2.33041	12.0193	4.43671	3.45617	0.18366	0.30571	14.765	3.38241	0.19077	5.30745	4.13772	8.65953	4.15943	9.04058	20.3721	15.8653	11.5749	19.3805
386	11.3951	9.47496	7.00372	15.0918	10.2314	3.23318	7.2548	8.35105	9.12823	12.4674	9.80399	0.19417	0.95424	0.92123	0.16416	0.86812	0.26422	11.5706	0.10961	2.52677	7.2147	5.41077	0.34129	1.10423	11.9754	14.3387	1.04719	1.11159	0.83666	1.32549	0.68649	2.45913	12.2332	4.64267	3.67504	0.18348	0.31767	14.8392	3.52411	0.19836	5.39563	4.29455	8.67662	4.39518	9.04994	20.4679	15.9693	11.6213	19.4464
387	11.4407	9.5086	7.23626	15.1182	10.2548	3.29177	7.37384	8.38719	9.17075	12.5323	9.97267	0.19859	1.0019	0.91281	0.16843	0.92155	0.2717	11.652	0.10947	2.63476	7.3779	5.60615	0.35493	1.15464	11.999	14.4036	1.12963	1.11348	0.88707	1.3862	0.72064	2.58862	12.4437	4.82016	3.88893	0.18246	0.3273	14.8962	3.63545	0.21346	5.45764	4.50653	8.67605	4.62454	9.05444	20.5814	16.0621	11.609	19.558
388	11.4676	9.61209	7.47376	15.0963	10.2383	3.33494	7.56793	8.42698	9.20379	12.5991	10.1429	0.20407	1.0181	0.94287	0.17157	0.97473	0.27582	11.707	0.11229	2.75951	7.51751	5.80162	0.36819	1.1827	12.0291	14.468	1.19851	1.11411	0.94923	1.47794	0.76044	2.74358	12.6382	5.02429	4.10528	0.18715	0.34129	14.8957	3.70924	0.22585	5.52172	4.72611	8.68847	4.85805	9.06761	20.6772	16.1562	11.6342	19.6278
389	11.5105	9.70575	7.70113	15.1264	10.2352	3.44355	7.75686	8.46489	9.2339	12.6465	10.2938	0.20984	1.04597	1.00117	0.17802	1.02848	0.28216	11.7668	0.11398	2.88973	7.61394	6.00117	0.38435	1.24196	12.0594	14.5157	1.2833	1.12168	1.0019	1.56928	0.8135	2.91993	12.8249	5.23159	4.33273	0.19409	0.35613	14.9017	3.76421	0.23695	5.58264	4.95377	8.67278	5.09588	9.07446	20.7817	16.2277	11.6067	19.7132
390	11.5354	9.80161	7.95682	15.1972	10.2326	3.57198	7.95282	8.49049	9.24885	12.6868	10.4511	0.21579	1.11683	1.09972	0.1805	1.09709	0.29234	11.8097	0.11623	3.0287	7.76398	6.19386	0.39962	1.3067	12.1225	14.5072	1.36281	1.21942	1.05809	1.68999	0.85401	3.09106	13.0093	5.45729	4.597	0.19521	0.37069	14.9521	3.85881	0.24278	5.65885	5.15989	8.67119	5.33308	9.10463	20.8519	16.2901	11.637	19.7654
391	11.5872	9.87881	8.18813	15.3008		3.69727	8.11746	8.51775	9.2675	12.7323	10.6052	0.22176	1.24342	1.0756	0.18492	1.17552	0.30712	11.8685	0.11638	3.17325	7.87613	6.36874	0.41738	1.38451	12.1351	14.5218	1.45008	1.34597	1.11676	1.81276	0.89386	3.27515	13.1856	5.6528	4.92263	0.19164	0.38554	14.9791	4.00816	0.25021	5.72443	5.3834	8.6898	5.55545	9.1052	20.9368	16.3573	11.6399	19.852
392	11.6126	9.91864	8.42195	15.3315		3.82267	8.26696	8.54937	9.27911	12.7545	10.7469	0.22776	1.3444	1.17133	0.18538	1.25564	0.32363	11.9665	0.11894	3.3381	8.0732	6.52457	0.43248	1.46483	12.1388	14.4994	1.54558	1.45735	1.18472	1.93761	0.93011	3.47442	13.3508	5.86356	5.17503	0.19288	0.40025	15.0406	4.17794	0.26368	5.78539	5.62845	8.7153	5.78031	9.11453	21.0339	16.4441	11.6671	19.9172
393	11.6415	9.96218	8.62528	15.3696		3.95198	8.40754	8.59124	9.29993	12.7902	10.8805	0.2327	1.44398	1.23812	0.1887	1.3383	0.33582	12.0106	0.12014	3.49761	8.18124	6.70072	0.45182	1.55613	12.1396	14.5351	1.6443	1.56291	1.25751	2.07575	0.98303	3.67796	13.4939	6.05405	5.47736	0.20125	0.42063	15.0269	4.35127	0.28115	5.8488	5.88958	8.72296	5.99118	9.09737	21.0886	16.5116	11.6738	19.9731
394	11.6623	10.0116	8.88327	15.3671		4.10628	8.58693	8.62683	9.30162	12.814	11.0144	0.23684	1.54017	1.29098	0.19159	1.42145	0.34361	12.0686	0.12344	3.65362	8.33369	6.87402	0.47112	1.65204	12.1718	14.5716	1.76645	1.68046	1.3417	2.21609	1.04451	3.87419	13.6317	6.2803	5.61414	0.21206	0.44419	15.062	4.53458	0.30021	5.89517	6.14241	8.7163	6.2141	9.11642	21.1415	16.5637	11.6698	20.0201
395	11.6834	10.0629	9.1434	15.4297		4.27413	8.81451	8.61684	9.31367	12.8675	11.1696	0.24194	1.65372	1.21329	0.195	1.51533	0.35196	12.0813	0.12463	3.83319	8.42504	7.05484	0.49518	1.75829	12.2081	14.6542	1.89461	1.81072	1.42918	2.36869	1.10657	4.08254	13.7688	6.48497	5.82502	0.22056	0.4775	15.0838	4.72226	0.31684	5.95777	6.35414	8.69465	6.42253	9.16009	21.1935	16.6025	11.6791	20.068
396	11.7007	10.1118	9.40995	15.4522		4.44939	9.0072	8.64673	9.3206	12.9126	11.3251	0.24977	1.76858	1.38025	0.19923	1.6179	0.37147	12.1229	0.12843	4.00677	8.54599	7.20296	0.51869	1.86965	12.2004	14.6957	2.0161	1.95397	1.54578	2.52643	1.17418	4.29591	13.8869	6.69247	5.95886	0.23309	0.50469	15.1525	4.93568	0.33603	5.99454	6.58619	8.71643	6.61941	9.21739	21.2662	16.6585	11.6879	20.125
397	11.7244	10.1602	9.66213	15.4845		4.62835	9.18301	8.66617	9.34003	12.9672	11.4419	0.25535	1.89538	1.54882	0.20294	1.71982	0.3911	12.1655	0.13306	4.19871	8.64246	7.34885	0.54263	1.98857	12.2087	14.6839	2.13615	2.09634	1.62006	2.69433	1.24878	4.52458	13.9906	6.89231	6.24041	0.24502	0.53355	15.1821	5.13469	0.35743	6.04413	6.81746	8.71811	6.79945	9.25399	21.322	16.7064	11.6832	20.1936
398	11.7588	10.2218	9.94239	15.4732		4.82346	9.32853	8.72337	9.34803	13.0051	11.5639	0.26374	2.0343	1.73267	0.20861	1.84054	0.41442	12.2044	0.13823	4.37645	8.74795	7.48943	0.56501	2.114	12.2272	14.6645	2.28682	2.24428	1.6746	2.87095	1.33257	4.75068	14.085	7.10263	6.48581	0.26058	0.55947	15.2146	5.32931	0.38345	6.07912	7.07511	8.72405	6.99849	9.23836	21.3829	16.7752	11.6837	20.2379
399	11.8014	10.2571	10.2113	15.4287		5.01923	9.5224	8.73052	9.37129	13.0202	11.6856	0.27056	2.17934	1.7257	0.2139	1.96932	0.4264	12.2408	0.14019	4.573	8.82208	7.64291	0.59038	2.24519	12.2758	14.6276	2.4234	2.40572	1.78063	3.05249	1.41164	4.97894	14.1797	7.32107	6.74687	0.27626	0.59464	15.2345	5.49357	0.41378	6.11771	7.30871	8.70339	7.18762	9.23446	21.4506	16.824	11.6474	20.3381
400	11.8342	10.2925	10.4811	15.401		5.20648	9.70886	8.77334	9.38752	13.0269	11.8219	0.282	2.33455	1.83571	0.22058	2.11183	0.44742	12.2773	0.1458	4.78614	8.90508	7.79211	0.61866	2.38028	12.3107	14.5642	2.60184	2.58216	1.90144	3.24776	1.51266	5.20957	14.2489	7.5442	6.96408	0.29617	0.63316	15.2683	5.66284	0.44217	6.16224	7.55777	8.70183	7.3867	9.1934	21.5245	16.8602	11.657	20.4148
401	11.8608	10.2946	10.7237	15.4134		5.39909	9.92251	8.77355	9.39711	13.0434	11.917	0.28995	2.50252	1.94525	0.22454	2.2531	0.46134	12.3204	0.14781	5.02871	8.95886	7.93844	0.64828	2.53146	12.3051	14.6083	2.72636	2.76929	1.98994	3.4467	1.60619	5.46092	14.3176	7.75148	7.19443	0.32061	0.66896	15.2628	5.85313	0.47201	6.185	7.84072	8.71512	7.55237	9.20495	21.5479	16.872	11.6317	20.4932
402	11.8841	10.3469	11.01	15.4205		5.59962	10.1109	8.78713	9.36346	13.0996	12.01	0.29873	2.68388	2.07245	0.23033	2.40299	0.48255	12.3607	0.14812	5.25534	9.03188	8.0689	0.6816	2.69655	12.3137	14.6138	2.90857	2.9671	1.98673	3.66229	1.70688	5.72174	14.3887	7.96568	7.42149	0.34776	0.70526	15.251	6.08317	0.50385	6.22565	8.11447	8.72512	7.72728	9.19463	21.6015	16.9126	11.6716	20.5253
403	11.8876	10.3625	11.2553	15.4104		5.79845	10.2783	8.79013	9.35951	13.101	12.0853	0.30794	2.87661	2.21708	0.23665	2.56957	0.50977	12.4093	0.14468	5.46117	9.0952	8.19488	0.71627	2.87267	12.3223	14.6533	3.05858	3.17139	2.00858	3.87498	1.80426	5.94811	14.4523	8.16223	7.67351	0.38217	0.73902	15.2461	6.34254	0.54193	6.23535	8.40072	8.70926	7.88631	9.19907	21.6772	16.9567	11.6886	20.5611
404	11.8893	10.3988	11.4951	15.3997		5.9899	10.3926	8.80565	9.34565	13.1008	12.155	0.31802	3.07291	2.36889	0.24353	2.74922	0.53988	12.4401	0.15265	5.70658	9.16529	8.31519	0.75139	3.05297	12.3641	14.5494	3.25811	3.37809	2.10794	4.10383	1.91749	6.17746	14.5192	8.36215	7.92612	0.40772	0.77811	15.3012	6.57699	0.58449	6.26547	8.64179	8.73537	8.03594	9.21874	21.7531	16.9965	11.7204	20.591
405	11.8901	10.3938	11.688	15.4687		6.18606	10.5279	8.80941	9.34755	13.0814	12.2078	0.32972	3.29749	2.53597	0.24954	2.94201	0.55784	12.4785	0.1609	5.92315	9.21642	8.4592	0.78103	3.23303	12.3808	14.58	3.44697	3.60828	2.24458	4.33373	2.07372	6.41881	14.5557	8.58308	8.15824	0.43431	0.81265	15.3565	6.78564	0.62576	6.28976	8.91224	8.75545	8.18739	9.25736	21.7994	17.0407	11.716	20.6054
406	11.9011	10.417	11.9067	15.5349		6.36359	10.6667	8.79395	9.32893	13.1224	12.2506	0.34232	3.53244	2.70178	0.25406	3.13722	0.57437	12.4891	0.16326	6.14761	9.25444	8.59669	0.81693	3.4284	12.4135	14.5921	3.6623	3.84221	2.38421	4.57634	2.17576	6.67691	14.6098	8.77621	8.38872	0.45826	0.84722	15.373	6.95645	0.67541	6.32035	9.17169	8.77717	8.32203	9.26854	21.79	17.0733	11.6908	20.6636
407	11.9378	10.4433	12.1276	15.5548		6.54329	10.8109	8.80066	9.31823	13.1895	12.3058	0.35699	3.76575	2.89002	0.25989	3.33973	0.62294	12.5247	0.15477	6.31797	9.30011	8.73121	0.85418	3.63701	12.4123	14.6755	3.85319	4.0611	2.53796	4.82681	2.3461	6.90424	14.6209	9.00516	8.61154	0.49619	0.88291	15.3933	7.14902	0.72359	6.34688	9.42056	8.7415	8.46722	9.26441	21.8223	17.1079	11.6699	20.7134
408	11.9587	10.4599	12.341	15.5439		6.7164	10.9358	8.80511	9.33588	13.218	12.359	0.37049	4.02021	3.09035	0.26607	3.54335	0.67091	12.5453	0.15528	6.6365	9.33412	8.84727	0.896	3.85713	12.4414	14.6874	4.09764	4.28033	2.68897	5.08006	2.43155	7.12493	14.6797	9.14395	8.87586	0.53696	0.92328	15.4356	7.36503	0.78347	6.35865	9.65246	8.7212	8.59384	9.23224	21.8524	17.1254	11.6564	20.8119
409	11.9936	10.4491	12.5507	15.5622		6.9058	11.0461	8.81417	9.35549	13.253	12.4148	0.38148	4.2616	3.31318	0.27354	3.76566	0.71249	12.5766	0.14998	6.96832	9.37088	8.95797	0.93474	4.07482	12.445	14.7035	4.2755	4.52653	2.85319	5.33656	2.61374	7.36324	14.69	9.3478	9.11804	0.58369	0.9626	15.47	7.55788	0.83996	6.35552	9.86156	8.69853	8.75351	9.25444	21.914	17.1776	11.6562	20.8164
410	11.9878	10.4359	12.7038	15.6081		7.09842	11.1453	8.82973	9.36701	13.2276	12.4461	0.3957	4.54101	3.53047	0.28332	4.01938	0.73625	12.6052	0.14836	7.30654	9.38984	9.05499	0.98245	4.2756	12.4544	14.7206	4.50429	4.80211	3.02341	5.57872	2.71953	7.59771	14.7082	9.52097	9.34977	0.63626	1.00537	15.4856	7.73373	0.91154	6.35658	10.093	8.72684	8.87283	9.25556	21.9543	17.2258	11.6671	20.8429
411	11.9884	10.457	12.8717	15.6196		7.26822	11.2437	8.84681	9.38004	13.2174	12.4745	0.41315	4.8256	3.7617	0.29249	4.29339	0.78054	12.6391	0.1413	7.55141	9.41142	9.14143	1.03803	4.49459	12.4739	14.6888	4.69477	5.07872	3.21109	5.82919	2.96309	7.84279	14.7131	9.71178	9.58081	0.69253	1.05073	15.4796	7.88971	0.98107	6.36794	10.3206	8.72447	9.00449	9.27812	21.9973	17.2607	11.6553	20.8183
412	11.9951	10.4907	12.9817	15.6323		7.45813	11.3141	8.84049	9.36475	13.2306	12.5021	0.43202	5.12783	3.99758	0.30144	4.58205	0.8313	12.6654	0.1449	7.83016	9.42134	9.24147	1.09057	4.70498	12.4724	14.7567	4.9663	5.30232	3.40489	6.08029	3.163	8.0886	14.7341	9.88143	9.78515	0.7532	1.1049	15.5144	8.07264	1.06242	6.39088	10.5406	8.74848	9.10706	9.31282	22.0238	17.2771	11.6834	20.8407
413	12.0162	10.5073	13.1445	15.6408		7.61861	11.3715	8.82829	9.36876	13.2626	12.5297	0.44675	5.43043	4.27239	0.31127	4.85912	0.86563	12.6793	0.14924	8.12033	9.44309	9.33468	1.14639	4.92556	12.4871	14.7366	5.18934	5.55259	3.58991	6.31015	3.26374	8.3004	14.7826	10.017	10.0182	0.81678	1.15739	15.5172	8.27955	1.14162	6.39633	10.7462	8.73988	9.21086	9.33832	22.0304	17.3009	11.6743	20.8614
414	12.0358	10.5109	13.2542	15.6954		7.80746	11.4319	8.81865	9.35604	13.3165	12.5396	0.46542	5.707	4.54481	0.31918	5.11517	0.88908	12.7113	0.15181	8.39116	9.46178	9.42929	1.20264	5.13434	12.4954	14.7648	5.44563	5.76185	3.79195	6.54082	3.40974	8.51972	14.7825	10.2128	10.1609	0.8857	1.21289	15.5271	8.47977	1.22519	6.40913	10.9497	8.7635	9.29986	9.34707	22.05	17.3437	11.6919	20.9098
415	12.0335	10.5134	13.3918	15.7406		7.94364	11.4994	8.81083	9.37699	13.3016	12.5486	0.48456	5.99486	4.83749	0.32943	5.36508	0.91246	12.7376	0.15619	8.64113	9.48686	9.49705	1.27114	5.3392	12.5421	14.6542	5.6908	6.01002	3.98761	6.77743	3.6213	8.69033	14.8107	10.3545	10.3492	0.95996	1.27185	15.517	8.66931	1.31031	6.42735	11.1624	8.78975	9.39076	9.35126	22.0839	17.3779	11.6726	20.973
416	12.0467	10.5368	13.4758	15.7751		8.07975	11.5891	8.78935	9.39036	13.3238	12.5487	0.5064	6.30779	5.12559	0.33853	5.64171	0.94984	12.7593	0.1599	8.89318	9.50499	9.56423	1.33932	5.52436	12.5546	14.6896	5.9433	6.24836	4.18491	7.00092	3.91158	8.88962	14.7961	10.5158	10.5136	1.03709	1.33427	15.5425	8.83453	1.41846	6.43109	11.3507	8.79763	9.49954	9.34432	22.1383	17.4339	11.6571	21.0332
417	12.0609	10.5407	13.5993	15.7878		8.19628	11.6549	8.77683	9.41684	13.3164	12.572	0.52603	6.62779	5.43429	0.34965	5.94389	0.99187	12.7754	0.16377	9.2007	9.52135	9.61962	1.4042	5.7038	12.5397	14.7373	6.19925	6.50755	4.37485	7.23628	4.09989	9.03098	14.8099	10.6228	10.7407	1.12135	1.40222	15.5428	9.01829	1.52265	6.42753	11.5597	8.80436	9.62585	9.37354	22.2108	17.4779	11.6708	21.0445
418	12.0655	10.5292	13.6646	15.7743		8.35327	11.7082	8.78989	9.41546	13.3184	12.5746	0.54712	6.96265	5.73646	0.35918	6.25402	1.07755	12.7926	0.16913	9.47877	9.54666	9.67991	1.46431	5.89436	12.5327	14.8065	6.4601	6.7565	4.58379	7.43975	4.24278	9.25401	14.7983	10.7566	10.9064	1.20784	1.4738	15.5656	9.17321	1.63712	6.42146	11.7354	8.78448	9.73557	9.37642	22.2247	17.5098	11.6733	21.0326
419	12.0473	10.5045	13.7622	15.7634		8.48945	11.7474	8.81446	9.41621	13.3289	12.5988	0.57659	7.26699	6.03582	0.36974	6.55114	1.21273	12.8278	0.17382	9.75636	9.56919	9.74544	1.52665	6.08868	12.5475	14.8028	6.7267	6.98413	4.80697	7.67063	4.46201	9.45743	14.7975	10.8615	11.1003	1.29193	1.55169	15.5649	9.29133	1.75346	6.44297	11.9299	8.79033	9.81155	9.40991	22.2475	17.5392	11.7104	21.0478
420	12.0498	10.5032	13.8123	15.7542		8.63817	11.7714	8.81638	9.41592	13.3467	12.5983	0.60475	7.61496	6.3387	0.38319	6.84216	1.24622	12.8548	0.18017	10.0223	9.58521	9.79326	1.61483	6.27528	12.563	14.6982	6.97239	7.17517	5.0289	7.87968	4.70101	9.65867	14.802	10.9863	11.2656	1.38126	1.63623	15.5793	9.43818	1.88813	6.45833	12.0864	8.78438	9.85965	9.4305	22.227	17.5647	11.705	21.0803
421	12.0612	10.5284	13.9159	15.7571		8.75225	11.8367	8.80473	9.43052	13.389	12.5952	0.63515	7.9373	6.64838	0.39926	7.13828	1.24048	12.8773	0.18538	10.3229	9.59607	9.84678	1.70865	6.45468	12.5847	14.6146	7.20752	7.34392	5.23521	8.06774	4.95052	9.81566	14.8256	11.084	11.4439	1.47233	1.72844	15.5595	9.58934	2.04339	6.46374	12.2433	8.81178	9.91397	9.44675	22.2786	17.5949	11.7385	21.1228
422	12.0937	10.565	13.9845	15.7723		8.89586	11.8865	8.80764	9.43672	13.3808	12.5732	0.6543	8.27965	6.9903	0.41339	7.44265	1.19544	12.879	0.1918	10.6598	9.61011	9.88719	1.79954	6.64845	12.5937	14.6145	7.46202	7.56459	5.45732	8.27374	5.19908	9.96886	14.8573	11.1888	11.5674	1.56905	1.8196	15.5779	9.7411	2.18256	6.44734	12.4009	8.80793	9.96734	9.45559	22.3434	17.6153	11.7312	21.1603
423	12.1047	10.5669	14.0358	15.76		9.00273	11.9859	8.80189	9.42785	13.4056	12.551	0.68154	8.57528	7.31395	0.42808	7.7442	1.26349	12.8917	0.19671	10.9707	9.62712	9.91792	1.88124	6.83596	12.6301	14.6455	7.72205	7.84619	5.68085	8.4479	5.43219	10.1167	14.8798	11.2483	11.7005	1.66914	1.91549	15.5857	9.87163	2.34896	6.41648	12.5457	8.81469	10.0208	9.43568	22.368	17.6552	11.7198	21.1953
424	12.0846	10.5828	14.0594	15.7709		9.09399	12.0509	8.80451	9.42809	13.3932	12.546	0.71314	8.92515	7.63043	0.44117	8.05901	1.33401	12.9128	0.2016	11.2701	9.63202	9.94954	1.96256	7.03408	12.6309	14.7122	7.99393	8.13364	5.92088	8.62801	5.6722	10.2512	14.8927	11.3332	11.8374	1.77211	2.01737	15.6185	10.037	2.49689	6.39442	12.6955	8.79353	10.0572	9.40946	22.3756	17.6853	11.7019	21.1946
425	12.064	10.5974	14.0691	15.7711		9.16137	12.0952	8.7972	9.43201	13.4242	12.5381	0.75444	9.21209	7.9096	0.45742	8.34059	1.41121	12.9441	0.20851	11.5334	9.63769	9.98195	2.06478	7.22564	12.6613	14.6734	8.25248	8.36416	6.13942	8.77486	5.89042	10.3857	14.8803	11.4374	11.9595	1.8809	2.13612	15.616	10.1877	2.67722	6.39231	12.8396	8.76983	10.1179	9.38773	22.3599	17.7064	11.6994	21.2013
426	12.0634	10.5947	14.1091	15.8104		9.21153	12.11	8.81148	9.45619	13.4263	12.5184	0.78859	9.52851	8.18646	0.47483	8.62779	1.50058	12.9493	0.21602	11.8094	9.64545	10.0235	2.16817	7.39304	12.6505	14.7093	8.51104	8.57633	6.33604	8.91661	6.1118	10.5238	14.8706	11.5394	12.0856	1.99302	2.25852	15.6198	10.2558	2.8427	6.40241	12.9813	8.75159	10.1748	9.41718	22.3998	17.7044	11.7232	21.1929
427	12.0873	10.6081	14.1549	15.8198		9.2645	12.1022	8.82464	9.47386	13.4319	12.4936	0.82724	9.81688	8.50005	0.49429	8.90855	1.60027	12.9791	0.22304	12.0465	9.66217	10.0584	2.2696	7.55695	12.6579	14.7122	8.78694	8.80655	6.55191	9.06555	6.35174	10.6218	14.8689	11.5893	12.1919	2.10273	2.38479	15.6371	10.3418	3.02815	6.40828	13.1187	8.75025	10.2208	9.43346	22.402	17.7313	11.7192	21.2652
428	12.1006	10.5731	14.1916	15.8383		9.31186	12.1176	8.82667	9.48904	13.417	12.4922	0.86478	10.1444	8.85861	0.51833	9.22048	1.69899	12.982	0.22905	12.2712	9.65711	10.092	2.37225	7.70321	12.6587	14.713	9.06753	9.00946	6.73331	9.20384	6.59882	10.7164	14.8732	11.6474	12.295	2.22432	2.52317	15.6749	10.5278	3.20438	6.39959	13.2156	8.76897	10.2574	9.4708	22.4384	17.7436	11.7498	21.2935
429	12.1022	10.5709	14.2094	15.8398		9.37845	12.1192	8.84984	9.49492	13.389	12.4846	0.91703	10.4657	9.21659	0.54226	9.52375	1.81381	13.0037	0.23735	12.504	9.66984	10.1224	2.49937	7.87578	12.6814	14.719	9.3366	9.21847	6.97547	9.33373	6.84654	10.79	14.9095	11.7269	12.3644	2.34955	2.67011	15.7356	10.628	3.3939	6.395	13.3483	8.79311	10.2869	9.4527	22.4556	17.7452	11.7803	21.3487
430	12.1326	10.5454	14.2211	15.8351		9.43777	12.1489	8.85967	9.48111	13.4156	12.4855	0.97604	10.7795	9.52684	0.56869	9.8076	1.93111	13.0252	0.24583	12.7616	9.67486	10.1471	2.61104	8.01131	12.6707	14.7297	9.59584	9.38278	7.17381	9.4541	7.04829	10.9031	14.9232	11.8297	12.4159	2.48064	2.81512	15.7255	10.7133	3.51687	6.38507	13.4627	8.7943	10.3325	9.48564	22.4645	17.7474	11.7962	21.3444
431	12.1516	10.5791	14.2401	15.7999		9.46756	12.1959	8.86184	9.46822	13.4502	12.4689	1.03273	11.1153	9.78647	0.59544	10.0716	2.05443	13.0655	0.25274	12.9989	9.70266	10.161	2.74343	8.16162	12.6905	14.7409	9.8508	9.59554	7.3835	9.56544	7.24992	10.9992	14.9332	11.8928	12.4924	2.61327	2.97028	15.6912	10.8097	3.63842	6.38909	13.5878	8.78622	10.3635	9.47214	22.4745	17.7609	11.8042	21.3555
432	12.1525	10.617	14.2497	15.7857		9.50392	12.2456	8.85034	9.4634	13.4739	12.4638	1.08375	11.4336	10.0601	0.62457	10.3303	2.1745	13.1037	0.25998	13.2401	9.71511	10.1942	2.80475	8.32958	12.7105	14.7348	10.1025	9.78064	7.5672	9.66764	7.48021	11.0824	14.91	11.9446	12.5332	2.75246	3.12878	15.6885	10.9029	3.76125	6.38304	13.6623	8.80331	10.3908	9.49731	22.4842	17.7857	11.7879	21.3578
433	12.1373	10.606	14.2649	15.8072		9.54862	12.2802	8.82677	9.47372	13.4672	12.4414	1.13348	11.7441	10.3463	0.64962	10.6095	2.31322	13.1113	0.26847	13.5011	9.7162	10.2088	2.88904	8.50539	12.7456	14.7337	10.3391	10.0044	7.77488	9.77513	7.71184	11.1399	14.8931	11.9941	12.5868	2.91281	3.30301	15.717	10.9815	3.97079	6.39332	13.7532	8.80727	10.3971	9.48739	22.5429	17.807	11.7931	21.3546
434	12.1278	10.6158	14.2512	15.873		9.64137	12.2699	8.83935	9.49959	13.4324	12.4411	1.19824	12.0468	10.64	0.67603	10.8321	2.45782	13.1041	0.2771	13.7804	9.73439	10.2366	2.95341	8.66073	12.7456	14.746	10.5786	10.1976	7.97575	9.86956	7.90429	11.2026	14.9118	12.0431	12.6296	3.0735	3.47833	15.7598	10.9161	4.20589	6.38518	13.8469	8.81789	10.4052	9.51637	22.5911	17.8573	11.7742	21.3559
435	12.1306	10.6149	14.2745	15.9126		9.67422	12.2689	8.83185	9.49684	13.4339	12.4264	1.26096	12.3184	10.9312	0.70551	11.0876	2.61152	13.095	0.28987	14.0392	9.73085	10.2481	3.06299	8.77984	12.7565	14.7184	10.8217	10.3911	8.16848	9.9654	8.0909	11.3015	14.9164	12.0682	12.7019	3.23408	3.6694	15.7676	10.9843	4.43707	6.39312	13.9055	8.81008	10.4265	9.50761	22.6275	17.8689	11.7902	21.345
436	12.1371	10.6254	14.2527	15.9904		9.69153	12.2712	8.8393	9.50703	13.433	12.4217	1.32516	12.5998	11.2092	0.74605	11.2906	2.75795	13.1126	0.29966	14.269	9.74729	10.2783	3.19063	8.89664	12.7662	14.6996	11.0576	10.5636	8.32278	10.0413	8.24281	11.3733	14.9346	12.0983	12.781	3.40557	3.87863	15.7489	11.0172	4.62555	6.40421	13.9713	8.80397	10.4383	9.50953	22.6042	17.8764	11.7783	21.3776
437	12.1395	10.6274	14.2729	15.9943		9.64866	12.2954	8.83033	9.48103	13.4709	12.3994	1.38953	12.8516	11.4484	0.78399	11.5064	2.91911	13.1336	0.313	14.448	9.73942	10.2877	3.31598	9.02607	12.7704	14.7306	11.2715	10.727	8.51873	10.1141	8.4424	11.4295	14.9484	12.1335	12.8302	3.5914	4.08699	15.7423	11.0973	4.82922	6.42259	14.0232	8.79325	10.4332	9.4993	22.5733	17.8695	11.7823	21.4146
438	12.144	10.6355	14.2551	16.0242		9.66064	12.2875	8.85114	9.49983	13.4815	12.4141	1.46022	13.1462	11.6592	0.81383	11.7018	3.08142	13.1723	0.32377	14.6093	9.74851	10.309	3.44938	9.13869	12.7343	14.8153	11.4768	10.902	8.66778	10.1939	8.61181	11.4414	14.9745	12.1886	12.8758	3.79616	4.30427	15.7212	11.1451	5.0737	6.41537	14.0957	8.76862	10.4281	9.51417	22.5619	17.8702	11.7584	21.4565
439	12.1417	10.6481	14.2554	15.9776		9.69624	12.2892	8.87237	9.50563	13.4856	12.4224	1.53178	13.4184	11.8727	0.84531	11.8793	3.24655	13.1707	0.33975	14.7786	9.75783	10.3137	3.58148	9.24189	12.7458	14.7836	11.6666	11.0476	8.84344	10.2488	8.77722	11.4646	15.0047	12.2124	12.8946	3.99342	4.51358	15.7361	11.1798	5.35416	6.39428	14.1368	8.78618	10.4264	9.53921	22.604	17.863	11.7798	21.4569
440	12.1412	10.6443	14.238	16.0312		9.76582	12.3091	8.86683	9.54245	13.4731	12.4164	1.60946	13.6542	12.1065	0.8911	12.0863	3.43178	13.1562	0.3552	14.9687	9.76527	10.3264	3.71778	9.33114	12.7398	14.7342	11.8766	11.1854	8.98535	10.3007	8.94548	11.4672	15.0174	12.2205	12.938	4.20693	4.74424	15.7549	11.2174	5.61374	6.3768	14.1654	8.79182	10.4465	9.52939	22.5655	17.8793	11.7834	21.4692
441	12.1673	10.5875	14.1945	16.0699		9.80267	12.338	8.88102	9.524	13.4924	12.4019	1.69215	13.8888	12.3438	0.9526	12.251	3.61737	13.1413	0.36899	15.1445	9.7906	10.3417	3.85882	9.42452	12.7695		12.0638	11.2795	9.14183	10.3378	9.08565	11.5202	15.0232	12.2455	12.9609	4.42664	4.97077	15.7294	11.2734	5.84957	6.39986	14.2084	8.83267	10.4564	9.51734	22.5676	17.9084	11.7783	21.4684
442	12.1729	10.6113	14.1555	16.1173		9.83985	12.3714	8.84436	9.52257	13.5242	12.3884	1.77855	14.1027	12.5662	1.00852	12.4213	3.8167	13.1632	0.38552	15.3553	9.80527	10.3562	4.01628	9.51494	12.747		12.2568	11.4017	9.28799	10.3974	9.21263	11.5646	15.0278	12.269	12.9778	4.65154	5.22029	15.7386	11.3193	6.09303	6.40709	14.2751		10.5003	9.51074	22.5874	17.914	11.7731	21.5171
443	12.1934	10.6051	14.1202	16.1297		9.83316	12.4007	8.86457	9.51836	13.5386	12.3689	1.86336	14.3429	12.7797	1.05251	12.5755	3.99774	13.2038	0.40135	15.5126	9.82495	10.3756	4.1743	9.59698	12.7647		12.4088	11.5158	9.41011	10.4485	9.36381	11.6218	15.0188	12.324	12.9935	4.8814	5.47101	15.74	11.3613	6.34461	6.42595	14.3003		10.5176	9.5178	22.6532	17.926	11.7776	21.5156
444	12.1893	10.6528	14.1298	16.1111		9.82785	12.4283	8.83934	9.53411	13.5462	12.3247	1.95448	14.545	12.9852	1.10056	12.7058	4.18042	13.2245	0.41847	15.6635	9.82808	10.388	4.3239	9.6794	12.7684		12.5756	11.6118	9.52778	10.4975	9.49031	11.6257	15.0236	12.3318	13.0434	5.1158	5.72136	15.7868	11.3711	6.59658	6.41574	14.34		10.5445	9.50961	22.6394	17.916	11.8041	21.5389
445	12.1906	10.6459	14.1306	16.0987		9.79366	12.4447		9.55256	13.5203	12.2885	2.04889	14.7705	13.1493	1.17264	12.8413	4.34564	13.2427	0.43271	15.7603	9.84606	10.3981	4.45423	9.74844	12.7877		12.7126	11.6971	9.6473	10.5215	9.63095	11.646	15.0067	12.3843	13.0655	5.37068	5.98693	15.8145	11.3976	6.84384	6.42659	14.352		10.5212	9.53051	22.6641	17.9631	11.8238	21.5204
446	12.1969	10.6554	14.1153	16.0457		9.78694	12.4401		9.55021	13.5658		2.14475	14.9766	13.3262	1.24434	12.9437	4.51489	13.2582	0.45098	15.8771	9.85017	10.4114	4.5926	9.82101	12.7662		12.8489	11.7468	9.78169	10.5432	9.73439	11.6621	15.0091	12.4258	13.0512	5.63183	6.2464	15.8254	11.406	7.09333	6.41255	14.3891		10.5437	9.52111	22.6577	17.9528	11.8355	21.5636
447	12.208	10.639	14.0914	16.0673		9.79786	12.4431		9.57329			2.23968	15.1468	13.4947	1.31528	13.0643	4.68315	13.2794	0.47185	16.0438	9.84352	10.4115	4.76272	9.8758	12.7587		12.9726	11.8225	9.90109	10.5775	9.81627	11.6834	14.9905	12.4904	13.0016	5.90046	6.53026	15.8147	11.4408	7.33609	6.41374	14.4068		10.5455	9.55025	22.7139	18.0084	11.8195	21.5972
448	12.2041	10.6333	14.0839	16.1439		9.80107	12.4218		9.56531			2.34259	15.2761	13.6731	1.39165	13.1956	4.86874	13.2663	0.49324	16.1749	9.83217	10.423	4.93513	9.93277	12.7406		13.0889	11.8575	10.0015	10.6035	9.91147	11.655	14.9799	12.5024	13.0287	6.15958	6.78593	15.8083	11.4752	7.58654	6.40869	14.423		10.567	9.55211	22.6898	17.9863	11.8206	21.5658
449	12.2038	10.6363	14.0906	16.174		9.81229	12.4359		9.56951			2.45137	15.4014	13.795	1.48913	13.287	5.03667	13.2831	0.52211	16.2616	9.83434	10.4386	5.11666	9.96326	12.7327		13.1956	11.9234	10.0833	10.642	10.0125	11.6681	14.9964	12.4808	13.1058	6.42368	7.07223	15.7885	11.5085	7.83692	6.42225	14.4371		10.5542	9.57053	22.7324	18.0078	11.7983	21.5734
450	12.1936	10.6793	14.0727	16.2363		9.8185	12.4421		9.55874			2.56731	15.5434	13.9171	1.57924	13.3859	5.20097	13.3017	0.54891	16.3015	9.85016	10.4443	5.26327	10.0116	12.7454		13.2862	11.9459	10.1818	10.6446	10.1179	11.6662	15.029	12.4596	13.1845	6.68524	7.34981	15.7795	11.5044	8.10508	6.42481	14.44		10.5607	9.55934	22.712	17.9901	11.7924	21.5593
451	12.2283	10.6637	14.0471	16.2209		9.8376	12.4563					2.68425	15.6716	14.1061	1.67864	13.4397	5.35016	13.3211	0.57858	16.321	9.85047	10.4447	5.41676	10.0579	12.7327		13.3803	12.0012	10.2416	10.6713	10.1898	11.706	15.0708	12.4721	13.2329	6.95587	7.63948	15.7654	11.5064	8.36476	6.43751	14.4654		10.5574	9.53482	22.7304	18.0074		21.6305
452	12.2453	10.6842	14.0137	16.2793		9.83339	12.4495					2.80909	15.7773	14.3191	1.76297	13.5386	5.50716	13.3225	0.59662	16.3937	9.85619	10.4382	5.5551	10.1119	12.7742		13.4706	12.0444	10.3347	10.6759	10.2545	11.6964	15.0702	12.513	13.2144	7.22788	7.90304	15.7458	11.501	8.61894	6.43901	14.503		10.5714	9.56899	22.738	17.999		21.6043
453	12.2607	10.6704	14.0313	16.2427		9.82237	12.453					2.9369	15.8614	14.5369	1.86825	13.6082	5.64942	13.32	0.62229	16.4448	9.86797	10.4501	5.70644	10.1453	12.7826		13.5625	12.0952	10.401	10.6916	10.2932	11.7107	15.0624	12.5427	13.2486	7.5077	8.18879		11.5355	8.853	6.44289	14.509		10.5727	9.56678	22.7483	17.9823		21.6163
454	12.2562	10.6848	14.0269	16.2231		9.79702	12.4818					3.06509	15.9581	14.6577	1.98015	13.6952	5.7871	13.3404	0.65449	16.5122	9.87852	10.455	5.86146	10.1735	12.8164		13.6398	12.1156	10.4843	10.6966	10.4018	11.708	15.0573	12.5811	13.2381	7.7771	8.46854		11.5507	9.10362	6.43913	14.5107		10.586	9.56601	22.7446	17.9847		21.6547
455	12.2358	10.7032	14.0444	16.2625		9.74673	12.5155					3.19929	16.0378	14.7734	2.08327	13.7645	5.92443	13.3345	0.68457	16.593	9.88128	10.4658	6.0205	10.201	12.7933		13.7141	12.1547	10.5385	10.7136	10.4184	11.716	15.0402	12.6138	13.2428	8.04448	8.75551		11.5847	9.33676	6.43274	14.4868		10.5953	9.54337	22.7396	18.0184		21.6978
456	12.2368	10.7377	14.0375	16.2712		9.71075	12.5497					3.33693	16.1394	14.8632	2.23111	13.8263	6.0561	13.3422	0.72124	16.6823	9.88466	10.4785	6.20491	10.2234	12.7919		13.7607	12.2071	10.5937	10.7308	10.4963	11.6945	15.059	12.6292	13.2184	8.30067	9.01828		11.6129	9.56199	6.43193	14.5115		10.6276	9.57563	22.7572	18.0626		21.7122
457	12.2276	10.7535	14.0405	16.2978		9.7156	12.5505					3.48062	16.2115	14.9561	2.36486	13.8786	6.17	13.3265	0.75097	16.7427	9.89951	10.4951	6.37781	10.2408	12.7517		13.8025	12.2761	10.6385	10.7507	10.5011	11.6817	15.0513	12.6392	13.2334	8.56562	9.29749		11.6298	9.78306	6.44485	14.5121		10.6429	9.56316	22.7706	18.0694		21.686
458	12.2521	10.7411	14.0336	16.2306		9.76341	12.5449					3.63453	16.3047	15.0533	2.49621	13.9305	6.27516	13.3726	0.78797	16.7603	9.9193	10.502	6.53246	10.2748	12.7691		13.8476	12.3196	10.6721	10.7507	10.5643	11.6864	15.0811	12.6419	13.249	8.82466	9.569		11.6663	10.0111	6.46524	14.5494		10.6731	9.57868	22.7696	18.0369		21.691
459	12.2452	10.7002	14.0106	16.2142		9.79998	12.5314					3.8019	16.3608	15.1259	2.5934	13.974	6.39392	13.3806	0.82564	16.7809	9.94524	10.5	6.66423	10.3042	12.7549		13.9013	12.3477	10.6976	10.761	10.5915	11.6837	15.0769	12.6628	13.2834	9.07937	9.8464		11.6953	10.2593	6.47087	14.5568		10.6629	9.54421	22.7694	17.9998		21.7013
460	12.2553	10.6954	13.9946	16.2178		9.80566	12.5547					3.97399	16.434	15.2057	2.70043	14.0274	6.51177	13.4008	0.87461	16.8365	9.96437	10.5106	6.80719	10.3368	12.7835		13.9703	12.3474	10.7297	10.7678	10.6302	11.6772	15.0898	12.6853	13.2919	9.32507	10.1014		11.7014	10.4991	6.47025	14.5578		10.6786	9.58572	22.7362	17.9937		21.7
461	12.2643	10.686	13.976	16.2334		9.78907	12.568					4.14655	16.4904	15.2674	2.86148	14.0523	6.61124	13.4033	0.92162	16.8883	9.98327	10.5218	6.97552	10.3489	12.7793		13.9986	12.3401	10.7616	10.7869	10.6614	11.6371	15.0619	12.6859	13.2973	9.5499	10.3622		11.6931	10.7405	6.46518	14.5429		10.682	9.59578	22.7324	18.0325		21.6961
462	12.2727	10.7077	13.9887	16.2697		9.77467	12.5908					4.31423	16.5388	15.3341	3.04289	14.1032	6.72471	13.4124	0.98005	16.9325	9.97564	10.539	7.13291	10.3704	12.813		14.0297	12.3547	10.788	10.788	10.6956	11.6338	15.0412	12.7023	13.2902	9.76869	10.6079		11.6961	10.9648		14.5328		10.6974	9.63575	22.723	18.037		21.6855
463	12.2909	10.7182	13.9924	16.2793		9.7499	12.595					4.49944	16.5658	15.3913	3.22464	14.1327	6.82273	13.4307	1.05444	16.9536	9.97998	10.5296	7.28154	10.4029	12.8064		14.0521	12.4054	10.8162	10.8002	10.7363	11.6156	15.0289	12.7	13.3018	9.98713	10.8621		11.7182	11.1864		14.5378		10.6936	9.59954	22.7535	18.0874		21.705
464	12.2694	10.719	13.987	16.3335		9.7594	12.5864					4.68662	16.5963	15.4235	3.41698	14.1693	6.915	13.4314	1.1578	16.9894	9.97682	10.5354	7.42182	10.425	12.8285		14.0901	12.435	10.8528	10.8065	10.7575	11.6129	15.041	12.7392	13.3234	10.2028	11.0998		11.7297	11.4143		14.5597		10.6785	9.60655	22.7641	18.0553		21.6917
465	12.2778	10.7473	13.9716	16.3282		9.75113	12.5763					4.89077	16.6462	15.4634	3.6039	14.1948	6.97496	13.4396	1.24163	16.9835	9.97464	10.5364	7.56595	10.4456	12.8289		14.1258	12.4477	10.8916	10.8261	10.7692	11.628	15.0604	12.7536	13.3512	10.4047	11.3441		11.7277	11.6452		14.5622		10.6819	9.60752	22.7888	18.0707		21.7048
466	12.2656	10.7804	13.9738	16.327		9.77675	12.5456					5.09996	16.6817	15.4921	3.80239	14.211	7.0492	13.4341	1.31481	16.9853	9.97379	10.5487	7.69478	10.4421			14.1743	12.4462	10.9262	10.8353	10.7878	11.644	15.0837	12.7644	13.3428	10.5986	11.5675		11.748	11.8546		14.5749		10.6826	9.62722	22.7858	18.0818		21.7046
467	12.3012	10.7895	14.0215	16.2606		9.76717	12.5638					5.31948	16.7173	15.5412	3.99946	14.2386	7.13207	13.4326	1.3636	16.9957	9.97277	10.5575	7.8353	10.4476			14.2227	12.4767	10.9476	10.8456	10.8153	11.6519	15.0945	12.7688	13.3571	10.7867	11.7772		11.7794	12.0313		14.5953		10.699	9.62224	22.821	18.1078		21.7379
468	12.3004	10.7895	14.0153	16.2729		9.76212	12.5729					5.5516	16.7595	15.5769	4.21115	14.2544	7.21346	13.4379	1.44012	17.0319	9.97706	10.5574	7.99577	10.4501			14.2514	12.5202	10.961	10.8707	10.8341	11.6569	15.09	12.7936	13.3331	10.9705	11.9847		11.7627	12.2134		14.6216		10.6812	9.62735	22.8329	18.1382		21.7596
469	12.3098	10.7703	14.0273	16.2602		9.79408	12.5878					5.79547	16.803	15.6234	4.4377	14.2778	7.2921	13.4605	1.55098	17.0642	9.97609	10.5697	8.15183	10.4686			14.2672	12.5515	10.967	10.894	10.846	11.6782	15.0673	12.8093	13.3657	11.1488	12.1884		11.7484	12.4161		14.6293		10.6803	9.63167	22.845	18.0998		21.7855
470	12.299	10.8037	13.9825	16.2934		9.79088	12.5923					6.04556	16.8416	15.6703	4.66632	14.2963	7.36549	13.4532	1.66295	17.0936	9.98149	10.5685	8.2853	10.491			14.2848	12.5881	10.9691	10.9117	10.8469	11.678	15.0839	12.78	13.4136	11.3067	12.3739		11.7085	12.64		14.6025		10.6783	9.60064	22.8395	18.0818		21.7879
471	12.2883	10.8371	13.9376	16.3265		9.78768	12.5968					6.28853	16.8374	15.7354	4.88203	14.2996	7.41135	13.4609	1.75074	17.0827	9.98858	10.5802	8.39334	10.4978			14.3313	12.5993	10.9866	10.9151	10.8756	11.6646	15.0778	12.7268	13.4679	11.4606	12.5367		11.7269	12.819		14.6229		10.6781	9.56742	22.9004	18.0765		21.7461
472												6.55039	16.8541	15.8141	5.10583	14.3184	7.47564	13.4577	1.87619	17.1124	9.97921	10.588	8.52497	10.5035			14.3696	12.6418	10.986	10.9343	10.8795	11.6493	15.1001	12.7306	13.5034	11.5993	12.7014		11.7454	12.9863		14.6309		10.7009	9.59132		18.07		21.725
473												6.81999	16.8687	15.8787	5.31757	14.3285	7.50529		1.97343	17.1357	9.98387	10.605	8.65113	10.4934			14.4159	12.6843	11.0199	10.9558	10.8965	11.6573	15.0906	12.7693	13.4724	11.7355	12.8627		11.8006	13.1602		14.6744		10.6953	9.63127		18.077		21.7118
474												7.10646	16.9019	15.9452	5.49697	14.354	7.57185		2.12587	17.1521	9.99121	10.6173	8.77966	10.5068			14.4297	12.739	11.0516	10.978	10.9212	11.6489	15.1221	12.8209	13.4742	11.8669	13.0214		11.8356	13.3397		14.6657		10.6937	9.62528		18.0728		21.7307
475												7.39364	16.9204	16.0232	5.65481	14.3262	7.58602		2.18174	17.1419	10.0094	10.6314	8.86998	10.5231			14.4518	12.7802	11.0939	10.9937	10.9395	11.6584	15.1321	12.8169	13.4843	11.9904	13.1612		11.8284	13.5257		14.6758		10.6834	9.62818		18.0898		21.7369
476												7.69836	16.9628	16.1212	5.82881	14.3402	7.63517		2.28423	17.1519	9.99541	10.6312	9.02031	10.5277			14.4775	12.7969	11.0988	11.0118	10.9607	11.6525	15.1384	12.8114	13.5043	12.1174	13.2839		11.8095	13.6442		14.6664		10.7108	9.62832		18.102		21.7261
477												8.00224	16.9834	16.21	6.02535	14.3592	7.66227		2.35581	17.1685	10.0002	10.6491	9.14825	10.5351			14.4776	12.7837	11.1091	11.0253	10.9729	11.6613	15.1157	12.8206	13.5232	12.2227	13.413		11.8054	13.755		14.6676		10.7062	9.6681		18.0971		21.7511
478												8.29892	17.0148	16.2822	6.24196	14.3978	7.72548		2.47369	17.1945	9.9997	10.6648	9.29608	10.5282			14.5	12.7917	11.112	11.0372	10.9932	11.6631	15.0922	12.8398	13.5285	12.3134	13.5303		11.8169	13.8528		14.6588		10.6965	9.68334		18.0904		21.7711
479												8.60003	17.0084	16.3261	6.47868	14.4177	7.77506		2.61417	17.1596	10.0203	10.6807	9.38627	10.5561			14.5002	12.8001	11.1084	11.045	11.0013	11.6869	15.0993	12.8441	13.5627	12.4011	13.6496		11.8318	13.9676		14.6481		10.7019	9.66687		18.0524		21.7884
480												8.91145	17.033	16.3552	6.72585	14.4397	7.81388		2.76693	17.2054	10.013	10.6881	9.49754	10.5775			14.5595	12.8624	11.1048	11.0543	11.0178	11.6953	15.1188	12.8346	13.5754	12.4894	13.7432		11.8294	14.0908		14.6472		10.7044	9.66584		18.0559		21.77
481												9.22974	17.0624	16.3732	6.93628	14.4714	7.84042		2.92598	17.1758	10.0076	10.6973	9.59421	10.6123			14.577	12.8909	11.1433	11.0452	11.0397		15.1384	12.8387	13.5796	12.576	13.8535		11.8483	14.2003		14.65		10.7274	9.68777		18.0581		21.7649
482												9.54367	17.0677	16.4185	7.10296	14.4771	7.84837		3.08183	17.1795	10.0065	10.703	9.70121	10.6438			14.6141	12.9508	11.1804	11.0553	11.0782		15.1585	12.8414	13.5982	12.6283	13.941		11.8293	14.3141		14.6436		10.7162	9.70066		18.1014		21.7758
483												9.85405	17.0606	16.4567	7.26891	14.4497	7.87104		3.24159	17.1502	10.0081	10.6971	9.7825	10.6636			14.6138	12.9724	11.1904	11.0536	11.0832		15.1455	12.8725	13.5995	12.6955	14.0244		11.8255	14.433		14.6263		10.7598	9.71755		18.0976		21.7794
484												10.1512	17.0707	16.48	7.44903	14.4669	7.87811		3.38891	17.2181	10.0147	10.7025	9.89373	10.6791			14.6307	13.0141	11.1617	11.0821	11.0993		15.1416	12.8845	13.6151	12.7648	14.0856		11.8364	14.5066		14.6364		10.7496	9.688		18.0942		21.7586
485												10.4454	17.0887	16.4825	7.62235	14.4519	7.89033		3.52924	17.2268	9.99946	10.7039	9.96018	10.6788			14.6303	13.0035	11.1743	11.0842	11.1044		15.119	12.9055	13.6084	12.8304	14.1578		11.8365	14.6031		14.6558		10.7521	9.69884		18.0769		21.745
486												10.7391	17.1018	16.477	7.80831	14.4731	7.88952		3.67018	17.2284	9.99971	10.7156	10.0486	10.6943			14.6538	13.0001	11.2004	11.0916	11.1321		15.1272	12.8928	13.6337	12.8776	14.216		11.821	14.6561		14.6806		10.7608	9.66629		18.0587		21.7547
487												11.0307	17.0983	16.5162	7.97566	14.4384	7.91549		3.79545	17.1843	9.99255	10.7246	10.1136	10.6986			14.6753	13.0042	11.2301	11.1063	11.1637		15.1393	12.8726	13.6664	12.9181	14.2731		11.8174	14.7755		14.6781		10.8042	9.67655		18.0562		21.7724
488												11.3069	17.0932	16.5412	8.15294	14.4553	7.95547		3.92409	17.2289	9.97436	10.7374	10.2037	10.711			14.7183	13.0425	11.2345	11.1307	11.1605		15.1545	12.8805	13.6898	12.9622	14.3259		11.822	14.8554		14.6584		10.8178	9.67102		18.0696		21.7352
489												11.5829	17.123	16.5638	8.30914	14.4538	7.97923		4.03093	17.2723	9.97438	10.7468	10.28	10.7171			14.7335	13.1015	11.2397	11.162	11.1698		15.1872	12.8993	13.6875	13.0045	14.3898		11.8302	14.9493		14.6383		10.8138	9.70042		18.0766		21.7363
490												11.8643	17.1445	16.5755	8.46828	14.4822	7.98902		4.17476	17.2584	9.96342	10.7472	10.3665	10.7411			14.7508	13.1519	11.2394	11.1634	11.1839		15.1959	12.9272	13.6671	13.0357	14.4463		11.8184	14.9896		14.6379		10.7945	9.65502		18.0727		21.7186
491												12.1492	17.1764	16.5906	8.61735	14.4928	7.96845		4.2976	17.1512	9.99338	10.748	10.4283	10.7757			14.7674	13.1912	11.2498	11.1753	11.2264			12.915	13.6994	13.0773	14.5131		11.8128	15.0501		14.6469		10.7622	9.66641		18.0774		21.7726
492												12.4228	17.2148	16.6009	8.77314	14.5014	7.9722		4.42885	17.1267	9.98994	10.7432	10.491	10.791			14.7955	13.1901	11.2718	11.1731	11.2523			12.9297	13.6947	13.0972	14.5506		11.8446	15.1211		14.6721		10.7709	9.6837		18.0804		21.7555
493												12.6842	17.1982	16.5847	8.91727	14.5015	7.96324		4.53731	17.111	10.0061	10.7622	10.5488	10.8073			14.8155	13.191	11.3071	11.1639	11.2737			12.9507	13.7008	13.124	14.5731		11.8347	15.1877		14.6813		10.7657	9.72379		18.0768		21.788
494												12.9212	17.2146	16.6094	9.07098	14.5115	7.96959		4.65687	17.2037	9.98942	10.7574	10.6159	10.7814			14.8237	13.2045	11.3183	11.1723	11.2742			13.0002	13.6497	13.1324	14.595		11.8528	15.3279		14.6853		10.8016	9.6984		18.0621		21.7813
495												13.1523	17.2	16.6328	9.19211	14.5023	7.96875		4.77391	17.2046	9.99033	10.7609	10.6722	10.7999			14.8363	13.2325	11.2961	11.2008	11.2575			13.0207	13.6539	13.1628	14.6411		11.8398	15.426		14.686		10.809	9.70679		18.0558		21.8212
496												13.3838	17.2169	16.6636	9.31996	14.4983	7.97066		4.89237	17.2148	9.99795	10.7385	10.7093	10.8209			14.8496	13.2482	11.2911	11.2456	11.2594			13.0221	13.6665	13.1828	14.6996		11.8693	15.5316		14.6869		10.8056			18.0635		21.7873
497												13.6093	17.2038	16.6559	9.42091	14.4896	7.96932		5.00031	17.1934	10.0082	10.7654	10.7429	10.8944			14.8452	13.2552	11.3031	11.2438	11.2787			13.014	13.6841	13.2088	14.7451		11.8621	15.5602		14.6868		10.8153			18.061		21.7776
498												13.8257	17.2246	16.7	9.51805	14.4802	7.96959		5.1182	17.1757	10.0092	10.767	10.7764	10.945			14.8555	13.2495	11.3381	11.2378	11.3295			12.9636	13.7316	13.2342	14.777		11.8534	15.6243		14.6721		10.8161			18.0739		21.7673
499												14.0246	17.2507	16.7321	9.61936	14.4871	7.9729		5.21766	17.1865	9.98868	10.7857	10.8082	11.0025			14.8653	13.2533	11.3442	11.2303	11.3388			12.9538	13.7564	13.2606	14.809		11.8465	15.6447		14.6653		10.8383			18.0621		21.8005
500												14.2243	17.3	16.7585	9.71513	14.4643	7.98987		5.31798	17.2127	9.98543	10.7771	10.8628	11.0321			14.8938	13.2361	11.3532	11.2657	11.3502			12.9637	13.7763	13.2934	14.8569		11.8624	15.6232		14.6718		10.8252			18.0503		21.8024
501												14.3917	17.299	16.7861	9.82603	14.4785	7.98638		5.39554	17.1953		10.7944	10.9066	11.0504			14.9024	13.2314	11.3483	11.2955	11.3224			12.9894	13.7554	13.3066	14.9056		11.8576	15.6142		14.6698		10.8245			18.0393
502												14.5449	17.3126	16.8096	9.9179	14.4576	7.99589		5.48907	17.203		10.7862	10.9657	11.0516			14.9129	13.2401	11.3525	11.3128	11.3135			12.9809	13.7763	13.3245	14.9406		11.8441	15.619		14.6475		10.8206
503												14.6988	17.3038	16.8277	9.99161	14.4567	7.99259		5.56482	17.1578		10.7899	10.9756	11.051			14.9106	13.2548	11.3622	11.308	11.3119			12.9486	13.7895	13.3385	14.9542		11.8319	15.6523		14.6368		10.8349
504												14.863	17.3367	16.8268	10.0597	14.4515	8.01218		5.64323	17.1782		10.7814	11.0061	11.0642			14.918	13.2648	11.3555	11.299	11.342			12.972	13.8039	13.3561	14.9811		11.8291	15.6686		14.6298		10.8358
505												15.0257	17.3525	16.8155	10.1104	14.4408	8.0266		5.70989	17.1985		10.7714	11.0326	11.066			14.9216	13.2526	11.369	11.3027	11.3426			13.0034	13.7972	13.3604	15.0198		11.8329	15.7103		14.6192		10.8488
506												15.1719	17.3575	16.8482	10.1827		8.04002		5.81369	17.2175		10.7643	11.086	11.082			14.9336	13.2609	11.3651	11.2963	11.3551			13.0346	13.8052	13.3756	15.0587		11.8487	15.7133		14.6338		10.8511
507												15.2969	17.3478	16.8709	10.2185		8.04926		5.88237	17.2324		10.7578	11.142	11.0914			14.9413	13.2657	11.3977	11.302	11.365			13.0458	13.8204	13.3887	15.0811		11.8802	15.7299		14.6471		10.8571
508												15.4081	17.3644	16.92	10.2664		8.04556		5.95003	17.2231		10.7661	11.1539	11.1055			14.9415	13.263	11.3786	11.3101	11.3768			13.0521	13.8062	13.398	15.0993		11.8863	15.7699		14.6433		10.8606
509												15.5142	17.3944	16.93	10.3		8.04185		5.98523	17.2062		10.7666	11.1657	11.1142			14.9471	13.2377	11.3773	11.3189	11.389			13.0715	13.7989	13.4011	15.1372			15.811		14.6203		10.86
510												15.6299	17.3872	16.9487	10.3523		8.03946		6.05126	17.1818		10.7691	11.1761	11.1095			14.9667	13.2513	11.3607	11.3178	11.3778			13.0605	13.8085	13.4149	15.1763			15.8122		14.6347		10.8542
511												15.723	17.393	16.9297	10.409		8.03735		6.10662	17.187		10.7801	11.209	11.1237			14.9792	13.2772	11.3703	11.3237	11.4008			13.0586	13.8805	13.4326	15.1937			15.7789		14.6896		10.8586
512												15.812	17.3959	16.9312	10.4542		8.04476		6.18009	17.2181		10.7867	11.2858	11.1179			15.0182	13.3311	11.3662	11.3308	11.4137			13.0377	13.9755	13.4479	15.2231			15.7614		14.7051		10.8633
513												15.9031	17.44	16.9293	10.5038		8.0491		6.24175	17.2231		10.8023	11.3381	11.1353			15.0209	13.3762	11.3512	11.3335	11.4426			13.0333	14.0189	13.4557	15.228			15.7665		14.6931		10.8688
514												16.0045	17.4483	16.956	10.5211		8.05312		6.30021	17.1463		10.8023	11.377	11.1347			15.0343	13.3781	11.368	11.3184	11.4659			13.0521	14.004	13.4485	15.2648			15.7858		14.6822		10.8628
515												16.0844	17.4427	16.9796	10.5574		8.05149		6.33704	17.1368		10.8121	11.3812	11.1644			15.0234	13.3622	11.3826	11.3267	11.445			13.1111	13.9441	13.4465	15.2789			15.862		14.6937		10.8584
516												16.1524	17.4533	16.9809	10.5792		8.0447		6.37624	17.1359		10.809	11.3818	11.1539			15.0324	13.3511	11.4307	11.3446	11.4376			13.1259	13.9566	13.437	15.3124			15.9065		14.6991		10.8773
517												16.1865	17.4765	16.9944	10.6242		8.0606		6.4203	17.1908		10.8001	11.4286	11.1564			15.0471	13.3589	11.4547	11.3514	11.4235			13.1299	13.98	13.4617	15.3266			15.9415		14.6984		10.8939
518												16.2487	17.4934	17.0108	10.6571		8.062		6.46071	17.1724		10.7879	11.4463	11.1297			15.0611	13.3901	11.4552	11.3384	11.4401			13.0849	14.0534	13.4702	15.3516			15.8934		14.6868		10.9002
519												16.2857	17.4754	17.0293	10.6998		8.07508		6.50752	17.1948		10.796	11.48	11.1457			15.0826	13.4027	11.4262	11.3277	11.4296			13.1029	14.0533	13.4884	15.3878			15.9183		14.6822		10.8703
520												16.3732	17.4523	17.0328	10.7225		8.0751		6.547	17.1946		10.8077	11.4922	11.1641			15.1254	13.4153	11.3924	11.3358	11.4522			13.1121	14.0503	13.4809	15.4067			15.9611		14.6853		10.8617
521												16.4133		17.006	10.7529		8.07245		6.58727				11.4998	11.1964			15.1361	13.4047	11.4163	11.3519	11.4606			13.118	14.0274	13.4921	15.4115			16.0066				10.8444
522												16.4612		16.9987	10.7814		8.06428		6.62315				11.5121	11.2084			15.1347	13.3865	11.4487	11.3471	11.4918			13.134	14.0148	13.4934	15.4149			16.0351
523												16.4711		17.0382	10.8343		8.05669		6.65906				11.5104	11.2076			15.1047	13.3956	11.4737	11.3468	11.4774			13.1148	14.0131	13.4911	15.4301			16.0222
524												16.509		17.0583	10.871		8.05439		6.68865				11.5441	11.1891			15.1077	13.4053	11.465	11.3424	11.4872			13.1155	14.0407	13.4825	15.4521			16.0308
525												16.5417		17.0698	10.9004		8.04429		6.72484				11.5453	11.1821			15.1229	13.4401	11.447	11.3704	11.4852				14.0638	13.4779	15.4705			16.0134
526												16.5575		17.0472	10.9106				6.76293				11.5818	11.182			15.1512	13.4316	11.4463	11.3866	11.4856				14.057	13.4925	15.5137			16.0182
527												16.5816		17.0696	10.9408				6.81096				11.5848	11.1939			15.1549	13.4332	11.4452	11.3956	11.481				14.0536	13.5064	15.5335			16.0414
528												16.5961		17.0846	10.9716				6.83717				11.6117	11.199			15.1773	13.4446	11.4518	11.3801	11.4677				14.0569	13.5157	15.5536			16.0217
529												16.6294		17.0928	11.0045				6.85894				11.6386	11.1893			15.176	13.4469	11.4657	11.3757	11.4784				14.0858	13.534	15.571			16.0686
530												16.6407		17.0814	11.0039				6.8568				11.6591	11.1921			15.2017	13.4396	11.4786	11.3874	11.4846				14.0597	13.5295	15.5993			16.0852
531												16.6405		17.0916	10.9955				6.86347				11.6881	11.1921			15.1827	13.4122	11.4928	11.4039	11.4982				14.0732	13.5388	15.6071			16.1231
532												16.6447		17.1009	11.0004				6.86492				11.6837	11.1949			15.2066	13.4183	11.5092	11.4137	11.5108				14.0663	13.5396	15.6214			16.0937
533												16.6274		17.1384	11.0294				6.88333				11.6939	11.1964			15.209	13.4479	11.4927	11.4175	11.5129				14.0943	13.5476	15.6446			16.1195
534												16.6503		17.1525	11.0649				6.90744				11.6969	11.2004			15.2372	13.4614	11.509	11.4099	11.5483				14.0794	13.5506	15.6829			16.1901
535												16.6458		17.1505	11.0672				6.92847				11.7114	11.2119			15.233	13.4674	11.5015	11.3986	11.572				14.0737	13.5344	15.7036			16.2356
536												16.6646		17.1646	11.0808				6.97066				11.7338	11.2237			15.2364	13.4644	11.5009	11.4012	11.5708				14.0718	13.5495	15.7154			16.2168
537												16.6583		17.175	11.0696				6.98402				11.7423	11.2351			15.2482	13.4673	11.4859	11.414	11.5685				14.0585	13.544	15.7383			16.2113
538												16.6678		17.2261	11.0852				6.99796				11.7529	11.2385			15.2389	13.4852	11.4914	11.4154	11.5548				14.0369	13.5659	15.7611			16.2223
539												16.6505		17.2179	11.0888				6.99999				11.7619	11.2301			15.251	13.4898	11.5086	11.4199	11.5802				14.0255	13.5584	15.7951			16.2695
540												16.6311		17.2533	11.1138				7.01739				11.7874				15.2477	13.5323	11.4965	11.4163	11.5534				14.035	13.56	15.82			16.2578
541												16.6095		17.2492	11.1295				7.03126				11.7894				15.272	13.5328	11.4758	11.4275	11.54				14.0559	13.555	15.8275			16.2687
542												16.6149		17.2635	11.1321				7.03779				11.8052				15.2699	13.5222	11.4781	11.419	11.5439				14.0529	13.566	15.8384			16.2864
543												16.6068		17.2409	11.1284				7.04618				11.8146				15.2771	13.4713	11.5026	11.4218	11.5587				14.039	13.5733	15.8465			16.3228
544												16.6046		17.2356	11.13				7.05818				11.8299				15.2991	13.4929	11.501	11.4362	11.5687				14.0425	13.5817	15.875			16.3132
545												16.5875		17.243	11.1336				7.05639				11.8227				15.3115	13.5053	11.4952		11.5596				14.0075	13.5812	15.8863			16.3209
546												16.5749		17.256	11.1375				7.08673				11.829				15.3095	13.5227			11.5646				14.0411	13.5797	15.9035			16.306
547												16.5913		17.2521	11.1326				7.09929				11.8602				15.3056	13.4942			11.5725				14.0226	13.5811	15.9014			16.3481
548												16.5989		17.2537	11.1307				7.13196				11.889				15.305	13.47			11.5656				14.0616	13.5835	15.9025			16.3708
549												16.6073		17.2576	11.1506				7.11154				11.8938				15.3228	13.4797			11.572				14.0581	13.5923	15.8945			16.3917
550												16.5843		17.2602	11.1614				7.12994				11.8863				15.3262	13.4858			11.5853				14.0849	13.5913	15.9238			16.411
551												16.5749		17.2356	11.1916				7.13941				11.8718				15.3291	13.4978								13.5661	15.9508			16.4101
552												16.5748		17.2292	11.1837				7.16326				11.8794				15.3219	13.4716								13.5587	15.9817			16.44
553												16.5764		17.2357	11.1941				7.18706				11.8846				15.3217	13.4695								13.5492	15.9909			16.447
554												16.5689		17.2291	11.191				7.20279				11.8953				15.3534	13.4827								13.5798	16.0035			16.4446
555												16.5577		17.202	11.2123				7.22485				11.887				15.3614	13.5209								13.5983	16.0273			16.4655
556												16.5392		17.1881					7.22634				11.8907				15.3681	13.5126								13.5987	16.038			16.4896
557												16.5218							7.23026				11.9019				15.3696	13.505								13.5998	16.0516			16.4929
558												16.517							7.22543				11.9266				15.3891	13.4837								13.5919	16.0569			16.4748
559												16.5104							7.22873				11.9413				15.4106	13.5037								13.61	16.0885			16.4309
560												16.5437							7.22939				11.9511				15.4203	13.5061								13.6066	16.1055			16.4633
561												16.5263							7.25407				11.932				15.4312	13.5316								13.6282	16.1161			16.4485
562												16.5279							7.26825				11.915				15.4194	13.5177								13.6346	16.1028			16.4457
563												16.509							7.29131				11.9128				15.424	13.5254								13.6457	16.1334			16.4579
564												16.5193							7.27583				11.9263				15.4214	13.4982								13.6276	16.1348			16.4883
565												16.5193							7.2797				11.931				15.4397	13.5176								13.6296	16.1623			16.5446
566																			7.29361				11.9187				15.4354	13.5038								13.6205	16.1469			16.5052
567																			7.33492				11.9297				15.4405	13.4929								13.6199	16.1859			16.5193
568																			7.35652				11.9395				15.4527	13.4619								13.6181	16.1916			16.4974
569																			7.36493				11.9883				15.4704	13.4518								13.6209	16.2231			16.5403
570																			7.37549				11.997				15.4891	13.4134								13.6461	16.2278			16.5616
571																			7.38401				12.0182				15.4757									13.6448	16.2381			16.5641
572																			7.39212				12.0099				15.4811									13.6555	16.2405			16.555
573																			7.38158				12.0253				15.4634									13.6491	16.2359			16.5206
574																			7.38139				12.0092				15.4563									13.6604	16.2564			16.5634
575																			7.37023				12.0245				15.4355									13.664	16.2659			16.6564
576																			7.38396				12.0079				15.455									13.6706	16.2753			16.7419
577																			7.37359				12.0215				15.4779									13.6789	16.2911			16.748
578																			7.38918				12.0075				15.4932									13.682	16.3133			16.7042
579																			7.37606				12.0071				15.5042									13.6925	16.3334			16.7097
580																			7.39871				11.99				15.5011									13.6827	16.3408			16.7003
581																			7.40156				11.9896				15.4959										16.3446			16.7449
582																			7.41505				12.0102				15.4736										16.3616			16.7239
583																			7.40136				12.0128				15.4811										16.3886			16.7889
584																			7.40724				12.0286				15.4734										16.4101			16.7896
585																			7.42566				12.0327				15.4754										16.4235			16.842
586																			7.44233				12.0525				15.4581										16.4061			16.8431
587																			7.44106				12.0465				15.4769										16.4198			16.8361
588																			7.42117				12.0395				15.4766										16.4329			16.8444
589																			7.40245				12.0451				15.5058										16.4509			16.8584
590																			7.39081				12.0582				15.4984										16.4474			16.8688
591																			7.40327								15.5032										16.4486			16.8457
592																			7.41708								15.4951										16.44			16.855
593																			7.44271								15.4988										16.4372			16.8301
594																			7.44245								15.5052										16.4152			16.8471
595																			7.43608								15.5102										16.422			16.8383
596																			7.42739								15.5275										16.4021			16.8906
597																			7.42834								15.5316										16.4258			16.9026
598																			7.43097								15.5195										16.4295			16.9112
599																			7.43078								15.5087										16.4607			16.8657
600																			7.432								15.5016										16.458			16.8855
601																			7.4386								15.488										16.4787			16.8732
602																			7.42755								15.4875										16.4856			16.9296
603																			7.42313								15.4752										16.5177			16.8763
604																			7.43392								15.4891										16.5132			16.8891
605																			7.44904								15.4982										16.5184			16.8552
606																			7.44984								15.5046										16.5146			16.8713
607																			7.43977								15.5019										16.5333			16.803
608																			7.42569								15.4974										16.5433			16.7985
609																			7.42803								15.5005										16.5684			16.7979
610																			7.43239								15.5002										16.5697			16.8141
611																			7.45328																		16.5935			16.8315
612																			7.46356																		16.6042			16.8523
613																			7.47603																		16.6143			16.8789
614																			7.46081																		16.6132			16.8227
615																			7.463																		16.6066			16.7783
616																			7.46038																		16.6207			16.8564
617																			7.46809																		16.6179			16.9126
618																			7.44543																		16.617			16.9229
619																			7.42075																		16.6087			16.8444
620																			7.41629																		16.6204			16.8356
621																			7.42613																		16.6246
622																			7.44017																		16.6377
623																			7.44041																		16.639
624																			7.44826																		16.6463
625																			7.45563																		16.6692
626																			7.45938																		16.6808
627																			7.454																		16.6769
628																			7.46091																		16.6657
629																			7.45221																		16.6598
630																			7.4514																		16.6654
631																			7.43391																		16.6633
632																			7.45938
633																			7.45798
634																			7.47124
635																			7.4493
636																			7.44225
637																			7.4249
638																			7.42818
639																			7.43824
640																			7.44585
641
642
643
644
645
646
647
648
649
650
651
652
653
654
655
656
657
658
659
660
661
662
663
664
665
666
667
668
669
670
671
672
673
674
675
676
677
678
679
680
681
682
683
684
685
686
687
688
689
690
691
692
693
694
695
696
697
698
699
700
701
702
703
704
705
706
707
708
709
710
711
712
713
714
715
716
717
718
719
720
721
722
723
724
725
726
727
728
729
730
731
732
733
734
735
736
737
738
739
740
741
742
743
744
745
746
747
748
749
750
751
752
753
754
755
756
757
758
759
760
761
762
763
764
765
766
767
768
769
770
771
772
773
774
775
776
777
778
779
780
781
782
783
784
785
786
787
788
789
790
791
792
793
794
795
796
797
798
799
800
801
802
803
804
805
806
807
808
809
810
811
812
813
814
815
816
817
818
819
820
821
822
823
824
825
826
827
828
829
830
831
832
833
834
835
836
837
838
839
840
841
842
843
844
845
846
847
848
849
850
851
852
853
854
855
856
857
858
859
860
861
862
863
864
865
866
867
868
869
870
871
872
873
874
875
876
877
878
879
880
881
882
883
884
885
886
887
888
889
890
891
892
893
894
895
896
897
898
[truncated: 951 more columns]
