# Supplementary material for: Exploring the occurrence of thioflavin-T-positive insulin amyloid aggregation intermediates
Source: PeerJ. 2021 Feb 10;9:e10918. doi: 10.7717/peerj.10918 (PMC7881721; doi:10.7717/peerj.10918)
Supplement: Supplemental Information 5 [file peerj-09-10918-s010.zip]

Archive with 12 entries (12 files):
- DoubleSigmoidal1.tif
- DoubleSigmoidal2.tiff
- DoubleSigmoidal3.tiff
- DoubleSigmoidalIntermediate1.tif
- DoubleSigmoidalIntermediate2.tiff
- DoubleSigmoidalIntermediate3.tiff
- Normal1.tif
- Normal2.tiff
- Normal3.tiff
- NormalIntermediate1.tiff
- NormalIntermediate2.tiff
- NormalIntermediate3.tiff
